# Supplementary material for: Natural variation of STKc_GSK3 kinase TaSG-D1 contributes to heat stress tolerance in Indian dwarf wheat
Source: Nat Commun. 2024 Mar 7;15:2097. doi: 10.1038/s41467-024-46419-0 (PMC10920922; doi:10.1038/s41467-024-46419-0)
Supplement: Supplementary file 4 — Supplementary Data 1 [file 41467_2024_46419_MOESM4_ESM.xlsx]

## Sheet: Supplementary Data 1
Supplementary Data 1. Annotated genes within the genetic interval between markers of wsnp Ex c2258_4232538 and·Xcau.3D-4.
(Only the SNPs that with variations of 'frameshift|stop_gained|start_lost|missense_variant|disruptive_inframe_deletion' are shown)
Genetic Population	Gene ID	Chr	Start	End	Gene Strand	SNP Pos	HS2	ND4332	Sequence Variation		SNP Annotation	Description	OSA_ID	OSA_Name	OSA_Description	AT_ID	AT_Name	AT_Description
RIL	TraesCS3D02G120600	chr3D	76377242	76383834	-							NA	Os01g0179500	NA	Enhancer of polycomb-like, N-terminal domain containing protein	AT4G32620	NA	Enhancer of polycomb-like transcription factor protein [Source:UniProtKB/TrEMBL;Acc:F4JV27]
	TraesCS3D02G120700	chr3D	76396781	76399520	+							NA	NA	NA	NA	NA	NA	NA
	TraesCS3D02G120800	chr3D	76916262	76930374	-							Protein SUBSTANDARD STARCH GRAIN 4, chloroplastic [UniProtKB/Swiss-Prot:W0RYD3]	Os01g0179400	SSG4	Amyloplast-localized protein containing DUF490, Regulation of starch grain size	AT2G25660	emb2410	Embryo defective 2410 [Source:UniProtKB/TrEMBL;Acc:F4ISL7]
	TraesCS3D02G120900	chr3D	76930549	76933951	-							NA	Os01g0179300	NA	Similar to BRI1-KD interacting protein 128 (Fragment)	AT2G25670	NA	Expressed protein [Source:UniProtKB/TrEMBL;Acc:Q9SL96]
	TraesCS3D02G121000	chr3D	76934364	76938868	-							Syntaxin-32 [UniProtKB/Swiss-Prot:Q9LK09]	Os01g0179200	NA	Syntaxin, N-terminal domain containing protein	AT3G24350	SYP32	Syntaxin of plants 32 [Source:UniProtKB/TrEMBL;Acc:F4J6K6]
	TraesCS3D02G121100	chr3D	77321125	77321521	-							NA	NA	NA	NA	NA	NA	NA
	TraesCS3D02G121200	chr3D	77344708	77345866	+							NA	NA	NA	NA	NA	NA	NA
	TraesCS3D02G121300	chr3D	77999384	78000359	+							Homeobox-leucine zipper protein ROC4 [UniProtKB/Swiss-Prot:Q7Y0V9]	Os08g0187500	ROC1	Similar to Roc1	AT2G32370	HDG3	Homeobox-leucine zipper protein HDG3 [Source:UniProtKB/Swiss-Prot;Acc:Q9ZV65]
	TraesCS3D02G121400	chr3D	78096257	78098216	+							Homeobox-leucine zipper protein ROC4 [UniProtKB/Swiss-Prot:Q7Y0V9]	Os08g0187500	ROC1	Similar to Roc1	AT2G32370	HDG3	Homeobox-leucine zipper protein HDG3 [Source:UniProtKB/Swiss-Prot;Acc:Q9ZV65]
	TraesCS3D02G121500	chr3D	78943959	78944930	-							Homeobox-leucine zipper protein ROC2 [UniProtKB/Swiss-Prot:Q0J9X2]	Os08g0187500	ROC1	Similar to Roc1	AT2G32370	HDG3	Homeobox-leucine zipper protein HDG3 [Source:UniProtKB/Swiss-Prot;Acc:Q9ZV65]
	TraesCS3D02G121600	chr3D	79419558	79421512	-	79420977	0|0	1|1	c.395C>T	p.Pro132Leu	missense_variant	Acyl transferase 7 [UniProtKB/Swiss-Prot:Q0DKA5]	Os01g0179000	AT6	Transferase family protein	NA	NA	NA
	TraesCS3D02G121700	chr3D	79427862	79429682	+							Acyl transferase 7 [UniProtKB/Swiss-Prot:Q0DKA5]	Os01g0179000	AT6	Transferase family protein	NA	NA	NA
	TraesCS3D02G121800	chr3D	79503767	79505800	+							Acyl transferase 7 [UniProtKB/Swiss-Prot:Q0DKA5]	Os01g0179000	AT6	Transferase family protein	NA	NA	NA
	TraesCS3D02G121900	chr3D	79509433	79510662	-	79509618	1|1	0|0	c.551A>T	p.His184Leu	missense_variant	Octanoyltransferase LIP2p2, chloroplastic [UniProtKB/Swiss-Prot:P0C7R2]	Os12g0596000	ALDH12B1	Similar to Lipoyltransferase (EC 2.3.1.-) (Lipoyl-[acyl-carrier protein]-protein- N-lipoyltransferase) (Lipoate-protein ligase B)	AT1G47578	LIP2P2	Octanoyltransferase LIP2p2, chloroplastic [Source:UniProtKB/Swiss-Prot;Acc:P0C7R2]
	TraesCS3D02G122000	chr3D	79600108	79603364	+							NA	Os07g0118800	NA	Hypothetical conserved gene	NA	NA	NA
	TraesCS3D02G122100	chr3D	79622876	79623104	-							NA	NA	NA	NA	NA	NA	NA
	TraesCS3D02G122200	chr3D	79629741	79633642	-							E3 ubiquitin-protein ligase At4g11680 [UniProtKB/Swiss-Prot:Q93Z92]	Os01g0178700	NA	Similar to Protein binding protein	AT1G15590	NA	E3 ubiquitin-protein ligase [Source:UniProtKB/TrEMBL;Acc:Q3EDB8]
	TraesCS3D02G122300	chr3D	79634302	79642335	-							Valine--tRNA ligase, mitochondrial 1 [UniProtKB/Swiss-Prot:P93736]	Os03g0694900	VALRS1	Similar to Valyl-tRNA synthetase (EC 6.1.1.9) (Valine--tRNA ligase) (ValRS)	AT1G27160	NA	Valyl-tRNA synthetase / valine-tRNA ligase-like protein [Source:UniProtKB/TrEMBL;Acc:F4HR51]
	TraesCS3D02G122400	chr3D	80220751	80227575	+	80227252	0|0	1|1	c.1108G>T	p.Asp370Tyr	missense_variant	Probable aspartic protease At2g35615 [UniProtKB/Swiss-Prot:Q3EBM5]	Os01g0178600	NA	Peptidase A1 domain containing protein	AT1G31450	NA	Aspartyl protease family protein [Source:UniProtKB/TrEMBL;Acc:Q9C864]
	TraesCS3D02G122500	chr3D	80416441	80417980	-							Aspartic proteinase CDR1 [UniProtKB/Swiss-Prot:Q6XBF8]	Os01g0178600	NA	Peptidase A1 domain containing protein	AT1G31450	NA	Aspartyl protease family protein [Source:UniProtKB/TrEMBL;Acc:Q9C864]
	TraesCS3D02G122600	chr3D	80477363	80478746	-							Aspartic proteinase CDR1 [UniProtKB/Swiss-Prot:Q6XBF8]	Os01g0178600	NA	Peptidase A1 domain containing protein	AT1G31450	NA	Aspartyl protease family protein [Source:UniProtKB/TrEMBL;Acc:Q9C864]
	TraesCS3D02G122700	chr3D	80576195	80577626	-							Probable aspartic protease At2g35615 [UniProtKB/Swiss-Prot:Q3EBM5]	Os01g0178600	NA	Peptidase A1 domain containing protein	AT1G31450	NA	Aspartyl protease family protein [Source:UniProtKB/TrEMBL;Acc:Q9C864]
	TraesCS3D02G122800	chr3D	80599857	80601261	-							Aspartic proteinase nepenthesin-2 [UniProtKB/Swiss-Prot:Q766C2]	Os01g0178600	NA	Peptidase A1 domain containing protein	AT1G31450	NA	Aspartyl protease family protein [Source:UniProtKB/TrEMBL;Acc:Q9C864]
	TraesCS3D02G122900	chr3D	80629047	80630469	-							Aspartic proteinase CDR1 [UniProtKB/Swiss-Prot:Q6XBF8]	Os01g0178600	NA	Peptidase A1 domain containing protein	AT1G31450	NA	Aspartyl protease family protein [Source:UniProtKB/TrEMBL;Acc:Q9C864]
	TraesCS3D02G123000	chr3D	80916061	80917492	-							Aspartic proteinase CDR1 [UniProtKB/Swiss-Prot:Q6XBF8]	Os01g0178600	NA	Peptidase A1 domain containing protein	AT1G31450	NA	Aspartyl protease family protein [Source:UniProtKB/TrEMBL;Acc:Q9C864]
	TraesCS3D02G123100	chr3D	80941470	80942422	+							NA	Os02g0582800	NA	Conserved hypothetical protein	AT5G48290	NA	Heavy metal transport/detoxification superfamily protein [Source:TAIR;Acc:AT5G48290]
	TraesCS3D02G123200	chr3D	80942654	80952441	-							IAA-alanine resistance protein 1 [UniProtKB/Swiss-Prot:Q9M647]	Os08g0467400	NA	Zinc/iron permease family protein	AT1G68100	IAR1	IAA-alanine resistance protein 1 [Source:UniProtKB/Swiss-Prot;Acc:Q9M647]
	TraesCS3D02G123300	chr3D	81120558	81122220	-							Aspartic proteinase CDR1 [UniProtKB/Swiss-Prot:Q6XBF8]	Os01g0178600	NA	Peptidase A1 domain containing protein	AT1G31450	NA	Aspartyl protease family protein [Source:UniProtKB/TrEMBL;Acc:Q9C864]
	TraesCS3D02G123400	chr3D	81206735	81207502	+							Auxin-responsive protein IAA15 [UniProtKB/Swiss-Prot:Q6AT10]	Os01g0178500	NA	A member of rice Aux/IAA family, Cross-talk of auxin and brassinosteroid signaling pathways, Plant morphogenesi	AT1G80390	IAA15	indole-3-acetic acid inducible 15 [Source:TAIR;Acc:AT1G80390]
	TraesCS3D02G123500	chr3D	81363780	81367033	+							Serine/threonine protein phosphatase 2A 57 kDa regulatory subunit B' kappa isoform [UniProtKB/Swiss-Prot:Q6I621]	Os01g0178400	NA	Similar to Protein phosphatase 2A B'kappa subunit	AT5G25510	B'KAPPA	Serine/threonine protein phosphatase 2A 57 kDa regulatory subunit B' kappa isoform [Source:UniProtKB/Swiss-Prot;Acc:Q93YV6]
	TraesCS3D02G123600	chr3D	81368599	81371177	-							Protein PGR [UniProtKB/Swiss-Prot:Q0WP96]	Os01g0178200	NA	Similar to integral membrane family protein	AT5G19930	PGR	Protein PGR [Source:UniProtKB/Swiss-Prot;Acc:Q0WP96]
	TraesCS3D02G123700	chr3D	81371448	81375036	-							Tudor domain-containing protein 3 [UniProtKB/Swiss-Prot:Q5ZMS6]	Os01g0178100	NA	Region of unknown function DUF1767 domain containing protein	AT5G19950	NA	AT5G19950 protein [Source:UniProtKB/TrEMBL;Acc:Q8L502]
	TraesCS3D02G123800	chr3D	81376220	81381137	-							Cell division cycle-associated 7-like protein [UniProtKB/Swiss-Prot:Q922M5]	Os11g0568300	NA	Cell division cycle-associated protein domain containing protein	AT2G23530	NA	Zinc-finger domain of monoamine-oxidase A repressor R1 [Source:UniProtKB/TrEMBL;Acc:Q1PF11]
	TraesCS3D02G123900	chr3D	81390871	81394402	-							Cell division cycle-associated 7-like protein [UniProtKB/Swiss-Prot:Q922M5]	Os11g0568300	NA	Cell division cycle-associated protein domain containing protein	AT2G23530	NA	Zinc-finger domain of monoamine-oxidase A repressor R1 [Source:UniProtKB/TrEMBL;Acc:Q1PF11]
	TraesCS3D02G124000	chr3D	81689620	81690562	+							Tuliposide A-converting enzyme 2, chloroplastic [UniProtKB/Swiss-Prot:I4DST9]	Os02g0567800	NA	Alpha/beta hydrolase fold-3 domain containing protein	AT3G48690	CXE12	Probable carboxylesterase 12 [Source:UniProtKB/Swiss-Prot;Acc:Q9SMN0]
	TraesCS3D02G124100	chr3D	81714021	81721628	-							Transcription factor GTE9 [UniProtKB/Swiss-Prot:Q93YS6]	Os02g0601800	NA	Bromodomain containing protein	AT5G14270	BET9	Bromodomain and extraterminal domain protein 9 [Source:UniProtKB/TrEMBL;Acc:F4K6Q7]
	TraesCS3D02G124200	chr3D	81811609	81816263	+							Wall-associated receptor kinase-like 20 [UniProtKB/Swiss-Prot:Q9LZM4]	Os05g0318100	NA	Similar to Protein kinase-related protein	NA	NA	NA
	TraesCS3D02G124300	chr3D	81825329	81830217	+							Aromatic aminotransferase ISS1 [UniProtKB/Swiss-Prot:Q9C969]	Os01g0178000	NA	Pyridoxal phosphate-dependent transferase, major region, subdomain 1 domain containing protein	AT1G80360	ISS1	Aromatic aminotransferase ISS1 [Source:UniProtKB/Swiss-Prot;Acc:Q9C969]
	TraesCS3D02G124400	chr3D	82092130	82102932	+							ABC transporter G family member 31 [UniProtKB/Swiss-Prot:Q8GU87]	Os01g0177900	PDR6	ATP-binding cassette transporter, Cuticle formation, Defense respons	AT2G26910	ABCG32	PEC1 [Source:UniProtKB/TrEMBL;Acc:A0A178VNA5]
	TraesCS3D02G124500	chr3D	82411789	82413750	+							Gibberellin 3-beta-dioxygenase 2-2 [UniProtKB/Swiss-Prot:Q3I410]	Os01g0177400	D18	GA 3 beta-hydroxylase2, GA metabolis	NA	NA	NA
	TraesCS3D02G124600	chr3D	82740452	82752380	-	82746165	0|0	1|1	c.1145T>C	p.Val382Ala	missense_variant	Ubiquitin carboxyl-terminal hydrolase 14 [UniProtKB/Swiss-Prot:Q8L6Y1]	Os01g0177200	UBP6	Similar to Ubiquitin-specific protease 14	AT3G20630	UBP14	Ubiquitin carboxyl-terminal hydrolase 14 [Source:UniProtKB/Swiss-Prot;Acc:Q8L6Y1]
	TraesCS3D02G124700	chr3D	82754077	82759970	-							ABC transporter C family member 8 [UniProtKB/Swiss-Prot:Q8LGU1]	Os05g0196100	MRP14	Multidrug resistance associated protein 1	AT3G21250	MRP6	Multidrug resistance-associated protein 6 [Source:UniProtKB/TrEMBL;Acc:A0A1I9LPV5]
	TraesCS3D02G124800	chr3D	82790770	82802066	-							Transcriptional corepressor LEUNIG [UniProtKB/Swiss-Prot:Q9FUY2]	Os01g0177100	NA	Similar to STYLOSA protein	AT4G32551	LUG	Transcriptional corepressor LEUNIG [Source:UniProtKB/TrEMBL;Acc:F4JUD2]
	TraesCS3D02G124900	chr3D	83501798	83502647	-							NA	NA	NA	NA	NA	NA	NA
	TraesCS3D02G125000	chr3D	83600175	83601527	-							NA	NA	NA	NA	NA	NA	NA
	TraesCS3D02G125100	chr3D	83703139	83706035	+							Protein BRASSINAZOLE-RESISTANT 2 [UniProtKB/Swiss-Prot:Q9LN63]	Os01g0176900	NA	BZR1, transcriptional repressor domain containing protein	NA	NA	NA
	TraesCS3D02G125200	chr3D	83825909	83829161	-							NA	Os01g0176800	NA	Protein of unknown function DUF2921 domain containing protein	NA	NA	NA
	TraesCS3D02G125300	chr3D	83861528	83863902	-							Transcription factor NIGTH1 [UniProtKB/Swiss-Prot:Q5VRW2]	Os01g0176700	NA	Myb-like DNA-binding domain, SHAQKYF class domain containing protein	AT2G03500	EFM	Myb family transcription factor EFM [Source:UniProtKB/Swiss-Prot;Acc:Q9ZQ85]
	TraesCS3D02G125400	chr3D	83916195	83919748	+							NA	Os01g0176500	NA	Conserved hypothetical protein	NA	NA	NA
	TraesCS3D02G125500	chr3D	83919700	83923852	-							Coleoptile phototropism protein 1 [UniProtKB/Swiss-Prot:Q5KS50]	Os01g0176400	NA	Similar to Photoreceptor-interacting protein-like	AT1G52770	NA	At1g52770 [Source:UniProtKB/TrEMBL;Acc:Q9C941]
	TraesCS3D02G125600	chr3D	84013840	84016665	+							Protein gamma response 1 [UniProtKB/Swiss-Prot:Q9ZRT1]	Os06g0613400	COM1	COM1/SAE2 homolog, Homologous chromosome synapsis and recombination in meiosi	AT3G52115	GR1	Protein gamma response 1 [Source:UniProtKB/Swiss-Prot;Acc:Q9ZRT1]
	TraesCS3D02G125700	chr3D	84107403	84109290	+							Pentatricopeptide repeat-containing protein At2g29760, chloroplastic [UniProtKB/Swiss-Prot:O82380]	Os01g0176300	NA	Pentatricopeptide repeat domain containing protein	AT3G15930	PCMP-E51	Putative pentatricopeptide repeat-containing protein At3g15930 [Source:UniProtKB/Swiss-Prot;Acc:Q9LSB8]
	TraesCS3D02G125800	chr3D	84110664	84112657	-							UDP-glycosyltransferase 73D1 [UniProtKB/Swiss-Prot:Q9SCP6]	Os01g0176000	UGT98B1	UDP-glucuronosyl/UDP-glucosyltransferase family protein	AT2G36750	UGT73C1	UDP-glycosyltransferase 73C1 [Source:UniProtKB/Swiss-Prot;Acc:Q9ZQ99]
	TraesCS3D02G125900	chr3D	84115703	84121489	+	84116666/84117161/84117162/84117343	1|1	0|0	c.196G>C/c.691T>G/c.692T>A/c.873A>G	p.Glu66Gln/p.Leu231Val/p.Leu231*/p.Ile291Met	missense_variant/missense_variant/stop_gained/missense_variant	Pentatricopeptide repeat-containing protein At2g29760, chloroplastic [UniProtKB/Swiss-Prot:O82380]	Os01g0176300	NA	Pentatricopeptide repeat domain containing protein	AT3G15930	PCMP-E51	Putative pentatricopeptide repeat-containing protein At3g15930 [Source:UniProtKB/Swiss-Prot;Acc:Q9LSB8]
	TraesCS3D02G126000	chr3D	84119140	84121409	-							UDP-glycosyltransferase 73D1 [UniProtKB/Swiss-Prot:Q9SCP6]	Os01g0176000	UGT98B1	UDP-glucuronosyl/UDP-glucosyltransferase family protein	AT2G36750	UGT73C1	UDP-glycosyltransferase 73C1 [Source:UniProtKB/Swiss-Prot;Acc:Q9ZQ99]
	TraesCS3D02G126100	chr3D	84484226	84487570	-							Prefoldin subunit 6 [UniProtKB/Swiss-Prot:Q03958]	Os02g0246300	NA	Prefoldin domain containing protein	AT1G29990	PFD6	At1g29990 [Source:UniProtKB/TrEMBL;Acc:Q2HIK4]
	TraesCS3D02G126200	chr3D	84496120	84498325	-							UDP-glycosyltransferase 73D1 [UniProtKB/Swiss-Prot:Q9SCP6]	Os01g0176000	UGT98B1	UDP-glucuronosyl/UDP-glucosyltransferase family protein	AT2G36750	UGT73C1	UDP-glycosyltransferase 73C1 [Source:UniProtKB/Swiss-Prot;Acc:Q9ZQ99]
	TraesCS3D02G126300	chr3D	84499194	84501267	-							UDP-glycosyltransferase 73C3 [UniProtKB/Swiss-Prot:Q9ZQ96]	Os01g0176000	UGT98B1	UDP-glucuronosyl/UDP-glucosyltransferase family protein	AT2G36750	UGT73C1	UDP-glycosyltransferase 73C1 [Source:UniProtKB/Swiss-Prot;Acc:Q9ZQ99]
	TraesCS3D02G126400	chr3D	84503318	84505724	-							UDP-glycosyltransferase 73D1 [UniProtKB/Swiss-Prot:Q9SCP6]	Os01g0176000	UGT98B1	UDP-glucuronosyl/UDP-glucosyltransferase family protein	AT2G36750	UGT73C1	UDP-glycosyltransferase 73C1 [Source:UniProtKB/Swiss-Prot;Acc:Q9ZQ99]
	TraesCS3D02G126500	chr3D	84562943	84565089	-							UDP-glycosyltransferase 73D1 [UniProtKB/Swiss-Prot:Q9SCP6]	Os01g0176000	UGT98B1	UDP-glucuronosyl/UDP-glucosyltransferase family protein	AT2G36750	UGT73C1	UDP-glycosyltransferase 73C1 [Source:UniProtKB/Swiss-Prot;Acc:Q9ZQ99]
	TraesCS3D02G126600	chr3D	84568669	84582503	-							Chloride channel protein CLC-c [UniProtKB/Swiss-Prot:Q96282]	Os02g0558100	CBSCLC3	Similar to Chloride channel (Fragment)	NA	NA	NA
	TraesCS3D02G126700	chr3D	84587554	84589918	-							Chloride channel protein CLC-c [UniProtKB/Swiss-Prot:Q96282]	Os02g0558100	CBSCLC3	Similar to Chloride channel (Fragment)	NA	NA	NA
	TraesCS3D02G126800	chr3D	84681602	84683775	+							Probable CCR4-associated factor 1 homolog 10 [UniProtKB/Swiss-Prot:Q9LEU4]	NA	NA	NA	NA	NA	NA
	TraesCS3D02G126900	chr3D	84692296	84693097	-							NA	NA	NA	NA	NA	NA	NA
	TraesCS3D02G127000	chr3D	84880535	84882617	+							F-box protein At4g00755 [UniProtKB/Swiss-Prot:Q8LG03]	Os03g0861800	NA	Cyclin-like F-box domain containing protein	NA	NA	NA
	TraesCS3D02G127100	chr3D	84884094	84885956	+							UDP-glycosyltransferase 73C5 [UniProtKB/Swiss-Prot:Q9ZQ94]	Os01g0175850	NA	UDP-glucuronosyl/UDP-glucosyltransferase domain containing protein	NA	NA	NA
	TraesCS3D02G127200	chr3D	84896060	84901050	-	84898779	1|1	0|0	c.877G>C	p.Ala293Pro	missense_variant	Ankyrin-3 [UniProtKB/Swiss-Prot:Q12955]	NA	NA	NA	NA	NA	NA
	TraesCS3D02G127300	chr3D	84910794	84915224	-							Boron transporter 4 [UniProtKB/Swiss-Prot:Q9XI23]	Os01g0175600	BOR3	Boron (B) transporte	AT4G32510	NA	HCO3- transporter family [Source:TAIR;Acc:AT4G32510]
	TraesCS3D02G127400	chr3D	85253005	85254752	+							NA	NA	NA	NA	NA	NA	NA
	TraesCS3D02G127500	chr3D	85398605	85404570	+							Ankyrin-2 [UniProtKB/Swiss-Prot:Q8C8R3]	NA	NA	NA	NA	NA	NA
	TraesCS3D02G127600	chr3D	85408662	85411834	-							Ankyrin-3 [UniProtKB/Swiss-Prot:Q12955]	NA	NA	NA	NA	NA	NA
	TraesCS3D02G127700	chr3D	85441838	85452544	+							Palmitoyltransferase akr1 [UniProtKB/Swiss-Prot:Q4X251]	NA	NA	NA	NA	NA	NA
	TraesCS3D02G127800	chr3D	85585956	85593147	+							Palmitoyltransferase akr1 [UniProtKB/Swiss-Prot:Q4X251]	NA	NA	NA	NA	NA	NA
	TraesCS3D02G127900	chr3D	85826867	85828260	+							NA	NA	NA	NA	NA	NA	NA
	TraesCS3D02G128000	chr3D	85896265	85897072	+							NA	Os01g0175100	NA	Kv1.4 voltage-gated K+ channel family protein	NA	NA	NA
	TraesCS3D02G128100	chr3D	86080011	86080408	-							Signal recognition particle 14 kDa protein [UniProtKB/Swiss-Prot:O04433]	NA	NA	NA	NA	NA	NA
	TraesCS3D02G128300	chr3D	86236778	86237628	+							NA	Os01g0175100	NA	Kv1.4 voltage-gated K+ channel family protein	NA	NA	NA
	TraesCS3D02G128400	chr3D	86333564	86339463	+							O-fucosyltransferase 1 [UniProtKB/Swiss-Prot:Q8W486]	Os06g0502800	NA	Similar to Plant protein family protein, expressed	AT1G04910	OFUT1	O-fucosyltransferase 1 [Source:UniProtKB/Swiss-Prot;Acc:Q8W486]
	TraesCS3D02G128500	chr3D	86341383	86342962	-	86341617	1|1	0|0	c.1276T>C	p.Tyr426His	missense_variant	Uncharacterized acetyltransferase At3g50280 [UniProtKB/Swiss-Prot:Q9SND9]	Os06g0103200	NA	Transferase family protein	AT5G07850	NA	Anthranilate N-hydroxycinnamoyl/benzoyltransferase-like protein [Source:UniProtKB/TrEMBL;Acc:Q9SD99]
	TraesCS3D02G128600	chr3D	86348706	86357453	+							NA	Os07g0477500	NA	Histone deacetylation protein Rxt3 domain containing protein	NA	NA	NA
	TraesCS3D02G128700	chr3D	86935586	86939294	-							Cytochrome P450 734A6 [UniProtKB/Swiss-Prot:B9X287]	Os01g0388000	CYP734A6	Similar to Cytochrome P450 monooxygenase CYP72A5 (Fragment)	AT2G26710	CYP734A1	CYP734A1 [Source:UniProtKB/TrEMBL;Acc:A0A178VRF1]
	TraesCS3D02G128800	chr3D	87923154	87926879	+	87925088	1|1	0|0	c.362G>A	p.Gly121Asp	missense_variant	Acyl-protein thioesterase 2 [UniProtKB/Swiss-Prot:O95372]	Os01g0175000	NA	Similar to Biostress-resistance-related protein (Fragment)	NA	NA	NA
	TraesCS3D02G128900	chr3D	87929217	87931924	-							Monothiol glutaredoxin-S4, mitochondrial [UniProtKB/Swiss-Prot:Q0JM76]	Os01g0174900	GRX1	Thioredoxin fold domain containing protein	AT3G15660	GRXS15	GRX4 [Source:UniProtKB/TrEMBL;Acc:A0A178VHP8]
	TraesCS3D02G129000	chr3D	88092531	88093689	-							NA	Os02g0566500	NA	Protein of unknown function DUF1644 family protein	AT1G68140	NA	Zinc finger/BTB domain protein, putative (DUF1644) [Source:UniProtKB/TrEMBL;Acc:Q9C9X8]
	TraesCS3D02G129100	chr3D	88351161	88353189	+							Protein kinase PINOID 2 [UniProtKB/Swiss-Prot:Q94E49]	Os01g0174700	PIDL	Similar to Akt (Fragment)	AT2G26700	PID2	Protein kinase PINOID 2 [Source:UniProtKB/Swiss-Prot;Acc:Q64FQ2]
	TraesCS3D02G129200	chr3D	88432006	88433300	+							Zinc finger CCCH domain-containing protein 1 [UniProtKB/Swiss-Prot:Q5VR07]	Os01g0174600	C3H1	Zinc finger, CCCH-type domain containing protein	NA	NA	NA
	TraesCS3D02G129300	chr3D	89212420	89213481	+							Zinc finger CCCH domain-containing protein 1 [UniProtKB/Swiss-Prot:Q5VR07]	Os01g0174600	C3H1	Zinc finger, CCCH-type domain containing protein	NA	NA	NA
	TraesCS3D02G129400	chr3D	89213643	89216911	+							Probable prolyl 4-hydroxylase 7 [UniProtKB/Swiss-Prot:Q8L970]	Os01g0174500	NA	Metridin-like ShK toxin domain containing protein	AT4G25600	P4H12	Probable prolyl 4-hydroxylase 12 [Source:UniProtKB/Swiss-Prot;Acc:Q8GXT7]
	TraesCS3D02G129500	chr3D	89541497	89545500	+							NADH-cytochrome b5 reductase-like protein [UniProtKB/Swiss-Prot:P83291]	Os01g0174300	NA	Flavoprotein pyridine nucleotide cytochrome reductase domain containing protein	AT5G20080	CBR2	NADH-cytochrome b5 reductase-like protein [Source:UniProtKB/Swiss-Prot;Acc:P83291]
	TraesCS3D02G129600	chr3D	89638093	89639188	-							BTB/POZ and MATH domain-containing protein 2 [UniProtKB/Swiss-Prot:Q9M8J9]	Os10g0427300	NA	Similar to BTB/POZ domain containing protein, expressed	NA	NA	NA
	TraesCS3D02G129700	chr3D	89800987	89803164	+							NA	Os01g0596300	NA	Cyclin-like F-box domain containing protein	NA	NA	NA
	TraesCS3D02G129800	chr3D	89896228	89897594	+							Transcription factor HY5 [UniProtKB/Swiss-Prot:Q9SM50]	NA	NA	NA	NA	NA	NA
	TraesCS3D02G129900	chr3D	89898039	89904277	-							ABC transporter C family member 3 [UniProtKB/Swiss-Prot:Q9LK64]	Os01g0173900	MRP3	Similar to MRP-like ABC transporter	AT3G13080	ABCC3	MRP3 [Source:UniProtKB/TrEMBL;Acc:A0A178VHA7]
	TraesCS3D02G130000	chr3D	90255127	90258218	-							NA	Os01g0173600	NA	Glyoxalase/bleomycin resistance protein/dioxygenase domain containing protein	AT1G15380	NA	GLYI4 [Source:UniProtKB/TrEMBL;Acc:A0A178W6B2]
	TraesCS3D02G130100	chr3D	90369387	90371650	+							Uncharacterized protein At2g34160 [UniProtKB/Swiss-Prot:O22969]	Os01g0173100	NA	Alba, DNA/RNA-binding protein family protein	AT1G29250	NA	Alba DNA/RNA-binding protein [Source:UniProtKB/TrEMBL;Acc:Q9LP53]
	TraesCS3D02G130200	chr3D	90371895	90372856	+							DCC family protein At1g52590, chloroplastic [UniProtKB/Swiss-Prot:Q9SSR1]	Os01g0173000	NA	Putative thiol-disulphide oxidoreductase DCC domain containing protein	AT1G52590	NA	DCC family protein At1g52590, chloroplastic [Source:UniProtKB/Swiss-Prot;Acc:Q9SSR1]
	TraesCS3D02G130300	chr3D	90372658	90375261	-							Polygalacturonase ADPG1 [UniProtKB/Swiss-Prot:O23147]	Os01g0172900	NA	Glycoside hydrolase, family 28 domain containing protein	AT5G39910	NA	Pectin lyase-like superfamily protein [Source:UniProtKB/TrEMBL;Acc:F4KFW5]
	TraesCS3D02G130400	chr3D	90379297	90381821	-							Probable polygalacturonase At1g80170 [UniProtKB/Swiss-Prot:Q94AJ5]	Os01g0172900	NA	Glycoside hydrolase, family 28 domain containing protein	AT5G39910	NA	Pectin lyase-like superfamily protein [Source:UniProtKB/TrEMBL;Acc:F4KFW5]
	TraesCS3D02G130500	chr3D	90742458	90743340	-							Embryo-specific protein ATS3A [UniProtKB/Swiss-Prot:Q681K2]	Os01g0172800	NA	Embryo-specific 3 family protein	AT2G41475	ATS3A	Embryo-specific protein ATS3A [Source:UniProtKB/Swiss-Prot;Acc:Q681K2]
	TraesCS3D02G130600	chr3D	90774890	90776009	-							NA	Os02g0229800	NA	Conserved hypothetical protein	NA	NA	NA
	TraesCS3D02G130700	chr3D	90780338	90781602	+							Probable glutathione S-transferase GSTU6 [UniProtKB/Swiss-Prot:Q06398]	Os10g0530300	GSTU28	Similar to Glutathione S-transferase GST 42 (Fragment)	NA	NA	NA
	TraesCS3D02G130800	chr3D	90783487	90785512	-							Peroxidase 25 [UniProtKB/Swiss-Prot:O80822]	Os01g0172600	NA	Similar to electron carrier/ heme binding / peroxidase	AT2G41480	PER25	Peroxidase 25 [Source:UniProtKB/Swiss-Prot;Acc:O80822]
	TraesCS3D02G130900	chr3D	90824692	90828997	+							Phospholipase D alpha 1 [UniProtKB/Swiss-Prot:Q43007]	Os01g0172400	PLDalpha1	Similar to Phospholipase D alpha 1	AT3G15730	PLDALPHA1	Phospholipase D alpha 1 [Source:UniProtKB/Swiss-Prot;Acc:Q38882]
	TraesCS3D02G131000	chr3D	91030220	91033059	+							NA	Os01g0172300	NA	Conserved hypothetical protein	NA	NA	NA
	TraesCS3D02G131100	chr3D	91218490	91224927	+							DEAD-box ATP-dependent RNA helicase 14 [UniProtKB/Swiss-Prot:Q5VQL1]	Os01g0172200	NA	DNA/RNA helicase, DEAD/DEAH box type, N-terminal domain containing protein	AT5G14610	NA	DEAD box RNA helicase family protein [Source:UniProtKB/TrEMBL;Acc:F4K6V1]
	TraesCS3D02G131200	chr3D	91223855	91226083	-							Phosphoenolpyruvate/phosphate translocator 3, chloroplastic [UniProtKB/Swiss-Prot:Q5VQL3]	Os01g0172100	PPT3	Similar to Triose phosphate/phosphate translocator, non-green plastid, chloroplast precursor (CTPT)	AT3G01550	PPT2	Phosphoenolpyruvate/phosphate translocator 2, chloroplastic [Source:UniProtKB/Swiss-Prot;Acc:Q8H0T6]
	TraesCS3D02G131300	chr3D	91371560	91382249	-							NADPH:adrenodoxin oxidoreductase, mitochondrial [UniProtKB/Swiss-Prot:Q8W3L1]	Os02g0277600	ISC21	Similar to MFDR (NADP adrenodoxin-like ferredoxin reductase)	AT4G32360	MFDR	NADPH:adrenodoxin oxidoreductase, mitochondrial [Source:UniProtKB/Swiss-Prot;Acc:Q8W3L1]
	TraesCS3D02G131400	chr3D	91386292	91387156	-							NA	Os01g0153950	NA	Protein of unknown function DUF674 domain containing protein	NA	NA	NA
	TraesCS3D02G131500	chr3D	91659646	91660357	-							NA	NA	NA	NA	NA	NA	NA
	TraesCS3D02G131600	chr3D	91662201	91672057	+							Pentatricopeptide repeat-containing protein At5g67570, chloroplastic [UniProtKB/Swiss-Prot:Q9FJW6]	Os05g0315100	NA	Pentatricopeptide repeat domain containing protein	AT5G67570	DG1	Pentatricopeptide repeat-containing protein At5g67570, chloroplastic [Source:UniProtKB/Swiss-Prot;Acc:Q9FJW6]
	TraesCS3D02G131700	chr3D	91673960	91679447	+							NA	Os01g0154500	NA	Protein of unknown function DUF674 domain containing protein	NA	NA	NA
	TraesCS3D02G131800	chr3D	91681813	91683040	-	91682533/91682575/91682623	0|0	1|1	c.508G>T/c.466G>A/c.418G>A	p.Gly170Cys/p.Gly156Ser/p.Glu140Lys	missense_variant/missense_variant/missense_variant	Probable carboxylesterase 15 [UniProtKB/Swiss-Prot:Q9FG13]	Os01g0153800	NA	Similar to gibberellin receptor GID1L2	AT5G06570	NA	alpha/beta-Hydrolases superfamily protein [Source:TAIR;Acc:AT5G06570]
	TraesCS3D02G131900	chr3D	91708016	91709230	+	91708495/91708645/91708648/91708723/91708732/91708749	0|0	0/1	c.421T>G/c.571G>A/c.574C>T/c.649G>A/c.658T>C/c.675A>G	p.Cys141Gly/p.Val191Met/p.Arg192Cys/p.Ala217Thr/p.Ser220Pro/p.Ile225Met	missense_variant/missense_variant/missense_variant/missense_variant/missense_variant/missense_variant	Probable carboxylesterase 15 [UniProtKB/Swiss-Prot:Q9FG13]	Os01g0153800	NA	Similar to gibberellin receptor GID1L2	AT5G06570	NA	alpha/beta-Hydrolases superfamily protein [Source:TAIR;Acc:AT5G06570]
	TraesCS3D02G132000	chr3D	91797554	91798506	+							Probable carboxylesterase 15 [UniProtKB/Swiss-Prot:Q9FG13]	Os01g0153800	NA	Similar to gibberellin receptor GID1L2	AT5G06570	NA	alpha/beta-Hydrolases superfamily protein [Source:TAIR;Acc:AT5G06570]
	TraesCS3D02G132100	chr3D	91801723	91802464	-	91801767/91801795/91801797	0|0	0/1	c.698C>T/c.669_670insC/c.668G>A	p.Thr233Met/p.Ser224fs/p.Arg223Lys	missense_variant/frameshift_variant/missense_variant	NA	Os01g0327900	NA	Hypothetical conserved gene	NA	NA	NA
	TraesCS3D02G132200	chr3D	91829864	91833796	-							NA	Os01g0327900	NA	Hypothetical conserved gene	NA	NA	NA
	TraesCS3D02G132300	chr3D	92124278	92125719	-							NA	Os01g0327900	NA	Hypothetical conserved gene	NA	NA	NA
	TraesCS3D02G132400	chr3D	92211797	92213405	+							LRR receptor-like serine/threonine-protein kinase FLS2 [UniProtKB/Swiss-Prot:Q9FL28]	NA	NA	NA	NA	NA	NA
	TraesCS3D02G132500	chr3D	92213694	92215191	+							Receptor kinase-like protein Xa21 [UniProtKB/Swiss-Prot:Q1MX30]	NA	NA	NA	NA	NA	NA
	TraesCS3D02G132600	chr3D	92263146	92263890	-							NA	Os01g0327900	NA	Hypothetical conserved gene	NA	NA	NA
	TraesCS3D02G132800	chr3D	92356944	92359860	-							NA	Os01g0327900	NA	Hypothetical conserved gene	NA	NA	NA
NIL	TraesCS3D02G132900	chr3D	92367585	92368506	-							NA	Os01g0154500	NA	Protein of unknown function DUF674 domain containing protein	NA	NA	NA
	TraesCS3D02G133000	chr3D	92382258	92385997	-							Transcription factor MYB98 [UniProtKB/Swiss-Prot:Q9S7L2]	Os01g0855400	NA	SANT domain, DNA binding domain containing protein	AT2G25230	MYB100	Myb domain protein 100 [Source:UniProtKB/TrEMBL;Acc:Q9S754]
	TraesCS3D02G133100	chr3D	92749177	92750743	-							Glutathione S-transferase 1 [UniProtKB/Swiss-Prot:P30110]	Os01g0370200	GSTF7	Similar to Glutathione-S-transferase 19E50	AT3G03190	GSTF11	Glutathione S-transferase F11 [Source:UniProtKB/Swiss-Prot;Acc:Q96324]
	TraesCS3D02G133200	chr3D	92783245	92784549	+	92784181	1|1	0|0	c.623C>A	p.Ala208Asp	missense_variant	Glutathione S-transferase 1 [UniProtKB/Swiss-Prot:P30110]	Os01g0370200	GSTF7	Similar to Glutathione-S-transferase 19E50	AT3G03190	GSTF11	Glutathione S-transferase F11 [Source:UniProtKB/Swiss-Prot;Acc:Q96324]
	TraesCS3D02G133300	chr3D	92813016	92814250	-	92813196	0|0	0|1	c.685C>T	p.Pro229Ser	missense_variant	Xyloglucan endotransglucosylase/hydrolase protein 2 [UniProtKB/Swiss-Prot:Q9SV60]	NA	NA	NA	AT3G48580	XTH11	Probable xyloglucan endotransglucosylase/hydrolase protein 11 [Source:UniProtKB/Swiss-Prot;Acc:Q9SMP1]
	TraesCS3D02G133400	chr3D	92856923	92857589	-	92856945	0|0	0|1	c.644dupT	p.Ser216fs	frameshift_variant	NA	NA	NA	NA	NA	NA	NA
	TraesCS3D02G133500	chr3D	92864813	92865706	+							NA	NA	NA	NA	NA	NA	NA
	TraesCS3D02G133600	chr3D	92870835	92871719	+							NA	NA	NA	NA	NA	NA	NA
	TraesCS3D02G133700	chr3D	92876622	92877354	-							NA	NA	NA	NA	NA	NA	NA
	TraesCS3D02G133800	chr3D	92894969	92896384	-							Xyloglucan endotransglucosylase/hydrolase protein 2 [UniProtKB/Swiss-Prot:Q9SV60]	NA	NA	NA	AT3G48580	XTH11	Probable xyloglucan endotransglucosylase/hydrolase protein 11 [Source:UniProtKB/Swiss-Prot;Acc:Q9SMP1]
	TraesCS3D02G133900	chr3D	93185154	93185532	-							NA	Os10g0173000	NA	Conserved hypothetical protein	NA	NA	NA
	TraesCS3D02G134000	chr3D	93196258	93198333	+							Protein REVEILLE 5 [UniProtKB/Swiss-Prot:C0SVG5]	Os01g0156000	NA	Similar to Myb family DNA-binding protein	NA	NA	NA
	TraesCS3D02G134100	chr3D	93256396	93264153	-							NA	Os01g0155400	NA	Conserved hypothetical protein	NA	NA	NA
	TraesCS3D02G134200	chr3D	93359568	93361482	-							GDSL esterase/lipase At1g28570 [UniProtKB/Swiss-Prot:Q9FXJ1]	Os11g0521000	GELP111	Lipase, GDSL domain containing protein	AT5G03980	NA	GDSL esterase/lipase At5g03980 [Source:UniProtKB/Swiss-Prot;Acc:Q9LZB2]
	TraesCS3D02G134400	chr3D	93479260	93482402	+							Receptor-like protein kinase HERK 1 [UniProtKB/Swiss-Prot:Q9LX66]	Os01g0155500	NA	Protein kinase, catalytic domain domain containing protein	AT2G39360	NA	Probable receptor-like protein kinase At2g39360 [Source:UniProtKB/Swiss-Prot;Acc:O80623]
	TraesCS3D02G134500	chr3D	93482622	93485024	-							Serine/arginine-rich splicing factor RS2Z32 [UniProtKB/Swiss-Prot:Q9FYB7]	Os01g0155600	RSZP37A	Similar to Splicing factor RSZ33	AT3G53500	RS2Z32	RSZ32 [Source:UniProtKB/TrEMBL;Acc:A0A178V7M8]
	TraesCS3D02G134600	chr3D	93482722	93483094	+							NA	NA	NA	NA	NA	NA	NA
	TraesCS3D02G134700	chr3D	93608066	93609318	+							NA	NA	NA	NA	NA	NA	NA
	TraesCS3D02G134800	chr3D	93612864	93613492	+							NA	NA	NA	NA	NA	NA	NA
	TraesCS3D02G134900	chr3D	94024557	94025079	+							NA	NA	NA	NA	NA	NA	NA
	TraesCS3D02G135000	chr3D	94035700	94036066	+							NA	NA	NA	NA	NA	NA	NA
	TraesCS3D02G135100	chr3D	94217745	94218903	+							NA	NA	NA	NA	NA	NA	NA
	TraesCS3D02G135200	chr3D	94447764	94448391	+							NA	NA	NA	NA	NA	NA	NA
	TraesCS3D02G135300	chr3D	94492561	94494421	+							Probable glucuronosyltransferase Os01g0157700 [UniProtKB/Swiss-Prot:Q5ZCC5]	Os01g0157700	NA	Glycosyl transferase, family 43 domain containing protein	AT2G37090	IRX9	Glycosyltransferases (Fragment) [Source:UniProtKB/TrEMBL;Acc:W8QNT8]
	TraesCS3D02G135400	chr3D	94494728	94497531	-							Mitochondrial import inner membrane translocase subunit TIM14-1 [UniProtKB/Swiss-Prot:Q8RV04]	Os01g0157800	NA	Heat shock protein DnaJ, N-terminal domain containing protein	AT5G03030	NA	Chaperone DnaJ-domain superfamily protein [Source:TAIR;Acc:AT5G03030]
	TraesCS3D02G135500	chr3D	94508545	94513937	+							Importin subunit alpha-2 [UniProtKB/Swiss-Prot:Q9FYP9]	Os01g0158000	IMPA2	Importin alpha-2 subunit	AT5G03070	IMPA9	Importin subunit alpha-9 [Source:UniProtKB/Swiss-Prot;Acc:F4KF65]
	TraesCS3D02G135600	chr3D	94514057	94514951	-							NA	Os09g0384900	NA	Protein of unknown function DUF295 family protein	NA	NA	NA
	TraesCS3D02G135700	chr3D	94557013	94558144	-							Protein THYLAKOID ASSEMBLY 8, chloroplastic [UniProtKB/Swiss-Prot:Q9LVW6]	Os01g0158100	NA	Pentatricopeptide repeat containing protein	NA	NA	NA
	TraesCS3D02G135800	chr3D	94716972	94718791	+							Protein PHLOEM PROTEIN 2-LIKE A1 [UniProtKB/Swiss-Prot:O81865]	NA	NA	NA	NA	NA	NA
	TraesCS3D02G135900	chr3D	94718986	94721720	-							Serine carboxypeptidase II-1 (Fragment) [UniProtKB/Swiss-Prot:P55747]	Os01g0158200	SCP1	Similar to Serine carboxypeptidase II-1 precursor (EC 3.4.16.6) (CP-MII.1) (Fragment)	AT2G35770	SCPL28	Serine carboxypeptidase-like 28 [Source:UniProtKB/Swiss-Prot;Acc:Q8S8K6]
	TraesCS3D02G136000	chr3D	94735087	94735876	+							Protein THYLAKOID ASSEMBLY 8, chloroplastic [UniProtKB/Swiss-Prot:Q9LVW6]	Os01g0158100	NA	Pentatricopeptide repeat containing protein	NA	NA	NA
	TraesCS3D02G136100	chr3D	94760768	94761880	-							Protein PHLOEM PROTEIN 2-LIKE A1 [UniProtKB/Swiss-Prot:O81865]	Os01g0158400	NA	Galactose-binding like domain containing protein	AT4G19850	ATPP2-A2	Lectin-like protein [Source:UniProtKB/TrEMBL;Acc:F4JTZ6]
	TraesCS3D02G136200	chr3D	94807906	94808958	-							NA	NA	NA	NA	NA	NA	NA
	TraesCS3D02G136300	chr3D	94839577	94847097	+							Arginine--tRNA ligase, cytoplasmic [UniProtKB/Swiss-Prot:Q9C713]	Os01g0158500	NA	Similar to arginyl-tRNA synthetase	AT1G66530	NA	Arginine--tRNA ligase, cytoplasmic [Source:UniProtKB/Swiss-Prot;Acc:Q9C713]
	TraesCS3D02G136400	chr3D	94847471	94851256	+							B3 domain-containing protein Os03g0620400 [UniProtKB/Swiss-Prot:Q851W5]	Os03g0619600	NA	Transcriptional factor B3 family protein	NA	NA	NA
	TraesCS3D02G136500	chr3D	94852258	94855519	+							B3 domain-containing protein Os03g0620400 [UniProtKB/Swiss-Prot:Q851W5]	Os03g0619600	NA	Transcriptional factor B3 family protein	NA	NA	NA
	TraesCS3D02G136600	chr3D	94855837	94861110	-							NF-X1-type zinc finger protein NFXL2 [UniProtKB/Swiss-Prot:Q9FFK8]	Os01g0158900	NA	Zinc finger, NF-X1-type domain containing protein	AT5G05660	NFXL2	NF-X1-type zinc finger protein NFXL2 [Source:UniProtKB/Swiss-Prot;Acc:Q9FFK8]
	TraesCS3D02G136700	chr3D	95244739	95246725	-							Putative CBL-interacting protein kinase 13 [UniProtKB/Swiss-Prot:Q5QNM6]	Os01g0206300	CIPK13	Similar to CBL-interacting protein kinase 18	AT4G18700	CIPK12	CBL-interacting serine/threonine-protein kinase 12 [Source:UniProtKB/Swiss-Prot;Acc:Q9SN43]
	TraesCS3D02G136800	chr3D	95248882	95253039	-							Mitochondrial dicarboxylate/tricarboxylate transporter DTC [UniProtKB/Swiss-Prot:Q9C5M0]	Os11g0432400	NA	Similar to 2-oxoglutarate/malate translocator	AT5G19760	DTC	Mitochondrial dicarboxylate/tricarboxylate transporter DTC [Source:UniProtKB/Swiss-Prot;Acc:Q9C5M0]
	TraesCS3D02G136900	chr3D	95561926	95565412	+							Trans-cinnamate 4-monooxygenase [UniProtKB/Swiss-Prot:Q42797]	Os05g0320700	NA	Similar to Cytochrome P450	NA	NA	NA
	TraesCS3D02G137000	chr3D	95611433	95612612	+							Adenylate isopentenyltransferase 5, chloroplastic [UniProtKB/Swiss-Prot:Q94ID2]	Os05g0311801	IPT3	Similar to Isopentenyl transferase IPT7	AT3G63110	IPT3	IPT3 [Source:UniProtKB/TrEMBL;Acc:A0A178V8J2]
	TraesCS3D02G137100	chr3D	95839190	95840522	-							Peroxidase 4 [UniProtKB/Swiss-Prot:A7NY33]	Os01g0205900	NA	Similar to Class III peroxidase GvPx2b (Fragment)	NA	NA	NA
	TraesCS3D02G137200(TaSG-D1)	chr3D	95945751	95950119	+	95948412	0|0	1|1	c.856G>A	p.Glu286Lys	missense_variant	Shaggy-related protein kinase GSK1 [UniProtKB/Swiss-Prot:Q9LWN0]	NA	NA	NA	AT2G30980	ASK6	SKdZeta [Source:UniProtKB/TrEMBL;Acc:A0A178W1X9]
	TraesCS3D02G137300	chr3D	95956384	95957470	-							Enoyl-CoA delta isomerase 3 [UniProtKB/Swiss-Prot:O23300]	Os01g0205600	NA	Crotonase, core domain containing protein	AT1G65520	ECI1	Enoyl-CoA delta isomerase 1, peroxisomal [Source:UniProtKB/Swiss-Prot;Acc:O04469]
	TraesCS3D02G137400	chr3D	95957946	95958234	-							Putative B3 domain-containing protein Os03g0621600 [UniProtKB/Swiss-Prot:Q851V1]	NA	NA	NA	NA	NA	NA
	TraesCS3D02G137500	chr3D	96123901	96125031	-							Enoyl-CoA delta isomerase 3 [UniProtKB/Swiss-Prot:O23300]	Os01g0205600	NA	Crotonase, core domain containing protein	AT1G65520	ECI1	Enoyl-CoA delta isomerase 1, peroxisomal [Source:UniProtKB/Swiss-Prot;Acc:O04469]
	TraesCS3D02G137600	chr3D	96125659	96127971	-							60S ribosomal protein L11 [UniProtKB/Swiss-Prot:Q0DK10]	Os02g0235600	NA	Similar to 60S ribosomal protein L11-2 (L16). Splice isoform 2	AT2G42740	RPL11A	60S ribosomal protein L11-1 [Source:UniProtKB/Swiss-Prot;Acc:P42795]
	TraesCS3D02G137700	chr3D	96390179	96391471	-							NA	Os01g0205300	NA	Similar to rho termination factor, N-terminal domain containing protein	NA	NA	NA
	TraesCS3D02G137800	chr3D	96391697	96395466	+							Pentatricopeptide repeat-containing protein DOT4, chloroplastic [UniProtKB/Swiss-Prot:Q9SN39]	Os01g0205200	NA	Pentatricopeptide repeat domain containing protein	AT4G18750	DOT4	Pentatricopeptide repeat-containing protein DOT4, chloroplastic [Source:UniProtKB/Swiss-Prot;Acc:Q9SN39]
	TraesCS3D02G137900	chr3D	96395515	96399389	-							WD repeat-containing protein 53 [UniProtKB/Swiss-Prot:Q9DB94]	Os01g0205100	NA	WD40 repeat-like domain containing protein	AT5G45760	NA	Transducin/WD40 repeat-like superfamily protein [Source:UniProtKB/TrEMBL;Acc:F4KEM4]
	TraesCS3D02G138000	chr3D	96401813	96404841	+							NA	NA	NA	NA	NA	NA	NA
	TraesCS3D02G138100	chr3D	96410515	96411924	-							NA	Os02g0257200	NA	Conserved hypothetical protein	NA	NA	NA
	TraesCS3D02G138200	chr3D	96442489	96442885	-							NA	NA	NA	NA	NA	NA	NA
	TraesCS3D02G138300	chr3D	96677191	96677575	+							NA	NA	NA	NA	NA	NA	NA
	TraesCS3D02G138400	chr3D	96678429	96679069	+							Agamous-like MADS-box protein AGL80 [UniProtKB/Swiss-Prot:Q9FJK3]	Os03g0582400	MADS87	MADS box transcription factor, Regulation of seed size, Heat stress response during reproductive developmen	AT5G26580	AGL34	AGAMOUS-like-34 [Source:UniProtKB/TrEMBL;Acc:Q7X9H2]
	TraesCS3D02G138500	chr3D	96679408	96684949	-							UMP-CMP kinase 1 [UniProtKB/Swiss-Prot:Q5VRN0]	Os06g0109600	NA	Similar to Uridylate kinase (EC 2.7.4.-) (UK) (Uridine monophosphate kinase) (UMP kinase) (UMP/CMP kinase)	NA	NA	NA
	TraesCS3D02G138700	chr3D	97115073	97116515	-							Flavonoid O-methyltransferase-like protein Os11g0303600 [UniProtKB/Swiss-Prot:Q53QK0]	Os08g0290700	NA	Winged helix repressor DNA-binding domain containing protein	NA	NA	NA
	TraesCS3D02G138800	chr3D	97610139	97619465	-							Protein GRAVITROPIC IN THE LIGHT 1 [UniProtKB/Swiss-Prot:F4KGE8]	Os01g0203800	NA	Protein of unknown function DUF641, plant domain containing protein	AT1G53380	NA	At1g53380 [Source:UniProtKB/TrEMBL;Acc:Q9MAG4]
	TraesCS3D02G138900	chr3D	98146996	98150379	-							Subtilisin-like protease SBT3.8 [UniProtKB/Swiss-Prot:Q9SZY3]	Os02g0269600	NA	Similar to Subtilase	AT1G32980	NA	Subtilisin-like serine endopeptidase family protein [Source:UniProtKB/TrEMBL;Acc:Q1PFP8]
	TraesCS3D02G139000	chr3D	98536243	98539358	+							NA	Os11g0487100	NA	Conserved hypothetical protein	NA	NA	NA
	TraesCS3D02G139100	chr3D	98589492	98589798	-							NA	NA	NA	NA	NA	NA	NA
	TraesCS3D02G139200	chr3D	98600222	98602443	+							NA	Os01g0203300	NA	Conserved hypothetical protein	AT1G53460	NA	At1g53460/T3F20_21 [Source:UniProtKB/TrEMBL;Acc:Q9LPG2]
	TraesCS3D02G139300	chr3D	98871654	98874852	+							Protein BZR1 homolog 2 [UniProtKB/Swiss-Prot:Q0JPT4]	Os01g0203000	BZR2	BZR1, transcriptional repressor family protein	NA	NA	NA
	TraesCS3D02G139400	chr3D	98882932	98883946	+							Aquaporin NIP1-2 [UniProtKB/Swiss-Prot:Q0JPT5]	Os01g0202800	NIP1;2	Similar to NOD26-like membrane integral protein ZmNIP1-1	AT2G29870	NA	Aquaporin-like superfamily protein [Source:UniProtKB/TrEMBL;Acc:O82369]
	TraesCS3D02G139500	chr3D	98886453	98892867	-							Serine/threonine-protein phosphatase 5 [UniProtKB/Swiss-Prot:Q84XU2]	Os05g0204900	NA	Similar to Type 5 protein serine/threonine phosphatase 62 kDa isoform	AT2G42810	PAPP5	Serine/threonine-protein phosphatase 5 [Source:UniProtKB/Swiss-Prot;Acc:Q84XU2]
	TraesCS3D02G139600	chr3D	99748880	99751184	-							B-box zinc finger protein 22 [UniProtKB/Swiss-Prot:Q9SYM2]	Os01g0202500	NA	Similar to B-box zinc finger family protein	NA	NA	NA
	TraesCS3D02G139800	chr3D	100220894	100229447	+							NA	Os01g0201800	NA	Hypothetical conserved gene	NA	NA	NA
	TraesCS3D02G139900	chr3D	100387282	100395193	+							NA	Os01g0201800	NA	Hypothetical conserved gene	NA	NA	NA
	TraesCS3D02G140000	chr3D	100455603	100464631	+	100462884	0|0	1|1	c.1265A>G	p.Glu422Gly	missense_variant	NA	Os01g0201800	NA	Hypothetical conserved gene	NA	NA	NA
	TraesCS3D02G140100	chr3D	100543965	100559417	+							NA	Os01g0201800	NA	Hypothetical conserved gene	NA	NA	NA
	TraesCS3D02G140200	chr3D	100852963	100860857	+							MADS-box transcription factor 3 [UniProtKB/Swiss-Prot:Q40704]	NA	NA	NA	AT4G18960	AG	K-box region and MADS-box transcription factor family protein [Source:TAIR;Acc:AT4G18960]
	TraesCS3D02G140300	chr3D	101547728	101549415	-							Protodermal factor 1 [UniProtKB/Swiss-Prot:Q9S728]	Os01g0201600	NA	Virulence factor, pectin lyase fold family protein	NA	NA	NA
	TraesCS3D02G140400	chr3D	101673226	101674085	+							Early nodulin-like protein 2 [UniProtKB/Swiss-Prot:Q9T076]	NA	NA	NA	NA	NA	NA
	TraesCS3D02G140500	chr3D	101854704	101855448	-							Ethylene-responsive transcription factor ERF018 [UniProtKB/Swiss-Prot:Q9S7L5]	Os08g0454000	ERF12	Drought-responsive ethylene response factor, Transcriptional activator, Drought response through controlling the ethylene synthesi	AT5G21960	ERF016	Ethylene-responsive transcription factor ERF016 [Source:UniProtKB/Swiss-Prot;Acc:Q9C591]
	TraesCS3D02G140600	chr3D	102187625	102188724	-							VQ motif-containing protein 4 [UniProtKB/Swiss-Prot:Q5M750]	Os01g0201250	NA	Similar to DNA-binding WRKY	NA	NA	NA
	TraesCS3D02G140700	chr3D	102777972	102781701	+							Serine/threonine/tyrosine-protein kinase HT1 [UniProtKB/Swiss-Prot:Q2MHE4]	Os01g0201200	NA	Similar to Protein kinase	AT3G46930	NA	Protein kinase superfamily protein [Source:UniProtKB/TrEMBL;Acc:A0A1I9LS70]
	TraesCS3D02G140800	chr3D	102791406	102792285	-							60S ribosomal protein L26-1 [UniProtKB/Swiss-Prot:P51414]	Os01g0140500	RPL26	Similar to 60S ribosomal protein L26B	AT3G49910	RPL26A	60S ribosomal protein L26-1 [Source:UniProtKB/Swiss-Prot;Acc:P51414]
	TraesCS3D02G140900	chr3D	103231516	103233856	-							Beta-glucuronosyltransferase GlcAT14B [UniProtKB/Swiss-Prot:Q9LFQ0]	Os01g0201100	NA	Similar to xylosyltransferase oxt	AT1G53100	NA	At1g53100 [Source:UniProtKB/TrEMBL;Acc:Q6DBE8]
	TraesCS3D02G141000	chr3D	103354575	103360844	-							Probable serine/threonine-protein kinase At1g09600 [UniProtKB/Swiss-Prot:F4I114]	NA	NA	NA	AT1G53050	NA	F8L10.9 protein [Source:UniProtKB/TrEMBL;Acc:Q9LNN0]
	TraesCS3D02G141100	chr3D	103448244	103449144	-							Metallothionein-like protein 3A [UniProtKB/Swiss-Prot:A1YTM8]	Os01g0200700	MTI3A	Similar to Metallothionein-like protein type 3 (MT-3) (MWMT3)	NA	NA	NA
	TraesCS3D02G141200	chr3D	103621252	103622350	+							Ethylene-responsive transcription factor ERF043 [UniProtKB/Swiss-Prot:Q9M080]	NA	NA	NA	AT3G16280	NA	Integrase-type DNA-binding superfamily protein [Source:UniProtKB/TrEMBL;Acc:A0A1I9LT94]
	TraesCS3D02G141300	chr3D	103631084	103635986	-							Nuclear pore complex protein NUP35 [UniProtKB/Swiss-Prot:O04326]	Os01g0200500	NA	MPPN family protein	AT3G16310	NUP35	Nuclear pore complex protein NUP35 [Source:UniProtKB/Swiss-Prot;Acc:O04326]
	TraesCS3D02G141400	chr3D	103635358	103641943	+							Thioredoxin-related transmembrane protein 2 homolog [UniProtKB/Swiss-Prot:Q7JW12]	Os01g0200400	NA	Thioredoxin domain 2 containing protein	AT5G11640	NA	At5g11640 [Source:UniProtKB/TrEMBL;Acc:Q9LYG6]
	TraesCS3D02G141500	chr3D	103645167	103649836	+							Homeobox-leucine zipper protein HOX29 [UniProtKB/Swiss-Prot:A2WLR5]	Os01g0200300	HOX29	Similar to Homeobox-leucine zipper protein HOX29	AT1G52150	ATHB-15	Homeobox-leucine zipper family protein / lipid-binding START domain-containing protein [Source:UniProtKB/TrEMBL;Acc:B3H4G8]
RIL	TraesCS3D02G141600	chr3D	103778235	103779006	-							Citrate-binding protein [UniProtKB/Swiss-Prot:Q39962]	NA	NA	NA	NA	NA	NA
	TraesCS3D02G141700	chr3D	103787681	103790533	+							NA	NA	NA	NA	NA	NA	NA
	TraesCS3D02G141800	chr3D	103808704	103809186	-							NA	NA	NA	NA	NA	NA	NA
	TraesCS3D02G141900	chr3D	103873892	103875291	+							Chitinase 10 [UniProtKB/Swiss-Prot:Q5NB11]	Os01g0287600	CHT10	Similar to Chitinase 10	AT1G02360	NA	Chitinase family protein [Source:TAIR;Acc:AT1G02360]
	TraesCS3D02G142000	chr3D	104015034	104015881	-							NA	Os01g0200200	NA	Protein of unknown function DUF1677, plant domain containing protein	NA	NA	NA
	TraesCS3D02G142100	chr3D	104023956	104031113	-							Phosphoribosylaminoimidazole carboxylase, chloroplastic (Fragment) [UniProtKB/Swiss-Prot:P55195]	Os01g0199900	NA	Similar to Phosphoribosylaminoimidazole carboxylase catalytic subunit (EC 4.1.1.21) (AIR carboxylase) (AIRC)	AT2G05140	NA	Phosphoribosylaminoimidazole carboxylase family protein / AIR carboxylase family protein [Source:UniProtKB/TrEMBL;Acc:Q9SJ42]
	TraesCS3D02G142200	chr3D	104089052	104089619	+							NA	Os01g0199700	NA	Protein of unknown function DUF1677, plant domain containing protein	NA	NA	NA
	TraesCS3D02G142300	chr3D	104213324	104217511	+							Monoacylglycerol lipase [UniProtKB/Swiss-Prot:A0QNZ7]	Os01g0199400	NA	Alpha/beta hydrolase family protein	AT5G11650	NA	Alpha/beta-Hydrolases superfamily protein [Source:UniProtKB/TrEMBL;Acc:Q9LYG5]
	TraesCS3D02G142400	chr3D	104292767	104293319	-							Lachrymatory-factor synthase [UniProtKB/Swiss-Prot:P59082]	Os01g0199300	NA	Similar to lachrymatory factor synthase	NA	NA	NA
	TraesCS3D02G142500	chr3D	104349168	104350071	-							Lachrymatory-factor synthase [UniProtKB/Swiss-Prot:P59082]	Os01g0198900	NA	Polyketide cyclase/dehydrase domain containing protein	NA	NA	NA
	TraesCS3D02G142600	chr3D	104403193	104404421	+							NA	NA	NA	NA	NA	NA	NA
	TraesCS3D02G142700	chr3D	104700906	104708458	+							Casein kinase 1-like protein HD16 [UniProtKB/Swiss-Prot:Q852L0]	Os01g0198200	NA	Similar to Casein kinase-like protein	AT2G25760	NA	Protein kinase family protein [Source:UniProtKB/TrEMBL;Acc:F4ISN5]
	TraesCS3D02G142800	chr3D	104814615	104814885	+							Probable RNA-dependent RNA polymerase 4 [UniProtKB/Swiss-Prot:Q5QMN4]	NA	NA	NA	NA	NA	NA
	TraesCS3D02G143000	chr3D	105110003	105143016	+							Probable RNA-dependent RNA polymerase 3 [UniProtKB/Swiss-Prot:Q5QMN5]	Os01g0197900	RDR3	RNA-dependent RNA polymerase, eukaryotic-type domain containing protein	AT2G19920	NA	RNA-dependent RNA polymerase family protein [Source:TAIR;Acc:AT2G19920]
	TraesCS3D02G143200	chr3D	105704625	105709481	+							Cytokinin dehydrogenase 2 [UniProtKB/Swiss-Prot:Q4ADV8]	Os01g0197700	NA	Cytokinin oxidase/dehydrogenase, Regulation of grain productio	AT2G19500	CKX2	Cytokinin dehydrogenase 2 [Source:UniProtKB/Swiss-Prot;Acc:Q9FUJ3]
	TraesCS3D02G143300	chr3D	105891266	105895512	+							Cytokinin dehydrogenase 2 [UniProtKB/Swiss-Prot:Q4ADV8]	Os01g0197700	NA	Cytokinin oxidase/dehydrogenase, Regulation of grain productio	AT2G19500	CKX2	Cytokinin dehydrogenase 2 [Source:UniProtKB/Swiss-Prot;Acc:Q9FUJ3]
	TraesCS3D02G143400	chr3D	105899036	105899408	-							NA	NA	NA	NA	NA	NA	NA
	TraesCS3D02G143500	chr3D	106736567	106740664	+							Cytokinin dehydrogenase 2 [UniProtKB/Swiss-Prot:Q4ADV8]	Os01g0197700	NA	Cytokinin oxidase/dehydrogenase, Regulation of grain productio	AT2G19500	CKX2	Cytokinin dehydrogenase 2 [Source:UniProtKB/Swiss-Prot;Acc:Q9FUJ3]
	TraesCS3D02G143600	chr3D	107041805	107046044	+							Cytokinin dehydrogenase 2 [UniProtKB/Swiss-Prot:Q4ADV8]	Os01g0197700	NA	Cytokinin oxidase/dehydrogenase, Regulation of grain productio	AT2G19500	CKX2	Cytokinin dehydrogenase 2 [Source:UniProtKB/Swiss-Prot;Acc:Q9FUJ3]
	TraesCS3D02G143700	chr3D	107063546	107067752	+							NA	NA	NA	NA	AT5G11870	NA	Alkaline phytoceramidase (APHC) [Source:UniProtKB/TrEMBL;Acc:F4JZD5]
	TraesCS3D02G143800	chr3D	107069028	107070963	+							Putative pentatricopeptide repeat-containing protein At1g17630 [UniProtKB/Swiss-Prot:Q9LNP2]	Os01g0197450	NA	Pentatricopeptide repeat domain containing protein	AT1G17630	PCMP-E72	Putative pentatricopeptide repeat-containing protein At1g17630 [Source:UniProtKB/Swiss-Prot;Acc:Q9LNP2]
	TraesCS3D02G143900	chr3D	107070964	107071859	-							Phosphopantothenoylcysteine decarboxylase [UniProtKB/Swiss-Prot:Q69K55]	NA	NA	NA	NA	NA	NA
	TraesCS3D02G144000	chr3D	107072262	107073738	-							NA	Os01g0197400	NA	Conserved hypothetical protein	NA	NA	NA
	TraesCS3D02G144100	chr3D	107431692	107438905	+							NA	NA	NA	NA	NA	NA	NA
	TraesCS3D02G144200	chr3D	107440643	107441561	-							NA	Os01g0219000	NA	Conserved hypothetical protein	NA	NA	NA
	TraesCS3D02G144300	chr3D	107658914	107667190	+							Histone-lysine N-methyltransferase ATX4 [UniProtKB/Swiss-Prot:Q9SUE7]	Os01g0218800	NA	Similar to Trithorax 5 (Fragment)	AT3G61740	ATX3	Histone-lysine N-methyltransferase ATX3 [Source:UniProtKB/Swiss-Prot;Acc:Q9M364]
	TraesCS3D02G144400	chr3D	107667378	107675969	+							ABC transporter D family member 2, chloroplastic [UniProtKB/Swiss-Prot:Q6NLC1]	Os01g0218700	ABCD1	ABC transporter integral membrane type 1 domain containing protein	AT1G54350	ABCC2	ABC transporter D family member 2, chloroplastic [Source:UniProtKB/Swiss-Prot;Acc:Q6NLC1]
	TraesCS3D02G144500	chr3D	107678183	107682447	-							Protein HEADING DATE 3A [UniProtKB/Swiss-Prot:Q93WI9]	Os01g0218500	FTL1	Similar to ZCN14 protein	AT1G65480	FT	PEBP (phosphatidylethanolamine-binding protein) family protein [Source:TAIR;Acc:AT1G65480]
	TraesCS3D02G144600	chr3D	108240874	108246504	-							Inactive TPR repeat-containing thioredoxin TTL3 [UniProtKB/Swiss-Prot:Q9SIN1]	Os01g0218200	NA	Thioredoxin domain 2 containing protein	AT1G53300	TTL1	TPR repeat-containing thioredoxin TTL1 [Source:UniProtKB/Swiss-Prot;Acc:Q9MAH1]
	TraesCS3D02G144700	chr3D	108281758	108284861	-							Transcription factor bHLH51 [UniProtKB/Swiss-Prot:Q9XEF0]	Os01g0218100	NA	Helix-loop-helix DNA-binding domain containing protein	NA	NA	NA
	TraesCS3D02G144800	chr3D	108289291	108293657	-							Protein DJ-1 homolog B [UniProtKB/Swiss-Prot:Q9MAH3]	NA	NA	NA	NA	NA	NA
	TraesCS3D02G144900	chr3D	108416437	108430789	-							Protein DJ-1 homolog B [UniProtKB/Swiss-Prot:Q9MAH3]	Os01g0217500	NA	ThiJ/PfpI domain containing protein	NA	NA	NA
	TraesCS3D02G145000	chr3D	108567058	108572468	+							Protein transport protein SEC13 homolog B [UniProtKB/Swiss-Prot:O64740]	Os02g0135800	NA	Similar to Sec13-like protein (Fragment)	AT3G01340	SEC13A	Protein transport protein SEC13 homolog A [Source:UniProtKB/Swiss-Prot;Acc:Q9SRI1]
	TraesCS3D02G145100	chr3D	108811719	108814965	+							Leucine-rich repeat receptor-like tyrosine-protein kinase PXC3 [UniProtKB/Swiss-Prot:O22938]	Os07g0207100	NA	Protein kinase, core domain containing protein	AT2G41820	PXC3	Leucine-rich repeat receptor-like tyrosine-protein kinase PXC3 [Source:UniProtKB/Swiss-Prot;Acc:O22938]
	TraesCS3D02G145200	chr3D	108915488	108919551	+							NA	Os01g0217400	NA	Conserved hypothetical protein	NA	NA	NA
	TraesCS3D02G145300	chr3D	108953092	108954490	-							Senescence-specific cysteine protease SAG12 [UniProtKB/Swiss-Prot:Q9FJ47]	Os01g0347500	NA	Similar to Papain-like cysteine proteinase (Fragment)	NA	NA	NA
	TraesCS3D02G145400	chr3D	109262122	109264161	+							Peroxidase 1 [UniProtKB/Swiss-Prot:A5H8G4]	Os01g0326000	NA	Similar to Peroxidase (Fragment)	NA	NA	NA
	TraesCS3D02G145500	chr3D	109270143	109271525	-							Fruit bromelain [UniProtKB/Swiss-Prot:O23791]	Os01g0347500	NA	Similar to Papain-like cysteine proteinase (Fragment)	NA	NA	NA
	TraesCS3D02G145600	chr3D	109551484	109555297	+							Protein trichome birefringence-like 38 [UniProtKB/Swiss-Prot:Q8VY22]	Os01g0217000	NA	Protein of unknown function DUF231, plant domain containing protein	NA	NA	NA
	TraesCS3D02G145700	chr3D	109738552	109739521	-							GDSL esterase/lipase At1g28600 [UniProtKB/Swiss-Prot:Q94F40]	Os01g0216000	GELP7	Lipase, GDSL domain containing protein	NA	NA	NA
	TraesCS3D02G145800	chr3D	109965459	109968277	-							GDSL esterase/lipase At5g45910 [UniProtKB/Swiss-Prot:Q9FJ45]	Os01g0215700	GELP6	Esterase, SGNH hydrolase-type domain containing protein	AT1G53970	NA	F15I1.5 [Source:UniProtKB/TrEMBL;Acc:Q9SYF3]
	TraesCS3D02G145900	chr3D	110181384	110183237	-							GDSL esterase/lipase At1g28590 [UniProtKB/Swiss-Prot:Q8RXT9]	Os01g0215000	GELP4	Lipase, GDSL domain containing protein	NA	NA	NA
	TraesCS3D02G146000	chr3D	110219505	110221763	-							GDSL esterase/lipase At5g45910 [UniProtKB/Swiss-Prot:Q9FJ45]	NA	NA	NA	AT1G53970	NA	F15I1.5 [Source:UniProtKB/TrEMBL;Acc:Q9SYF3]
	TraesCS3D02G146100	chr3D	110224813	110225047	-							NA	NA	NA	NA	NA	NA	NA
	TraesCS3D02G146200	chr3D	110241854	110245629	-							GDSL esterase/lipase At5g45910 [UniProtKB/Swiss-Prot:Q9FJ45]	Os01g0214800	GELP3	Lipase, GDSL domain containing protein	AT1G53970	NA	F15I1.5 [Source:UniProtKB/TrEMBL;Acc:Q9SYF3]
	TraesCS3D02G146300	chr3D	110308783	110311027	-							GDSL esterase/lipase At5g45910 [UniProtKB/Swiss-Prot:Q9FJ45]	Os01g0214600	GELP2	Lipase, GDSL domain containing protein	AT1G53970	NA	F15I1.5 [Source:UniProtKB/TrEMBL;Acc:Q9SYF3]
	TraesCS3D02G146400	chr3D	110392150	110393255	-							Signaling peptide TAXIMIN 1 [UniProtKB/Swiss-Prot:O82275]	Os01g0214500	NA	Conserved hypothetical protein	NA	NA	NA
	TraesCS3D02G146500	chr3D	110394099	110396934	-							Uncharacterized protein HI_0077 [UniProtKB/Swiss-Prot:P43935]	NA	NA	NA	AT1G06240	NA	Uncharacterized protein At1g06240 [Source:UniProtKB/TrEMBL;Acc:Q8H109]
	TraesCS3D02G146600	chr3D	110397419	110405127	-							Transcription factor GTE4 [UniProtKB/Swiss-Prot:Q9LNC4]	NA	NA	NA	AT1G73150	GTE3	GTE3 [Source:UniProtKB/TrEMBL;Acc:A0A178W401]
	TraesCS3D02G146700	chr3D	110411919	110420456	+							AarF domain-containing protein kinase 1 [UniProtKB/Swiss-Prot:Q9D0L4]	Os11g0549635	NA	Similar to ABC1 family protein	AT1G65950	NA	Protein kinase superfamily protein [Source:UniProtKB/TrEMBL;Acc:F4ID59]
	TraesCS3D02G146800	chr3D	110514842	110517738	+							GDSL esterase/lipase At5g45920 [UniProtKB/Swiss-Prot:Q6NMR9]	Os01g0214200	GELP1	Esterase, SGNH hydrolase-type, subgroup domain containing protein	AT5G45920	NA	GDSL esterase/lipase At5g45920 [Source:UniProtKB/Swiss-Prot;Acc:Q6NMR9]
	TraesCS3D02G146900	chr3D	111206158	111208623	+							Transcription factor PCF5 [UniProtKB/Swiss-Prot:Q8LT07]	Os01g0213800	NA	Plant-specific transcription factor, miR319 target gen	AT1G53230	TCP3	TCP3 [Source:UniProtKB/TrEMBL;Acc:A0A178WDV9]
	TraesCS3D02G147000	chr3D	111891950	111892224	+							NA	NA	NA	NA	NA	NA	NA
	TraesCS3D02G147100	chr3D	111898861	111900010	+							E3 ubiquitin-protein ligase ATL9 [UniProtKB/Swiss-Prot:O64763]	Os01g0213400	NA	Zinc finger, RING/FYVE/PHD-type domain containing protein	NA	NA	NA
	TraesCS3D02G147200	chr3D	111925046	111929721	+							E3 ubiquitin-protein ligase ATL41 [UniProtKB/Swiss-Prot:Q9SLC3]	Os01g0213400	NA	Zinc finger, RING/FYVE/PHD-type domain containing protein	NA	NA	NA
	TraesCS3D02G147400	chr3D	111956106	111956721	+	111956560	1|1	0|0	c.454C>T	p.His152Tyr	missense_variant	E3 ubiquitin-protein ligase ATL41 [UniProtKB/Swiss-Prot:Q9SLC3]	NA	NA	NA	NA	NA	NA
	TraesCS3D02G147500	chr3D	111963782	111964419	+							RING-H2 finger protein ATL40 [UniProtKB/Swiss-Prot:Q9SLC4]	Os01g0690333	NA	Similar to Zinc finger, C3HC4 type family protein	NA	NA	NA
	TraesCS3D02G147600	chr3D	111977040	111977673	+							E3 ubiquitin-protein ligase ATL9 [UniProtKB/Swiss-Prot:O64763]	Os01g0213100	NA	Similar to Zinc finger, C3HC4 type family protein	NA	NA	NA
	TraesCS3D02G147700	chr3D	112321410	112321851	+							RING-H2 finger protein ATL65 [UniProtKB/Swiss-Prot:Q67YI6]	NA	NA	NA	NA	NA	NA
	TraesCS3D02G147800	chr3D	112332791	112333799	+							RING-H2 finger protein ATL47 [UniProtKB/Swiss-Prot:Q8GW38]	NA	NA	NA	NA	NA	NA
	TraesCS3D02G147900	chr3D	112691588	112693815	+	112692106	1|1	0|0	c.218dupG	p.Gly74fs	frameshift_variant	NA	Os01g0212500	NA	Conserved hypothetical protein	NA	NA	NA
	TraesCS3D02G148000	chr3D	112694082	112698708	-							Sodium/calcium exchanger NCL1 [UniProtKB/Swiss-Prot:Q5QNI2]	Os01g0212400	NA	EF-Hand type domain containing protein	AT1G53210	NCL	Sodium/calcium exchanger NCL [Source:UniProtKB/Swiss-Prot;Acc:Q8L636]
	TraesCS3D02G148100	chr3D	112713274	112729810	-							Probable pre-mRNA-splicing factor ATP-dependent RNA helicase DEAH9 [UniProtKB/Swiss-Prot:F4JRJ6]	Os01g0212100	NA	DEAD-like helicase, N-terminal domain containing protein	AT5G13010	CUV	Pre-mRNA-splicing factor ATP-dependent RNA helicase DEAH7 [Source:UniProtKB/Swiss-Prot;Acc:F4K2E9]
	TraesCS3D02G148200	chr3D	112960871	112963125	+							Basic leucine zipper 2 [UniProtKB/Swiss-Prot:Q5QNI5]	Os01g0211800	BZIP2	Similar to VirE2-interacting protein VIP1	AT2G42380	BZIP34	Basic leucine zipper 34 [Source:UniProtKB/Swiss-Prot;Acc:F4IN23]
	TraesCS3D02G148300	chr3D	113452178	113454369	+							Cytochrome P450 710A1 [UniProtKB/Swiss-Prot:O64697]	Os01g0210900	NA	Cytochrome P450 family protein	AT2G34500	CYP710A1	CYP710A1 [Source:UniProtKB/TrEMBL;Acc:A0A178VRK5]
	TraesCS3D02G148400	chr3D	113513223	113520777	-							Phospho-N-acetylmuramoyl-pentapeptide-transferase homolog [UniProtKB/Swiss-Prot:O49730]	NA	NA	NA	AT4G18270	ATTRANS 11	Phospho-N-acetylmuramoyl-pentapeptide-transferase homolog [Source:UniProtKB/Swiss-Prot;Acc:O49730]
	TraesCS3D02G148500	chr3D	113577582	113578994	-							Lamin-like protein [UniProtKB/Swiss-Prot:Q39131]	Os01g0281600	ENODL4	Cupredoxin domain containing protein	NA	NA	NA
	TraesCS3D02G148600	chr3D	113797774	113802415	+							Potassium channel KAT2 [UniProtKB/Swiss-Prot:Q5QNI1]	Os01g0210700	KAT2	Similar to Potassium channel (Fragment)	AT5G46240	KAT1	At5g46240 [Source:UniProtKB/TrEMBL;Acc:Q67YG3]
	TraesCS3D02G148700	chr3D	113819204	113820006	+							NA	Os01g0210600	NA	Protein of unknown function DUF538 family protein	AT1G30020	NA	Uncharacterized protein T1P2.11 [Source:UniProtKB/TrEMBL;Acc:Q9C8R7]
	TraesCS3D02G148800	chr3D	113912069	113912357	-							NA	NA	NA	NA	NA	NA	NA
	TraesCS3D02G148900	chr3D	114022432	114022912	+							NA	Os01g0210600	NA	Protein of unknown function DUF538 family protein	AT1G30020	NA	Uncharacterized protein T1P2.11 [Source:UniProtKB/TrEMBL;Acc:Q9C8R7]
	TraesCS3D02G149000	chr3D	114074934	114076019	+							Heme-binding protein 2 [UniProtKB/Swiss-Prot:Q9Y5Z4]	Os01g0210500	NA	Similar to SOUL-like protein	AT1G17100	NA	HBP1 [Source:UniProtKB/TrEMBL;Acc:A0A178W6J0]
	TraesCS3D02G149100	chr3D	114076520	114081635	+							NA	Os01g0210400	NA	Protein of unknown function DUF616 domain containing protein	AT5G46220	NA	At5g46220 [Source:UniProtKB/TrEMBL;Acc:Q6DBD7]
	TraesCS3D02G149200	chr3D	114086188	114087584	-	114087123	1|1	0|0	c.344C>T	p.Ala115Val	missense_variant	NA	Os01g0210300	NA	Conserved hypothetical protein	NA	NA	NA
	TraesCS3D02G149300	chr3D	114204764	114206612	+							Cationic amino acid transporter 5 [UniProtKB/Swiss-Prot:O64759]	NA	NA	NA	AT2G34960	CAT5	CAT5 [Source:UniProtKB/TrEMBL;Acc:A0A178VPZ9]
	TraesCS3D02G149400	chr3D	114233766	114234710	-							NA	Os01g0159600	LEA20	Small hydrophilic plant seed protein family protein	NA	NA	NA
	TraesCS3D02G149500	chr3D	114318144	114326218	+							Probable tRNA N6-adenosine threonylcarbamoyltransferase, mitochondrial [UniProtKB/Swiss-Prot:O22145]	Os01g0295900	NA	Similar to cDNA clone:J023064I01, full insert sequence	AT2G45270	GCP1	Probable tRNA N6-adenosine threonylcarbamoyltransferase, mitochondrial [Source:UniProtKB/Swiss-Prot;Acc:O22145]
	TraesCS3D02G149600	chr3D	114335560	114338263	+							Gibberellin 2-beta-dioxygenase 1 [UniProtKB/Swiss-Prot:Q9SQ80]	Os01g0209700	GA2OX7	Similar to GA 2-oxidase 5	NA	NA	NA
	TraesCS3D02G149700	chr3D	114395817	114397268	-							NA	NA	NA	NA	NA	NA	NA
	TraesCS3D02G149800	chr3D	114492185	114495113	+							NA	NA	NA	NA	NA	NA	NA
	TraesCS3D02G149900	chr3D	114665652	114672793	+							CCR4-NOT transcription complex subunit 4 [UniProtKB/Swiss-Prot:O95628]	Os01g0209500	NA	Zinc finger, RING-type domain containing protein	NA	NA	NA
	TraesCS3D02G150000	chr3D	114677567	114681611	+							Polyadenylate-binding protein-interacting protein 9 [UniProtKB/Swiss-Prot:Q9LRR6]	Os01g0209400	NA	Nucleotide-binding, alpha-beta plait domain containing protein	AT1G53650	CID8	Polyadenylate-binding protein-interacting protein 8 [Source:UniProtKB/Swiss-Prot;Acc:Q9C8M0]
	TraesCS3D02G150200	chr3D	114880074	114880792	-							Histone H4 [UniProtKB/Swiss-Prot:P0CG89]	NA	NA	NA	NA	NA	NA
	TraesCS3D02G150300	chr3D	114882433	114883167	-							Histone H3.2 [UniProtKB/Swiss-Prot:P68428]	NA	NA	NA	NA	NA	NA
	TraesCS3D02G150400	chr3D	114957313	114962793	-							Dol-P-Man:Man(6)GlcNAc(2)-PP-Dol alpha-1,2-mannosyltransferase [UniProtKB/Swiss-Prot:Q9FZ49]	Os01g0209000	NA	Alg9-like mannosyltransferase family protein	AT1G16900	ALG9	Dol-P-Man:Man(6)GlcNAc(2)-PP-Dol alpha-1,2-mannosyltransferase [Source:UniProtKB/Swiss-Prot;Acc:Q9FZ49]
	TraesCS3D02G150500	chr3D	115018931	115022824	-	115022328/115022329	1|1	0|0	c.323C>T/c.322G>T	p.Ala108Val/p.Ala108Ser	missense_variant/missense_variant	Phosphoenolpyruvate carboxylase 1 [UniProtKB/Swiss-Prot:P29195]	Os01g0208700	NA	Similar to Phosphoenolpyruvate carboxylase (Fragment)	NA	NA	NA
	TraesCS3D02G150600	chr3D	115025598	115033012	-							SCAR-like protein 2 [UniProtKB/Swiss-Prot:Q5QNA6]	Os01g0208600	ES1	SCAR-like protein 2, Component of the suppressor of cAMP receptor/Wiskott-Aldrich syndrome protein family verprolin-homologous (SCAR/WAVE) complex, Actin organization, Panicle development, Regulation of water los	AT2G34150	SCAR1	Protein SCAR1 [Source:UniProtKB/Swiss-Prot;Acc:Q6AWX6]
