# Supplementary material for: Natural variation of STKc_GSK3 kinase TaSG-D1 contributes to heat stress tolerance in Indian dwarf wheat
Source: Nat Commun. 2024 Mar 7;15:2097. doi: 10.1038/s41467-024-46419-0 (PMC10920922; doi:10.1038/s41467-024-46419-0)
Supplement: Supplementary file 5 — Supplementary Data 2 [file 41467_2024_46419_MOESM5_ESM.xlsx]

## Sheet: Supplementary Data 2
Supplementary Data 2. Candidates of TaSG-D1-interacting protein from Y2H screening.
GeneID	Oryza ID	Arabidopsis ID	Description
TraesCS4B02G140300	Os11g0707000	AT2G39730	Ribulose bisphosphate carboxylase/oxygenase activase, chloroplastic
TraesCS3D02G223300	Os01g0639900	AT1G23730	Beta carbonic anhydrase 3
TraesCS1A02G186700	Os10g0527800	Not Found	OsGSTU12
TraesCS4B02G362000	Os03g0107000	AT2G45950	SKP1-like protein 20
TraesCS4D02G069100	Os11g0671000	Not Found	Auxin-repressed protein
TraesCS3B02G408900	Os01g0865100	AT2G26230	Uricase
TraesCS1D02G403400	Os05g0562200	Not Found	OsDi19-1
TraesCS2D02G248400	Os01g0501800	AT5G66570	Oxygen-evolving enhancer protein 1-1, chloroplastic
TraesCS2A02G488900	Os09g0255000	Not Found	OSINV1
TraesCS5B02G380200	Os03g0639350	AT2G43010	BHLHdomain
TraesCS2B02G118900	Os07g0684000	AT2G39050	Ricin B-like lectin EULS3
TraesCS2B02G233400	Os07g0558400	AT5G01530	Chlorophyll a-b binding protein CP29.1, chloroplastic
TraesCS2A02G207900	Os07g0556200	AT4G03280	Cytochrome b6-f complex iron-sulfur subunit, chloroplastic
TraesCS7A02G394600	Not Found	Not Found	Not Found
TraesCS3D02G051800	Os12g0420400	Not Found	Similar to Photosystem I reaction center subunit XI, chloroplast precursor (PSI- L) (PSI subunit V)
TraesCS3B02G181500	Os01g0231000	AT4G29080	Auxin-responsive protein IAA27
TraesCS6D02G390000	Os02g0822600	AT3G44890	RPL9 [Source:UniProtKB/TrEMBL;Acc:A0A178VBQ7]
TraesCS1B02G209300	Not Found	AT5G52980	Not Found
TraesCS1D02G285800	Os05g0461400	AT5G02560	Histone H2A
TraesCS7A02G169500	Os06g0210100	AT1G21900	Transmembrane emp24 domain-containing protein p24delta5
TraesCS2A02G575500	Os02g0567100	AT1G07700	Thioredoxin superfamily protein [Source:TAIR;Acc:AT1G07700]
TraesCS5A02G193700	Os09g0361400	AT5G37610	Putative mitochondrial outer membrane protein porin-like OSVDAC1
TraesCS6D02G203800	Os02g0612900	Not Found	OsTIL-1 Temperature-induced lipocalin-1
TraesCS2B02G267500	Os07g0141400	AT1G06680	Oxygen-evolving enhancer protein 2-1, chloroplastic [Source:UniProtKB/Swiss-Prot;Acc:Q42029]
TraesCS5B02G208100	Os09g0442300	AT3G45310	Thiol protease aleurain-like
TraesCSU02G021600	Os04g0679400	AT3G15450	stem-specific protein TSJT1
TraesCS2A02G082100	Os07g0694700	AT1G07890	OsAPX2
TraesCS7B02G319200	Os01g0231700	Not Found	60S acidic ribosomal protein
TraesCS6D02G051800	Not Found	Not Found	GNK2
TraesCS1A02G093800	Os05g0151300	Not Found	Rubber elongation factor family protein
TraesCS5D02G332200	Os02g0469600	AT4G39090	RD19A [Source:UniProtKB/TrEMBL;Acc:A0A178V006]
TraesCS6A02G144700	Os02g0184500	AT1G80040	F18B13.13 protein ubiquitin system component Cue
TraesCS1D02G239200	Not Found	Not Found	Not Found
TraesCS3A02G390300	Os01g0907200	Not Found	ubiquitin family protein
TraesCSU02G047300	Os01g0136000	AT3G46230	17.4 kDa class I heat shock protein hsp20/alpha crystallin family protein
TraesCS3D02G104400	Not Found	AT3G27890	NQR NADPH
TraesCS7B02G327700	Os06g0696400	Not Found	glycosyl hydrolases family 16
TraesCS2A02G411200	Os04g0555300	AT1G30560	G3Pp3 [Source:UniProtKB/TrEMBL;Acc:A0A178WI18]
TraesCS1D02G105800	Os07g0196200	Not Found	NADH
TraesCS2D02G229600	Os07g0513000	AT4G04640	ATP synthase gamma chain 1, chloroplastic [Source:UniProtKB/Swiss-Prot;Acc:Q01908]
TraesCS3B02G471700	Os03g0388900	Not Found	Not Found
TraesCS7B02G143300	Os08g0511900	AT4G38220	Peptidase M20/M25/M40 family protein [Source:UniProtKB/TrEMBL;Acc:F4JTK8]
TraesCS5A02G195000	Os09g0363600	AT2G19430	THO complex subunit 6 [Source:UniProtKB/Swiss-Prot;Acc:Q8L4M1]
TraesCS5A02G124300	Os11g0163100	AT5G09810	AtACT7 [Source:UniProtKB/TrEMBL;Acc:A0A178UEW4]
TraesCS1A02G062100	Os05g0122800	AT3G45600	Tetraspanin-3 [Source:UniProtKB/Swiss-Prot;Acc:Q9M1E7]
TraesCS4D02G142800	Os11g0539200	AT2G06850	Xyloglucan endotransglucosylase/hydrolase protein 4 [Source:UniProtKB/Swiss-Prot;Acc:Q39099]
TraesCS3B02G423200	Not Found	AT5G03690	Fructose-bisphosphate aldolase 4, cytosolic [Source:UniProtKB/Swiss-Prot;Acc:F4KGQ0]
TraesCS2B02G233300	Os07g0558500	Not Found	Chloroplast-localized Ptr ToxA-binding protein1
TraesCS6D02G077000	Os02g0125300	AT4G17580	Bax inhibitor-1 family protein [Source:UniProtKB/TrEMBL;Acc:F4JP81]
TraesCS2B02G234500	Os07g0556200	AT4G03280	Cytochrome b6-f complex iron-sulfur subunit, chloroplastic [Source:UniProtKB/Swiss-Prot;Acc:Q9ZR03]
TraesCS5A02G210100	Os09g0442300	AT3G45310	Thiol protease aleurain-like [Source:UniProtKB/Swiss-Prot;Acc:Q8RWQ9]
TraesCS6A02G275200	Os06g0646500	AT5G13450	ATP synthase subunit O, mitochondrial [Source:UniProtKB/Swiss-Prot;Acc:Q96251]
TraesCS2D02G220800	Os07g0544800	Not Found	Not Found
TraesCS5B02G384500	Os03g0741100	Not Found	BHLHdomain
TraesCS7B02G360600	Os06g0731400	AT4G28770	Tetraspanin family protein [Source:UniProtKB/TrEMBL;Acc:F4JM26]
TraesCS3A02G391100	Not Found	AT5G03690	Fructose-bisphosphate aldolase 4, cytosolic [Source:UniProtKB/Swiss-Prot;Acc:F4KGQ0]
TraesCS7A02G251500	Os08g0520850	AT2G24395	At2g24395 [Source:UniProtKB/TrEMBL;Acc:Q6NMD5]
TraesCS2A02G162900	Os07g0623200	Not Found	Not Found
TraesCS4B02G151300	Os03g0437600	AT4G37470	KAI2 [Source:UniProtKB/TrEMBL;Acc:A0A178V1E5]
TraesCS5A02G520200	Os01g0922800	Not Found	MADS-BOX
TraesCS3B02G272000	Os01g0667200	AT1G53580	Persulfide dioxygenase ETHE1 homolog, mitochondrial [Source:UniProtKB/Swiss-Prot;Acc:Q9C8L4]
TraesCS3B02G102300	Os01g0526100	AT1G30480	DNA-damage-repair/toleration protein DRT111, chloroplastic [Source:UniProtKB/Swiss-Prot;Acc:P42698]
TraesCS2A02G287700	Os03g0650400	AT5G23610	BEST Arabidopsis thaliana protein match is: SWITCH1 (TAIR:AT5G51330.1); Has 170 Blast hits to 162 proteins in 36 species: Archae - 3; Bacteria - 6; Metazoa - 6; Fungi - 4; Plants - 117; Viruses - 0; Other Eukaryotes - 34 (source: NCBI BLink). [Source:TAIR;Acc:AT5G23610]
TraesCS7D02G329500	Os06g0531200	AT3G14990	Protein DJ-1 homolog A [Source:UniProtKB/Swiss-Prot;Acc:Q9FPF0]
TraesCS3A02G376800	Os05g0344200	Not Found	Not Found
TraesCS5B02G234100	Os09g0453400	AT2G30440	Thylakoidal processing peptidase 1, chloroplastic [Source:UniProtKB/Swiss-Prot;Acc:O04348]
TraesCS2D02G340800	Os04g0482900	AT5G40500	Uncharacterized protein At5g40500 [Source:UniProtKB/TrEMBL;Acc:Q8VZ30]
TraesCS3A02G437000	Not Found	Not Found	Not Found
TraesCS1B02G194700	Os10g0527800	Not Found	Not Found
TraesCS5B02G189000	Os09g0361400	AT5G37610	Putative mitochondrial outer membrane protein porin-like [Source:UniProtKB/Swiss-Prot;Acc:Q9FHQ9]
TraesCS3D02G189800	Os01g0270100	AT3G12490	Cysteine proteinase inhibitor 6 [Source:UniProtKB/Swiss-Prot;Acc:Q8H0X6]
TraesCS4B02G088900	Os11g0242300	AT1G71450	Ethylene-responsive transcription factor ERF021 AP2/ERF DOMAIN
TraesCS1D02G197900	Os10g0576000	AT1G49140	NADH dehydrogenase [ubiquinone] 1 beta subcomplex subunit 10-A [Source:UniProtKB/Swiss-Prot;Acc:Q9M9B4]
TraesCS7A02G477900	Not Found	Not Found	Not Found
TraesCS3A02G055600	Not Found	AT5G38480	RCI1
TraesCS3D02G187900	Os01g0267200	Not Found	26s proteasome non-ATPase regulatory subunit
TraesCS4B02G305400	Os03g0189100	Not Found	Not Found
TraesCS5A02G000900	Not Found	AT3G08990	Protein yippee-like At3g08990 [Source:UniProtKB/Swiss-Prot;Acc:Q9SR97]
TraesCS3A02G180900	Os01g0264500	AT3G04040	AT3G04040 protein [Source:UniProtKB/TrEMBL;Acc:Q6NNK6]
TraesCS4D02G039100	Os03g0704000	AT1G77750	Small ribosomal subunit protein S13, mitochondrial [Source:UniProtKB/Swiss-Prot;Acc:Q9CA19]
TraesCS3A02G230000	Os01g0639900	Not Found	Not Found
TraesCS1A02G186300	Not Found	Not Found	Not Found
TraesCS2A02G381900	Os04g0517100	AT1G06180	Osmyb4
TraesCS7B02G008100	Os06g0153800	AT1G13060	20S proteasome beta subunit E1 [Source:UniProtKB/TrEMBL;Acc:F4HP14]
TraesCS2A02G296400	Os04g0414700	Not Found	Salt
TraesCS4D02G107400	Os11g0171300	AT2G21330	Fructose-bisphosphate aldolase 1, chloroplastic [Source:UniProtKB/Swiss-Prot;Acc:Q9SJU4]
TraesCS5D02G320800	Not Found	AT1G53910	Ethylene-responsive transcription factor RAP2-12 AP2/ERFdomain
TraesCS1D02G264200	Os03g0796501	AT3G09630	60S ribosomal protein L4-1 [Source:UniProtKB/Swiss-Prot;Acc:Q9SF40]
TraesCS6D02G084800	Os02g0133800	AT5G42790	Proteasome subunit alpha type [Source:UniProtKB/TrEMBL;Acc:A0A178UFX8]
TraesCS6D02G277500	Os08g0482700	Not Found	Not Found
TraesCS2A02G384300	Os04g0513400	Not Found	Not Found
TraesCS2D02G063000	Os03g0156600	AT4G35060	HIPP25 [Source:UniProtKB/TrEMBL;Acc:A0A178V323]
TraesCS2B02G474900	Not Found	Not Found	Not Found
TraesCS7D02G315100	Not Found	Not Found	NAC domain
TraesCS5D02G228600	Os09g0425900	AT4G28050	Tetraspanin-7 [Source:UniProtKB/Swiss-Prot;Acc:Q9SUD4]
TraesCS7D02G110800	Os06g0157900	Not Found	Not Found
TraesCS5D02G491500	Not Found	Not Found	Not Found
TraesCS4D02G109500	Not Found	Not Found	ABA
TraesCS7B02G074300	Os06g0210100	AT1G21900	Transmembrane emp24 domain-containing protein p24delta5 [Source:UniProtKB/Swiss-Prot;Acc:Q8RWM6]
TraesCS4B02G087300	Os11g0247000	Not Found	Not Found
TraesCS6B02G354000	Os08g0440100	AT5G58070	TIL [Source:UniProtKB/TrEMBL;Acc:A0A178US04]
TraesCS5A02G286100	Os09g0506000	AT4G24890	Probable inactive purple acid phosphatase 24 [Source:UniProtKB/Swiss-Prot;Acc:Q8H1R2]
TraesCS6A02G224800	Not Found	Not Found	Not Found
TraesCS6A02G246800	Os05g0313500	AT3G56460	GroES-like zinc-binding alcohol dehydrogenase family protein [Source:UniProtKB/TrEMBL;Acc:Q9LXZ4]
TraesCS7B02G489200	Os02g0822300	AT5G04430	binding to TOMV RNA 1L (long form) [Source:TAIR;Acc:AT5G04430]
TraesCS1D02G124900	Os05g0315200	AT1G30050	Tropomyosin [Source:UniProtKB/TrEMBL;Acc:Q9C8R6]
TraesCS6A02G009200	Os02g0103800	AT5G66190	Ferredoxin--NADP reductase, leaf isozyme 1, chloroplastic [Source:UniProtKB/Swiss-Prot;Acc:Q9FKW6]
TraesCS1B02G001100	Os05g0100800	Not Found	Not Found
TraesCS3A02G313500	Os01g0140500	AT3G49910	60S ribosomal protein L26-1 [Source:UniProtKB/Swiss-Prot;Acc:P51414]
TraesCS4D02G268000	Not Found	Not Found	Not Found
TraesCS3D02G244000	Os01g0667100	AT1G17080	At1g17080/F6I1.24 [Source:UniProtKB/TrEMBL;Acc:Q9SHG7]
TraesCS2D02G480600	Os09g0533800	Not Found	Not Found
TraesCS1D02G189600	Os10g0481300	AT1G69930	Glutathione S-transferase U11 [Source:UniProtKB/Swiss-Prot;Acc:Q9CAS6]
TraesCS7A02G276400	Not Found	AT2G34430	Chlorophyll a-b binding protein, chloroplastic [Source:UniProtKB/TrEMBL;Acc:Q39142]
TraesCS1D02G411300	Not Found	AT2G34430	Chlorophyll a-b binding protein, chloroplastic [Source:UniProtKB/TrEMBL;Acc:Q39142]
TraesCS3D02G432200	Os01g0925800	AT5G50870	Ubiquitin-conjugating enzyme 27
TraesCS4B02G142000	Os11g0704600	AT2G39640	Glycosyl hydrolase family 17 protein [Source:UniProtKB/TrEMBL;Acc:O48812]
TraesCS2D02G220400	Os08g0427700	AT3G20670	Probable histone H2A.2 [Source:UniProtKB/Swiss-Prot;Acc:Q9LHQ5]
TraesCS7D02G435900	Os06g0686600	Not Found	Not Found
TraesCS2D02G132700	Not Found	Not Found	Not Found
TraesCS4B02G016100	Os08g0508600	Not Found	Not Found
TraesCS1D02G400600	Os01g0673600	Not Found	Ubiquitin-conjugating enzymeE2
TraesCS2B02G249600	Os07g0508200	Not Found	Not Found
TraesCS1B02G194100	Os10g0530400	Not Found	Not Found
TraesCS3A02G175200	Os01g0255000	AT3G05600	Alpha/beta-Hydrolases superfamily protein [Source:UniProtKB/TrEMBL;Acc:Q9M9W5]
TraesCS3A02G002300	Os01g0106200	AT4G39220	Protein RER1A [Source:UniProtKB/Swiss-Prot;Acc:O48670]
TraesCS6B02G281600	Os02g0654100	AT4G16800	Probable enoyl-CoA hydratase 2, mitochondrial [Source:UniProtKB/Swiss-Prot;Acc:F4JML5]
TraesCS1D02G190000	Os10g0528200	Not Found	Not Found
TraesCS2A02G301900	Os04g0428900	Not Found	Not Found
TraesCS1D02G263400	Not Found	AT1G22840	CYTC-1 [Source:UniProtKB/TrEMBL;Acc:A0A178W284]
TraesCS3D02G369800	Os05g0344200	Not Found	Not Found
TraesCS2B02G516700	Os09g0255000	Not Found	Not Found
TraesCS2D02G214700	Os07g0556200	AT4G03280	Cytochrome b6-f complex iron-sulfur subunit, chloroplastic [Source:UniProtKB/Swiss-Prot;Acc:Q9ZR03]
TraesCS5D02G486500	Os03g0818400	AT3G09680	40S ribosomal protein S23-1 [Source:UniProtKB/Swiss-Prot;Acc:Q9SF35]
TraesCS2D02G112900	Os07g0673400	AT2G47710	Adenine nucleotide alpha hydrolases-like superfamily protein [Source:UniProtKB/TrEMBL;Acc:O82240]
TraesCS5A02G089900	Os12g0556600	AT4G02120	CTP synthase family protein [Source:TAIR;Acc:AT4G02120]
TraesCS5B02G572400	Os11g0588300	AT5G41210	Glutathione S-transferase T1 [Source:UniProtKB/Swiss-Prot;Acc:Q9ZRT5]
TraesCS5D02G565000	Os03g0856500	AT5G24490	30S ribosomal protein [Source:UniProtKB/TrEMBL;Acc:Q94K97]
TraesCS2B02G464400	Os04g0598000	Not Found	Not Found
TraesCS7B02G083500	Os06g0219500	AT5G51440	23.5 kDa heat shock protein, mitochondrial [Source:UniProtKB/Swiss-Prot;Acc:Q9FGM9]
TraesCS6D02G252200	Os02g0704600	Not Found	Not Found
