# Supplementary material for: Natural variation of STKc_GSK3 kinase TaSG-D1 contributes to heat stress tolerance in Indian dwarf wheat
Source: Nat Commun. 2024 Mar 7;15:2097. doi: 10.1038/s41467-024-46419-0 (PMC10920922; doi:10.1038/s41467-024-46419-0)
Supplement: Supplementary file 6 — Supplementary Data 3 [file 41467_2024_46419_MOESM6_ESM.xlsx]

## Sheet: Supplementary Data 3
Supplementary Data 3. Down-regulated genes in Tapif4 knockout lines compared with WT at 0 h, 3 h and 6 h after heat stress, respectively.
Statistical analysis of differentially expressed genes was conducted using the two-sided Wald test within the DESeq2 R package, and the adjustment for multiple comparisons were achieved through the Benjamini-Hochberg (BH) method.
GeneID	Tapif4-KO_0hvsWT_0h_log2FoldChange	Tapif4-KO_0hvsWT_0h_FDR	Tapif4-KO_0h_baseMean	WT_0h_baseMean	Position of E-box on 1kb promoter (p < 0.001)		GeneID	Tapif4-KO_3hvsWT_3h_log2FoldChange	Tapif4-KO_3hvsWT_3h_FDR	Tapif4-KO_3h_baseMean	WT_3h_baseMean	Position of E-box on 1kb promoter (p < 0.001)		GeneID	Tapif4-KO_6hvsWT_6h_log2FoldChange	Tapif4-KO_6hvsWT_6h_FDR	Tapif4-KO_6h_baseMean	WT_6h_baseMean	Position of E-box on 1kb promoter (p < 0.001)
TraesCS1A02G007100	-1.43272	0.0396896	4.95101	14.3866	955		TraesCS1A02G005000	-2.12847	0.0146834	1.46634	8.65434	NA		TraesCS1A02G003700	-2.25864	3.16817e-28	41.0261	197.959	412
TraesCS1A02G009100	-1.39818	0.000295708	9.56273	25.4861	NA		TraesCS1A02G005200	-1.88894	0.0443766	1.83697	8.58738	822		TraesCS1A02G007800	-1.11367	0.0339155	6.54263	14.9505	272
TraesCS1A02G012600	-2.43787	0.0250491	0.281613	4.81739	758		TraesCS1A02G007800	-1.42775	0.00252705	8.17842	22.9261	272		TraesCS1A02G009100	-1.55783	5.01711e-08	26.7544	80.1659	NA
TraesCS1A02G019000	-1.18889	7.22562e-05	20.1688	46.9411	890		TraesCS1A02G009100	-1.86252	1.97068e-07	11.6662	44.1069	NA		TraesCS1A02G019000	-1.47971	1.94794e-08	30.3542	86.0891	890
TraesCS1A02G020300	-1.55242	0.0251786	2.36228	8.08933	267		TraesCS1A02G019000	-1.34024	5.29154e-06	22.5609	58.335	890		TraesCS1A02G027200	-1.27219	0.0041095	15.131	37.1578	345
TraesCS1A02G021000	-1.37969	6.78818e-114	1146.16	2983.41	NA		TraesCS1A02G020300	-1.29467	0.00858139	9.56119	24.16	267		TraesCS1A02G035100	-1.06255	2.78733e-15	125.767	263.252	NA
TraesCS1A02G030400	-1.21497	3.70452e-08	42.7465	101.315	258|985		TraesCS1A02G023700	-1.40527	0.0028023	7.62074	21.2016	443|858		TraesCS1A02G041000	-2.43019	0.0313778	0.72381	6.29257	830
TraesCS1A02G070500	-2.52379	2.02446e-06	2.82099	19.1873	NA		TraesCS1A02G024600	-1.69467	0.0121737	3.18391	11.7761	503		TraesCS1A02G047300	-1.24872	0.0115006	4.91615	12.7006	637|83|910
TraesCS1A02G095600	-1.4128	9.60027e-18	65.3548	173.758	NA		TraesCS1A02G027200	-1.05001	0.0454912	9.8677	21.2007	345		TraesCS1A02G048700	-1.19837	1.10416e-05	31.7526	73.4091	883
TraesCS1A02G102700	-2.8995	7.93606e-07	2.91789	25.2051	NA		TraesCS1A02G029800	-1.00568	4.09323e-21	199.433	400.437	NA		TraesCS1A02G051500	-1.55716	2.96028e-219	1325.38	3903.92	NA
TraesCS1A02G102800	-1.05468	1.73973e-27	203.382	423.797	727		TraesCS1A02G030400	-1.69315	1.54336e-09	19.3064	64.1025	258|985		TraesCS1A02G051800	-1.30408	0.0129387	6.41418	16.7671	NA
TraesCS1A02G113100	-1.44121	0.00198025	7.20162	20.4035	NA		TraesCS1A02G035800	-1.10915	3.76511e-57	645.89	1395.48	245		TraesCS1A02G051900	-1.30149	2.6835e-26	153.556	379.552	NA
TraesCS1A02G124800	-1.16338	0.0113797	11.4784	26.1791	572		TraesCS1A02G039800	-2.47829	0.00341075	1.02342	9.16429	497|635|896		TraesCS1A02G052100	-2.84853	9.16621e-14	7.10599	54.4318	900
TraesCS1A02G125700	-1.06237	2.00866e-16	130.979	274.069	533		TraesCS1A02G051800	-1.05251	0.0446377	8.98964	19.3223	NA		TraesCS1A02G056200	-1.72959	5.73764e-07	14.7248	50.956	NA
TraesCS1A02G142000	-1.00697	4.63411e-06	46.9995	93.934	710|717		TraesCS1A02G056200	-2.68667	1.54153e-17	15.479	99.2754	NA		TraesCS1A02G056600	-1.98211	1.60181e-18	30.4194	122.391	801|817
TraesCS1A02G146000	-2.46925	9.10278e-15	12.9731	75.295	NA		TraesCS1A02G056600	-1.95516	6.93795e-18	31.101	122.379	801|817		TraesCS1A02G058300	-1.08326	0.0019872	26.6665	57.4858	890
TraesCS1A02G150900	-1.39309	0.000539445	10.0792	27.5957	72		TraesCS1A02G058300	-1.12235	0.00550212	15.5825	34.7493	890		TraesCS1A02G058600	-1.82273	4.43968e-05	13.8301	50.2664	NA
TraesCS1A02G155000	-2.23725	0.0362663	0.340225	3.44653	NA		TraesCS1A02G064800	-2.66919	0.0260456	0	3.8821	334		TraesCS1A02G062100	-1.11732	2.25965e-34	268.69	584.46	991
TraesCS1A02G157100	-6.26367	5.24547e-264	21.2144	1708.22	NA		TraesCS1A02G070600	-1.29262	2.07269e-21	112.485	276.702	100|912		TraesCS1A02G063500	-1.16968	9.77037e-05	22.9161	52.6361	NA
TraesCS1A02G171000	-1.15621	5.25193e-178	1020.25	2266.02	NA		TraesCS1A02G073900	-1.89261	0.0194695	1.41375	7.2895	NA		TraesCS1A02G067900	-1.54318	1.9371e-13	40.4319	118.154	NA
TraesCS1A02G177000	-1.04685	1.82856e-44	527.547	1088.7	778|897		TraesCS1A02G076700	-2.2523	1.6728e-05	4.12886	22.637	253|818		TraesCS1A02G070100	-1.47715	3.31441e-17	96.0149	268.247	NA
TraesCS1A02G186100	-1.11009	3.8807e-74	925.563	1998.09	NA		TraesCS1A02G078800	-1.57222	0	6062.74	18033.2	NA		TraesCS1A02G072200	-1.0431	5.99137e-106	2092.68	4312.39	NA
TraesCS1A02G186500	-1.1741	6.79723e-76	459.973	1036.39	NA		TraesCS1A02G085000	-1.5141	3.00988e-15	45.69	131.284	286		TraesCS1A02G072600	-1.14736	2.70277e-58	606.9	1343.28	198|300
TraesCS1A02G186600	-1.90285	0.00108044	4.09014	17.2175	379		TraesCS1A02G085300	-1.60564	0.00022922	7.27658	23.6732	NA		TraesCS1A02G074800	-1.15875	1.60074e-22	237.298	531.51	NA
TraesCS1A02G191700	-1.23261	3.69673e-28	137.751	324.301	294		TraesCS1A02G087400	-3.37401	2.23306e-17	7.17016	78.8734	191		TraesCS1A02G078800	-1.51762	0	8019.74	22963.3	NA
TraesCS1A02G192600	-1.02565	0.00101665	20.7328	41.751	336		TraesCS1A02G089300	-1.2016	0.0263934	8.53357	20.5526	267		TraesCS1A02G079900	-2.52444	0.0339334	0.381307	5.47372	795
TraesCS1A02G197900	-1.12399	2.2743e-11	66.4205	145.169	NA		TraesCS1A02G093800	-1.64923	0	19962.4	62626.2	523		TraesCS1A02G082000	-1.2608	1.87109e-101	842.696	2022.93	NA
TraesCS1A02G200400	-2.63907	1.63067e-254	195.455	1219.39	NA		TraesCS1A02G102500	-1.05333	2.08701e-10	77.0914	160.773	NA		TraesCS1A02G085000	-1.68295	6.15379e-27	87.0201	280.71	286
TraesCS1A02G216700	-1.26936	0.0125239	7.24405	18.4121	NA		TraesCS1A02G102700	-2.77552	1.40335e-07	5.19833	39.623	NA		TraesCS1A02G087400	-1.23415	2.78784e-05	33.3604	79.0934	191
TraesCS1A02G218600	-1.45761	0.0228306	5.63945	16.0651	220|322|932		TraesCS1A02G102800	-1.81172	7.29295e-59	124.152	437.099	727		TraesCS1A02G087900	-1.01247	1.67339e-26	334.622	675.997	43
TraesCS1A02G221200	-1.32866	5.2403e-05	15.1061	38.6221	NA		TraesCS1A02G106600	-1.3537	1.34782e-127	728.238	1862.65	175		TraesCS1A02G088900	-1.26739	3.37656e-25	167.07	402.375	772
TraesCS1A02G221700	-1.00413	3.85731e-05	29.0029	59.1074	NA		TraesCS1A02G112500	-1.3921	0	4892.86	12845.4	NA		TraesCS1A02G093000	-1.21795	1.57833e-18	164.492	383.665	151|862|904|937
TraesCS1A02G231500	-1.23112	4.68883e-07	42.7888	102.003	NA		TraesCS1A02G113100	-1.04634	0.00962614	16.4568	34.7375	NA		TraesCS1A02G093800	-1.01633	0	29971.4	60627.7	523
TraesCS1A02G232500	-2.01136	0.0255445	1.11152	5.85853	198		TraesCS1A02G119600	-1.01356	4.06676e-12	92.5079	187.664	354		TraesCS1A02G094000	-1.39509	7.86212e-19	102.667	271.565	NA
TraesCS1A02G250500	-1.50433	0.00249797	8.39965	24.859	777		TraesCS1A02G120400	-2.23213	0.032157	0	2.82785	NA		TraesCS1A02G096000	-1.38538	3.81209e-24	170.855	449.234	787
TraesCS1A02G257000	-1.61358	3.30519e-15	39.8829	123.457	NA		TraesCS1A02G124100	-1.33437	2.0647e-10	44.1602	112.606	807		TraesCS1A02G096200	-1.2355	1.47489e-08	55.1874	131.082	NA
TraesCS1A02G257500	-1.10212	3.87968e-09	122.542	262.924	163|393|517		TraesCS1A02G124800	-1.19643	0.0069394	13.8478	32.597	572		TraesCS1A02G105800	-1.18227	3.06731e-41	283.892	645.583	NA
TraesCS1A02G269300	-1.12557	0.0076037	13.8869	31.0373	NA		TraesCS1A02G140100	-2.81046	0.0331414	0	4.74892	NA		TraesCS1A02G105900	-1.41192	1.39353e-238	2014.45	5361.59	260
TraesCS1A02G271700	-1.15427	1.51559e-06	60.2755	134.373	447		TraesCS1A02G145100	-1.60728	0.027896	3.18114	11.2146	760		TraesCS1A02G106000	-1.43002	8.28288e-50	272.443	735.656	571
TraesCS1A02G271800	-1.47053	0.0483495	0.808785	3.94597	NA		TraesCS1A02G152400	-1.38072	5.15275e-08	38.1217	100.051	787|917		TraesCS1A02G106600	-1.97207	0	1565.31	6144.77	175
TraesCS1A02G280700	-1.04899	4.16855e-06	29.5889	62.0755	328		TraesCS1A02G157100	-5.90243	6.05585e-169	18.9892	1169.51	NA		TraesCS1A02G107500	-1.90121	8.21794e-11	17.5482	66.8149	913
TraesCS1A02G282600	-1.88354	7.75071e-06	10.4024	39.1488	899		TraesCS1A02G161000	-1.39552	0.0215806	6.45149	18.1582	819		TraesCS1A02G108100	-1.91383	1.93275e-16	29.7715	114.055	362|559|901
TraesCS1A02G283600	-1.29204	0.00222162	13.1567	33.4453	NA		TraesCS1A02G161900	-1.12163	9.76348e-105	954.593	2077.78	NA		TraesCS1A02G109200	-1.76555	1.75343e-40	172.805	588.725	626
TraesCS1A02G290100	-1.45844	0.048612	6.80885	20.434	NA		TraesCS1A02G171400	-1.17372	2.93097e-07	32.8589	74.9157	NA		TraesCS1A02G110100	-1.31095	0.00403094	25.2962	64.8941	NA
TraesCS1A02G290400	-1.11949	1.10209e-05	45.5902	99.5173	824		TraesCS1A02G173200	-1.15211	6.97366e-47	318.691	709.28	981		TraesCS1A02G111600	-1.03201	0.00523568	16.7542	34.9375	659
TraesCS1A02G291100	-3.61954	4.10418e-05	0	7.72296	707		TraesCS1A02G176800	-1.0489	0.00166763	18.2378	38.3807	157|333		TraesCS1A02G112100	-1.41183	2.26839e-15	73.854	197.613	NA
TraesCS1A02G299100	-2.05926	1.76939e-23	28.558	118.693	517		TraesCS1A02G177300	-1.60775	5.43786e-132	321.163	980.212	568|987		TraesCS1A02G112500	-1.225	0	6120.15	14304.7	NA
TraesCS1A02G301100	-1.30299	0.0401941	7.28633	18.5755	26|513|671|788		TraesCS1A02G178700	-2.17902	3.64973e-24	86.8125	393.525	69		TraesCS1A02G113100	-1.47101	0.000330575	11.7294	33.8168	NA
TraesCS1A02G303100	-2.03578	0.00170357	5.44305	24.7557	NA		TraesCS1A02G179400	-1.66845	4.80746e-59	243.905	778.006	550|63|79		TraesCS1A02G114400	-1.35358	0.0229576	7.6484	20.7208	NA
TraesCS1A02G306600	-2.50028	1.52954e-25	17.4513	102.907	NA		TraesCS1A02G182300	-1.02485	5.91818e-12	103.911	212.165	NA		TraesCS1A02G115300	-1.62764	0.00124459	18.6372	60.196	761
TraesCS1A02G308700	-1.02959	2.22852e-10	73.6966	149.502	562		TraesCS1A02G182500	-1.15907	1.06044e-12	100.699	225.515	100|358|720|800		TraesCS1A02G116500	-1.29394	0.00888773	8.00113	20.7962	306|959
TraesCS1A02G309600	-1.33471	0.002564	9.57409	25.071	745		TraesCS1A02G186100	-1.64515	3.93056e-143	655.829	2054	NA		TraesCS1A02G117400	-1.57123	0.000200833	12.6859	38.7822	915
TraesCS1A02G309700	-1.17126	0.00059776	17.1226	39.516	667		TraesCS1A02G186300	-1.12674	2.47861e-30	246.973	540.202	NA		TraesCS1A02G120500	-1.11817	7.39805e-20	166.651	362.113	NA
TraesCS1A02G310300	-2.81376	8.52605e-06	3.84492	29.871	458|807		TraesCS1A02G186400	-1.89065	2.9229e-43	135.105	503.344	NA		TraesCS1A02G122700	-1.17755	2.82766e-84	723.91	1638.42	975
TraesCS1A02G319500	-1.0411	0.00621799	14.5794	30.0574	654|883		TraesCS1A02G186500	-1.45206	2.18056e-120	567.217	1553.17	NA		TraesCS1A02G123000	-1.81585	1.15778e-48	135.196	478.075	931
TraesCS1A02G321000	-1.04676	0.0019678	16.207	34.6939	382		TraesCS1A02G186600	-1.87414	0.0111818	2.09323	9.42646	379		TraesCS1A02G124100	-1.47459	1.73669e-15	64.185	179.554	807
TraesCS1A02G322000	-2.33785	0.00596811	0	3.62049	NA		TraesCS1A02G186700	-1.47205	1.90826e-161	916.194	2543.79	642		TraesCS1A02G124800	-1.2901	0.00526433	9.46528	24.2605	572
TraesCS1A02G329500	-1.01945	0.00626489	25.0516	51.2121	631		TraesCS1A02G187000	-1.1204	6.93654e-06	45.6269	99.9088	NA		TraesCS1A02G125600	-1.46217	0.000122362	15.9053	44.3737	125|264|330
TraesCS1A02G335800	-1.12898	1.82302e-06	39.8261	88.2821	955		TraesCS1A02G188000	-1.59976	1.34234e-15	42.0971	128.479	NA		TraesCS1A02G126400	-1.83017	0.0319112	2.06714	9.26256	107
TraesCS1A02G349900	-1.43117	2.68156e-07	19.5313	54.9672	NA		TraesCS1A02G188900	-1.59984	9.22846e-21	50.3159	153.896	670		TraesCS1A02G127900	-1.11659	2.99071e-16	125.792	273.72	NA
TraesCS1A02G350900	-1.26729	0.000956823	12.6105	31.2772	220		TraesCS1A02G191700	-1.06768	5.42554e-18	126.722	266.323	294		TraesCS1A02G128700	-2.85095	0.0317904	0	5.57179	434
TraesCS1A02G354800	-2.32927	0.00800868	0.653036	6.25114	912		TraesCS1A02G192300	-1.11929	4.08109e-36	344.604	750.159	NA		TraesCS1A02G129200	-1.11607	5.42197e-12	87.3183	189.989	200|525|557
TraesCS1A02G368000	-1.11831	0.0420232	11.1587	25.4238	438		TraesCS1A02G192800	-1.22082	9.98864e-129	746.91	1741.3	311|752		TraesCS1A02G129400	-2.44664	2.26985e-05	7.13648	41.6458	NA
TraesCS1A02G370700	-1.60857	0.0206516	7.95236	25.5278	616		TraesCS1A02G194800	-1.26207	9.73038e-11	53.3067	128.899	NA		TraesCS1A02G130700	-1.71481	0.043715	1.45155	6.34985	672
TraesCS1A02G379700	-1.76879	0.00071069	6.03523	21.6536	NA		TraesCS1A02G198300	-1.04905	2.48691e-18	149.078	309.052	NA		TraesCS1A02G135100	-1.407	0.0394993	4.6807	13.9281	NA
TraesCS1A02G384500	-1.72949	2.14028e-11	144.866	487.895	NA		TraesCS1A02G199700	-2.26704	0	550.775	2651.5	830		TraesCS1A02G140300	-1.30084	0.00018548	20.6712	51.0266	126|755
TraesCS1A02G384600	-1.22639	4.03061e-18	85.9055	201.882	NA		TraesCS1A02G200400	-6.1824	2.17505e-41	3.29852	337.479	NA		TraesCS1A02G141900	-2.51669	3.45858e-06	4.81076	30.0921	628|651
TraesCS1A02G385000	-4.50802	5.9167e-11	1.35195	40.0444	NA		TraesCS1A02G201200	-1.19367	7.18182e-05	21.2152	49.2688	NA		TraesCS1A02G144700	-1.01953	0.0069369	27.8089	57.1972	NA
TraesCS1A02G386800	-1.53174	0.021746	0	6.15326	NA		TraesCS1A02G206100	-1.92177	1.9731e-39	79.1509	300.824	905		TraesCS1A02G145000	-2.90573	4.18143e-305	312.726	2346.18	664|765
TraesCS1A02G400500	-1.07193	0.0432638	7.47829	16.0735	750		TraesCS1A02G206200	-2.33784	2.76761e-58	75.8729	386.947	NA		TraesCS1A02G145100	-1.42943	0.0136603	9.13314	25.8941	760
TraesCS1A02G400600	-1.79849	3.71299e-06	9.44248	35.2044	NA		TraesCS1A02G209100	-1.76847	5.72064e-168	717.535	2449.53	329|407|784|865		TraesCS1A02G145500	-1.35925	7.55064e-20	135.881	350.207	NA
TraesCS1A02G403100	-1.07852	0.00690693	14.305	30.7783	377|731		TraesCS1A02G217800	-1.09289	0.0148067	11.6491	25.5796	237		TraesCS1A02G146000	-2.56873	1.44003e-09	6.47734	40.9886	NA
TraesCS1A02G403800	-1.0907	2.37048e-64	438.684	935.468	904		TraesCS1A02G221700	-2.387	1.41884e-28	32.101	170.666	NA		TraesCS1A02G146400	-1.16513	4.8009e-05	30.1643	68.3148	NA
TraesCS1A02G404200	-1.05955	4.43382e-25	193.331	405.608	NA		TraesCS1A02G222500	-1.15257	0.0182601	10.7074	24.6574	NA		TraesCS1A02G146600	-1.14682	4.25821e-40	421.179	932.656	NA
TraesCS1A02G414000	-1.89575	4.16567e-36	105.702	396.359	573		TraesCS1A02G228100	-1.10327	8.75726e-20	181.754	391.804	NA		TraesCS1A02G151200	-2.27535	6.93867e-15	24.6645	122.584	NA
TraesCS1A02G414500	-2.37699	0.000586544	2.32138	14.1789	NA		TraesCS1A02G228200	-1.5036	7.75923e-91	352.308	1001.41	867		TraesCS1A02G153300	-1.26173	7.90819e-27	148.154	356.052	NA
TraesCS1A02G414600	-1.20546	3.49539e-08	52.1189	122.066	NA		TraesCS1A02G228700	-2.18939	0.0195772	0.933146	7.1177	237		TraesCS1A02G155000	-4.0796	3.40981e-07	1.82236	39.0143	NA
TraesCS1A02G418900	-1.52594	0.0292009	2.39073	8.11489	NA		TraesCS1A02G230900	-1.80126	0.00108502	5.06999	19.2902	25		TraesCS1A02G156300	-1.26141	1.21665e-30	211.877	508.299	503
TraesCS1A02G421200	-1.16209	3.02466e-08	49.8382	112.199	415|941		TraesCS1A02G231000	-1.02257	0.00255942	14.3837	29.8969	737		TraesCS1A02G157000	-2.43019	0.0313778	0.72381	6.29257	830
TraesCS1A02G421600	-1.28483	9.48609e-07	32.9499	81.5475	NA		TraesCS1A02G231400	-1.64332	0.0127325	3.6968	12.9708	568		TraesCS1A02G157100	-5.635	9.63949e-103	11.4257	613.298	NA
TraesCS1A02G431400	-1.94518	4.63586e-06	10.129	39.8438	129|427|813		TraesCS1A02G235600	-1.23551	4.04267e-22	133.642	315.447	NA		TraesCS1A02G159500	-1.72421	0.00785405	3.92628	14.6898	878
TraesCS1A02G433400	-1.41431	1.0275e-07	20.6647	56.5631	569		TraesCS1A02G239300	-3.77246	0.000137271	0	7.8225	503|875|966		TraesCS1A02G160600	-1.352	3.84759e-14	80.7437	207.426	430
TraesCS1A02G433800	-6.16873	4.16577e-17	1.12438	120.824	NA		TraesCS1A02G241100	-2.36263	1.77572e-08	10.9062	58.8302	NA		TraesCS1A02G161900	-1.60065	7.60741e-251	1405.35	4261.45	NA
TraesCS1A02G442300	-1.53716	8.39512e-18	70.1865	204.067	593		TraesCS1A02G243400	-2.70682	3.99943e-19	13.3982	88.6203	250|396		TraesCS1A02G165600	-1.54745	4.54331e-05	18.4414	55.1545	NA
TraesCS1B02G007900	-1.15967	0.0184788	6.91072	16.0517	420		TraesCS1A02G246300	-2.35372	0.0252842	0.690005	6.36737	NA		TraesCS1A02G166200	-1.64841	3.45681e-88	437.865	1372.92	671
TraesCS1B02G009200	-1.55425	0.0095409	8.59767	26.9493	802|857		TraesCS1A02G247800	-1.18932	0.000334351	20.5944	47.699	NA		TraesCS1A02G168600	-1.30757	3.39643e-294	1655.69	4099.82	NA
TraesCS1B02G011400	-2.53316	5.53077e-07	4.25706	26.7017	29		TraesCS1A02G248000	-2.07092	0.00199044	3.04251	15.0432	388|89		TraesCS1A02G168800	-1.05161	0.0335881	10.7695	22.9558	NA
TraesCS1B02G019000	-2.25494	0.0136006	0.6181	5.61689	796		TraesCS1A02G248200	-1.52034	2.4536e-156	527.06	1512.82	NA		TraesCS1A02G170000	-1.06753	2.79618e-18	199.163	418.877	920
TraesCS1B02G022800	-1.06814	1.64313e-12	75.0686	158.196	492		TraesCS1A02G250200	-1.82883	0.0311122	1.03251	5.58393	NA		TraesCS1A02G171000	-1.03668	2.58599e-176	1972.74	4048.08	NA
TraesCS1B02G036900	-1.22711	3.5987e-16	132.767	312.012	NA		TraesCS1A02G253200	-1.15362	5.1017e-25	181.496	404.205	NA		TraesCS1A02G171300	-1.71429	4.28077e-16	49.1004	163.014	290|740
TraesCS1B02G061800	-1.77242	0.0135703	5.72432	21.3071	303|344|929		TraesCS1A02G254100	-1.72255	1.15343e-08	14.8953	50.7903	141		TraesCS1A02G171400	-2.48382	1.09246e-43	50.4858	284.209	NA
TraesCS1B02G066000	-1.3002	0.0114678	13.4339	34.4104	NA		TraesCS1A02G257200	-4.24776	0	71.798	1373.11	NA		TraesCS1A02G173400	-1.09904	7.31527e-60	629.435	1348.25	153
TraesCS1B02G066700	-1.35338	0.00268564	10.1495	26.6544	514		TraesCS1A02G257400	-3.31391	0.00410108	0	6.12755	NA		TraesCS1A02G177300	-1.88477	3.05768e-259	523.336	1931.96	568|987
TraesCS1B02G068400	-1.10682	1.03459e-31	235.091	504.849	114|291		TraesCS1A02G263100	-2.46443	0.0163871	0	3.14928	335		TraesCS1A02G178700	-1.53788	1.33461e-13	216.921	636.498	69
TraesCS1B02G073700	-1.04881	2.47856e-08	47.2441	97.6708	930		TraesCS1A02G263300	-1.04683	8.67818e-132	1268.82	2621.7	897		TraesCS1A02G182400	-1.1885	8.2804e-05	19.8885	46.4605	NA
TraesCS1B02G074000	-1.70288	0.0322449	4.12404	14.6285	NA		TraesCS1A02G263700	-1.28956	1.18459e-23	161.053	394.421	138|174|698|763|771		TraesCS1A02G182500	-1.91688	4.75528e-44	194.856	737.641	100|358|720|800
TraesCS1B02G074100	-1.4818	2.25471e-05	33.9892	95.8809	358		TraesCS1A02G264500	-2.41004	7.31463e-11	9.89618	55.801	11		TraesCS1A02G182700	-1.35933	1.26557e-31	173.626	446.048	NA
TraesCS1B02G076400	-1.04451	0.000830053	21.1376	44.0764	167		TraesCS1A02G268800	-1.22402	0.0135441	8.82256	21.6141	NA		TraesCS1A02G182800	-1.32492	6.8023e-09	54.2145	136.763	233
TraesCS1B02G078700	-1.19601	0.00124233	12.9374	30.5288	NA		TraesCS1A02G271700	-2.19484	5.44916e-17	28.1704	132.082	447		TraesCS1A02G183000	-1.44188	1.10448e-46	276.499	752.24	NA
TraesCS1B02G089000	-1.13832	6.91701e-07	32.4216	71.8936	NA		TraesCS1A02G271800	-3.69861	1.6459e-52	31.6851	424.35	NA		TraesCS1A02G186400	-1.16214	3.62336e-14	98.9625	221.975	NA
TraesCS1B02G093900	-3.84224	8.97991e-14	3.18379	54.3707	NA		TraesCS1A02G278400	-1.06183	0.00087726	26.8273	56.648	NA		TraesCS1A02G186600	-1.36954	0.0281803	4.32982	12.0225	379
TraesCS1B02G097400	-1.11745	3.18218e-53	221.033	478.513	NA		TraesCS1A02G281300	-2.0385	3.95345e-151	302.286	1244.68	605		TraesCS1A02G188000	-1.45846	3.1782e-19	92.6662	255.789	NA
TraesCS1B02G107400	-2.24923	0.0039549	1.90892	11.7216	849		TraesCS1A02G282600	-1.75736	0.0100942	2.38686	9.74846	899		TraesCS1A02G188700	-1.11242	2.89161e-23	162.947	352.713	232
TraesCS1B02G111200	-1.23677	4.03091e-06	38.3766	91.7138	133|201|432		TraesCS1A02G284300	-1.43252	0.0275373	4.92516	13.9469	449|693|791		TraesCS1A02G189900	-1.53689	8.36097e-16	55.5646	162.57	124|326|491|70
TraesCS1B02G113500	-3.26688	0.000552563	0.755292	12.9351	NA		TraesCS1A02G285000	-1.16816	0	90817.3	204107	NA		TraesCS1A02G190100	-1.78326	1.43506e-07	20.8011	73.6069	270|28|91
TraesCS1B02G113700	-1.62927	1.34967e-42	131.752	404.056	NA		TraesCS1A02G290400	-1.80435	1.08505e-06	9.97071	36.4747	824		TraesCS1A02G190400	-4.02915	0.000695342	0	10.9321	460
TraesCS1B02G128000	-2.38502	0.00968781	1.67378	11.156	NA		TraesCS1A02G292300	-1.11104	4.07906e-17	126.4	274.335	876		TraesCS1A02G192300	-1.02657	1.13172e-31	376.485	767.75	NA
TraesCS1B02G129500	-1.18694	0.00951201	11.7996	26.8833	67|846		TraesCS1A02G292500	-3.71804	0.000131268	1.29808	23.3646	NA		TraesCS1A02G192600	-1.13584	1.40275e-05	38.3862	84.5788	336
TraesCS1B02G129800	-1.00494	3.33249e-09	87.1469	175.635	826|868|912		TraesCS1A02G295600	-1.64254	1.57884e-80	231.479	720.478	NA		TraesCS1A02G193600	-1.06792	1.41639e-06	50.7212	106.738	344
TraesCS1B02G133200	-1.37006	0.000175303	10.5199	28.6365	36		TraesCS1A02G299100	-1.6094	7.44019e-21	70.1876	215.397	517		TraesCS1A02G194800	-1.00275	3.05978e-10	131.316	264.468	NA
TraesCS1B02G135800	-1.72054	3.84134e-151	2129.35	7028.84	NA		TraesCS1A02G307200	-1.20861	2.1797e-06	31.111	72.8308	169		TraesCS1A02G195000	-1.84341	1.30249e-23	50.8424	184.142	NA
TraesCS1B02G136600	-1.09821	1.92136e-05	26.754	57.8476	918		TraesCS1A02G308800	-1.04562	3.58002e-27	248.214	513.96	601|800		TraesCS1A02G195900	-1.03688	6.16639e-24	215.995	442.711	192
TraesCS1B02G137900	-1.03414	2.74075e-15	129.785	267.026	NA		TraesCS1A02G309600	-1.32985	0.00474084	9.12348	23.8891	745		TraesCS1A02G196300	-1.14237	2.06442e-36	282.181	624.062	NA
TraesCS1B02G141100	-1.02011	7.07922e-20	323.497	657.774	434|459		TraesCS1A02G312700	-1.59858	1.06275e-11	33.8262	103.757	27		TraesCS1A02G197200	-2.33224	3.36855e-212	481.089	2425.81	927
TraesCS1B02G145000	-1.07768	1.15634e-09	50.7928	108.116	875		TraesCS1A02G316900	-1.63755	0	2895.17	9010.76	NA		TraesCS1A02G199200	-1.1663	0.00968143	17.6899	40.8931	803
TraesCS1B02G164200	-1.06496	2.80905e-07	67.6098	141.59	NA		TraesCS1A02G319100	-1.09829	1.13528e-08	69.5778	149.837	NA		TraesCS1A02G199700	-1.67007	0	4045	12871.1	830
TraesCS1B02G176700	-1.00109	1.68835e-14	97.2517	194.721	NA		TraesCS1A02G319500	-1.26452	0.0003667	15.8746	38.8099	654|883		TraesCS1A02G200800	-1.67555	2.65112e-92	549.96	1758.91	943
TraesCS1B02G184000	-1.35658	1.38538e-10	47.2952	121.658	495		TraesCS1A02G320800	-2.22323	0.00025534	4.35836	22.0019	NA		TraesCS1A02G201600	-1.65818	2.67391e-227	1043.73	3293.67	NA
TraesCS1B02G186300	-1.10801	1.01143e-195	1392.09	3000.97	NA		TraesCS1A02G322000	-4.15498	3.02766e-08	2.98664	75.198	NA		TraesCS1A02G201700	-1.04673	2.1724e-47	511.971	1058.68	907|930
TraesCS1B02G206600	-1.20186	5.06302e-17	112.625	261.053	NA		TraesCS1A02G323400	-2.02903	0	697.07	2845.96	246|688|789|855		TraesCS1A02G203700	-1.89985	0.026208	2.16229	9.57186	979
TraesCS1B02G208700	-1.03225	0.00217315	18.2547	37.5608	NA		TraesCS1A02G323800	-1.60884	2.12956e-05	19.8207	62.3092	771		TraesCS1A02G206100	-1.65023	2.06986e-34	114.427	360.125	905
TraesCS1B02G219600	-1.0737	0.00255215	17.5987	38.0098	503|544		TraesCS1A02G325400	-2.82693	7.42279e-197	114.28	814.428	393|971		TraesCS1A02G206200	-1.99883	3.14217e-65	215.818	863.453	NA
TraesCS1B02G220600	-1.011	0.00196743	21.6954	44.5263	354		TraesCS1A02G329600	-3.62062	3.81951e-118	41.4267	512.12	338|347|794		TraesCS1A02G207600	-1.7049	4.82227e-07	21.4419	71.0916	NA
TraesCS1B02G233700	-2.10768	0.00805719	2.14827	11.2512	552|622		TraesCS1A02G330900	-1.08164	1.66293e-13	91.2732	194.091	663|865		TraesCS1A02G212800	-1.0446	6.83734e-76	822.364	1699.97	NA
TraesCS1B02G244900	-1.09894	0.0418849	5.6415	12.4152	NA		TraesCS1A02G332000	-1.55568	2.87753e-06	16.6873	50.1696	32|934		TraesCS1A02G214200	-1.05699	0.0018549	32.1931	68.1755	NA
TraesCS1B02G247400	-2.42893	0.0152575	0.654339	6.39715	NA		TraesCS1A02G333800	-1.26156	5.43742e-148	984.62	2360.95	NA		TraesCS1A02G214600	-1.38716	3.74478e-84	554.931	1453.74	NA
TraesCS1B02G252300	-1.02654	0.0157573	14.9269	30.4045	672		TraesCS1A02G334100	-2.06464	1.74111e-07	9.73246	42.8726	778		TraesCS1A02G216700	-1.08947	0.0431245	6.60985	14.7552	NA
TraesCS1B02G253000	-2.09759	0.0122075	0	2.57379	NA		TraesCS1A02G340100	-1.01444	6.69079e-172	31334.3	63314.8	571		TraesCS1A02G217300	-1.00052	9.79298e-87	1569.94	3142.48	NA
TraesCS1B02G262200	-1.41139	0.0126804	8.56502	23.6182	NA		TraesCS1A02G340500	-2.84929	0.000506073	2.00949	17.857	149		TraesCS1A02G217400	-1.17439	2.19098e-05	36.9106	84.0647	NA
TraesCS1B02G267600	-1.24322	0.000917902	10.7813	26.3702	362		TraesCS1A02G340600	-2.85297	3.83029e-96	62.2317	451.965	NA		TraesCS1A02G217800	-1.07717	0.0159508	10.5895	23.1752	237
TraesCS1B02G273900	-1.30102	5.71873e-56	226.34	555.445	197|811		TraesCS1A02G341200	-1.01041	0.000533006	26.5249	53.8181	NA		TraesCS1A02G218700	-1.11633	3.81027e-116	1056.47	2289.99	NA
TraesCS1B02G277000	-1.24272	2.52919e-14	52.0505	123.875	NA		TraesCS1A02G347200	-4.38873	7.42507e-21	4.40016	103.761	4		TraesCS1A02G221700	-1.12963	7.68977e-11	108.823	239.263	NA
TraesCS1B02G280000	-1.4214	0.00366682	7.12946	19.4205	910		TraesCS1A02G347900	-3.04372	0.00809441	0	5.74497	491		TraesCS1A02G222500	-2.3576	1.92097e-09	13.751	73.3474	NA
TraesCS1B02G281500	-1.49405	4.43563e-07	10.9475	33.1709	414		TraesCS1A02G348000	-3.81774	1.94563e-07	1.66967	30.2314	902		TraesCS1A02G225600	-1.32666	1.01548e-14	65.6486	164.896	679
TraesCS1B02G292800	-1.68687	0.0165675	2.68366	10.131	444|511		TraesCS1A02G348800	-1.18372	0.0278799	6.99502	16.5933	400|936		TraesCS1A02G227000	-1.21665	5.36254e-67	711.295	1654.23	NA
TraesCS1B02G296600	-2.28046	6.04864e-17	16.2413	80.8855	NA		TraesCS1A02G350000	-2.21203	0.00203624	3.1502	16.602	178|189|247|267|91		TraesCS1A02G228500	-3.90088	3.36064e-05	1.42007	26.3004	500
TraesCS1B02G299700	-1.40663	0.013285	17.5022	47.4059	698		TraesCS1A02G351000	-3.41211	8.27142e-12	3.95531	47.2053	196|304|472|761		TraesCS1A02G229000	-2.54502	0.0428903	0	4.14874	768
TraesCS1B02G300500	-4.35799	4.0688e-10	1.21645	36.2318	876		TraesCS1A02G351600	-1.22827	3.37505e-11	55.2431	130.926	680		TraesCS1A02G229900	-1.16102	5.26328e-33	297.659	664.828	85
TraesCS1B02G305100	-1.68752	0.0308761	1.31153	5.72588	979		TraesCS1A02G352200	-1.19715	1.56656e-05	26.4819	61.4725	403|597		TraesCS1A02G230300	-1.42661	0.0112013	5.83955	17.2158	658|668|934|985
TraesCS1B02G312100	-1.2308	6.54734e-15	77.6133	183.998	NA		TraesCS1A02G352500	-1.1797	1.03609e-52	592.739	1344.72	NA		TraesCS1A02G230900	-1.99335	4.38176e-06	11.9639	48.4632	25
TraesCS1B02G313400	-2.7247	0.0027824	2.32987	18.5997	203|934		TraesCS1A02G354600	-2.00072	1.31522e-43	63.5624	255.872	305|435		TraesCS1A02G231000	-2.47804	4.38529e-38	55.3295	312.349	737
TraesCS1B02G317500	-1.89458	3.94219e-32	49.4316	181.637	843		TraesCS1A02G354800	-1.54923	0.0054309	6.84851	21.6413	912		TraesCS1A02G233200	-1.13141	1.16536e-27	247.089	541.651	472
TraesCS1B02G322600	-2.42247	0.015978	0	3.00121	330|594|799|969		TraesCS1A02G356800	-2.91746	0.031163	0	5.40535	491		TraesCS1A02G234500	-1.08734	2.85067e-09	87.1737	185.943	NA
TraesCS1B02G331300	-1.2544	0.000131906	18.5125	45.2803	745		TraesCS1A02G359100	-1.72418	6.32013e-05	7.04269	24.5767	731|928		TraesCS1A02G235600	-1.1126	1.04567e-19	162.546	351.882	NA
TraesCS1B02G331700	-1.76583	0.000975834	5.71524	20.7775	588		TraesCS1A02G361400	-1.1197	4.05914e-06	44.3863	97.1967	NA		TraesCS1A02G238800	-1.58023	4.81325e-28	88.1306	264.765	834
TraesCS1B02G344900	-1.55719	2.93424e-21	47.9617	143.372	573|745		TraesCS1A02G362100	-1.20068	7.92276e-20	90.5781	209.007	225		TraesCS1A02G239300	-3.26402	4.3143e-11	7.89665	78.3282	503|875|966
TraesCS1B02G346000	-1.18056	0.0106161	11.8229	27.5859	NA		TraesCS1A02G364000	-1.58786	6.1066e-101	290.849	874.043	979		TraesCS1A02G239800	-1.50398	1.84679e-145	682.851	1937.98	NA
TraesCS1B02G351200	-1.45729	4.96938e-23	80.5221	221.617	NA		TraesCS1A02G364100	-1.95756	0.0195016	2.09336	8.97502	395|625		TraesCS1A02G240400	-1.4792	0.00103904	12.9398	37.2753	249|290|388|448
TraesCS1B02G353900	-1.15799	0.0305298	9.76924	22.8459	NA		TraesCS1A02G379700	-3.37052	2.12996e-06	1.67668	23.5577	NA		TraesCS1A02G243000	-1.65767	2.12294e-07	18.08	58.1357	543|820
TraesCS1B02G360300	-1.29128	0.00015232	14.0856	34.6794	489|580		TraesCS1A02G381400	-2.06985	4.3952e-24	41.1972	172.803	963		TraesCS1A02G246100	-1.80001	4.28592e-27	58.3321	205.626	850|955
TraesCS1B02G361000	-1.37963	0.000797157	9.10703	25.0493	NA		TraesCS1A02G383200	-1.30268	1.03777e-37	187.647	464.767	914		TraesCS1A02G246700	-1.22727	0.000456143	21.0916	49.7829	585|660
TraesCS1B02G361700	-1.02615	0.00160889	22.0949	45.3509	71		TraesCS1A02G383800	-1.13952	9.15098e-15	77.4969	171.739	827		TraesCS1A02G248000	-2.03595	0.000264592	7.37461	32.4114	388|89
TraesCS1B02G364200	-1.50921	1.32424e-05	9.39315	27.965	NA		TraesCS1A02G384500	-1.75765	6.45851e-10	48.6305	168.671	NA		TraesCS1A02G248200	-1.0223	9.93581e-112	1595.65	3241.08	NA
TraesCS1B02G375900	-1.21508	0.0034877	11.5429	27.7476	948		TraesCS1A02G384600	-1.77143	7.80966e-20	33.2729	115.245	NA		TraesCS1A02G250500	-1.34569	0.0152339	6.0354	16.1875	777
TraesCS1B02G384900	-1.30502	0.0227205	16.7632	42.9824	536		TraesCS1A02G384700	-1.59997	3.34221e-08	16.8571	52.2665	NA		TraesCS1A02G250800	-2.01593	5.04348e-17	38.1215	155.816	533|894
TraesCS1B02G386200	-1.06166	0.00844334	16.5334	35.0848	NA		TraesCS1A02G385000	-4.28436	2.45815e-06	0	14.4127	NA		TraesCS1A02G252000	-1.40327	2.4717e-17	70.1413	186.791	NA
TraesCS1B02G386400	-1.20594	1.70097e-06	36.7377	86.1537	341		TraesCS1A02G386400	-1.02571	0.0419402	10.4841	22.0584	NA		TraesCS1A02G252500	-1.76617	0.0063045	2.7438	10.8192	NA
TraesCS1B02G388200	-1.80708	9.63209e-40	58.5524	206.97	NA		TraesCS1A02G404200	-1.1682	1.16505e-21	121.429	273.64	NA		TraesCS1A02G253900	-1.04057	1.53036e-14	122.33	253.008	971
TraesCS1B02G388300	-1.47624	9.93452e-07	15.7002	44.6863	428		TraesCS1A02G406200	-1.26931	3.52788e-31	156.361	377.982	330		TraesCS1A02G254100	-1.91563	1.26554e-14	24.2873	93.502	141
TraesCS1B02G388500	-1.06932	6.89512e-07	39.5363	83.6437	66		TraesCS1A02G408300	-1.20448	0.00865965	13.0063	31.1671	NA		TraesCS1A02G256400	-1.11698	6.90531e-84	919.84	1998.5	NA
TraesCS1B02G394400	-1.16075	0.00073658	13.7915	31.1796	NA		TraesCS1A02G414000	-1.62831	1.9963e-18	53.6114	167.477	573		TraesCS1A02G257200	-2.38518	0	1886.58	9854.37	NA
TraesCS1B02G401400	-1.09168	1.33418e-12	114.267	243.208	NA		TraesCS1A02G414500	-1.33495	0.041076	5.54239	15.0254	NA		TraesCS1A02G258700	-2.12402	0.0108193	2.04611	11.1907	870
TraesCS1B02G401700	-1.64281	4.21323e-05	9.65485	30.8637	NA		TraesCS1A02G416100	-1.56304	8.3164e-07	18.2622	55.1672	NA		TraesCS1A02G261800	-1.14663	7.62578e-08	99.4241	221.593	326
TraesCS1B02G403900	-1.13063	1.32067e-57	244.447	534.714	NA		TraesCS1A02G416700	-1.14827	4.90127e-65	4473.54	9912	85		TraesCS1A02G263300	-1.05192	1.53304e-171	2373.02	4921.27	897
TraesCS1B02G404500	-3.5974	2.23769e-49	13.4872	167.749	140		TraesCS1A02G419200	-2.18369	8.58117e-08	8.0357	38.8957	NA		TraesCS1A02G263600	-1.38682	1.96727e-05	28.5588	75.3404	NA
TraesCS1B02G405000	-3.92521	0.000673078	0	7.37474	NA		TraesCS1A02G419300	-4.29514	2.47659e-06	0	15.5951	NA		TraesCS1A02G263700	-2.04232	1.19185e-53	112.784	466.485	138|174|698|763|771
TraesCS1B02G413000	-1.57758	0.00215924	3.12874	10.8776	NA		TraesCS1A02G420700	-1.11715	2.74377e-25	226.276	491.541	NA		TraesCS1A02G265600	-1.78084	1.60241e-17	44.3185	153.48	767
TraesCS1B02G413200	-1.61671	0.0230089	0	1.88588	538		TraesCS1A02G421200	-1.02799	5.73373e-06	47.8288	98.2429	415|941		TraesCS1A02G266500	-1.26905	2.01908e-23	171.998	415.48	476
TraesCS1B02G425000	-1.34859	9.77637e-22	89.5456	228.617	456|841		TraesCS1A02G424000	-2.11126	7.94133e-55	76.9762	334.48	748		TraesCS1A02G270200	-1.57146	5.49778e-12	43.346	130.207	NA
TraesCS1B02G425700	-1.35341	0.000132084	12.0885	32.804	624		TraesCS1A02G424300	-1.95595	0.000116154	6.06512	25.4162	747		TraesCS1A02G270400	-1.32591	4.1154e-78	388.275	974.787	734|81
TraesCS1B02G429200	-1.07684	0.0163445	9.93509	21.3886	619|956		TraesCS1A02G424800	-1.04754	0.00311375	19.2182	40.5572	340		TraesCS1A02G270900	-1.92397	2.41435e-162	230.885	879.332	NA
TraesCS1B02G429300	-1.10258	0.00646652	17.5249	38.564	NA		TraesCS1A02G430000	-2.75889	0.00147778	1.07098	11.0161	NA		TraesCS1A02G271700	-1.69004	6.23663e-12	41.6995	135.262	447
TraesCS1B02G429400	-1.59555	0.00397604	5.54578	18.0893	521		TraesCS1A02G431400	-5.32914	1.00066e-08	0	33.4136	129|427|813		TraesCS1A02G271800	-2.33772	4.38335e-24	55.01	285.119	NA
TraesCS1B02G435600	-1.31659	0.00683917	8.42729	22.5306	NA		TraesCS1A02G433300	-1.27069	4.73985e-09	37.2366	90.5407	NA		TraesCS1A02G274400	-1.38394	1.48187e-77	431.693	1128.37	40
TraesCS1B02G444000	-2.8148	2.88692e-46	24.7967	178.031	176|789		TraesCS1A02G433800	-3.41406	4.45713e-06	1.5716	21.262	NA		TraesCS1A02G278200	-1.67515	1.27665e-42	151.54	484.599	NA
TraesCS1B02G450900	-2.64643	1.51611e-05	2.15865	20.1493	NA		TraesCS1A02G442300	-1.11559	2.14892e-06	35.1717	76.6545	593		TraesCS1A02G279300	-1.18758	0.000178487	19.6108	45.5349	NA
TraesCS1B02G452400	-1.27122	0.000269809	16.4134	39.8196	508		TraesCS1B02G006500	-1.81372	1.14093e-09	19.1788	69.221	NA		TraesCS1A02G281600	-1.26263	4.94352e-35	208.997	502.728	NA
TraesCS1B02G453300	-1.33351	0.000805686	15.991	40.711	NA		TraesCS1B02G008800	-1.6819	0.000431598	5.86186	20.2755	814		TraesCS1A02G282900	-2.45933	0.00436087	2.85347	18.0257	877|945
TraesCS1B02G470900	-1.69061	0.0331056	5.55544	19.06	NA		TraesCS1B02G010000	-1.73142	0.0461242	1.77938	7.58888	108|191		TraesCS1A02G284300	-2.12782	2.69117e-05	8.68076	39.3386	449|693|791
TraesCS1B02G471000	-1.43477	0.0413914	7.06871	19.9386	NA		TraesCS1B02G011400	-1.87564	0.000516598	4.35635	17.5351	29		TraesCS1A02G286000	-1.50611	1.50033e-09	43.9369	125.589	NA
TraesCS1B02G481300	-1.53809	4.29775e-12	33.2909	96.8476	NA		TraesCS1B02G016800	-1.41735	0.000109041	16.1844	44.5218	678		TraesCS1A02G290100	-3.30324	0.00101971	0.399466	10.3849	NA
TraesCS1D02G010800	-4.29986	1.83882e-06	0	14.321	233		TraesCS1B02G018900	-1.92682	6.67343e-11	19.0555	74.3489	147		TraesCS1A02G292300	-1.13828	5.34788e-20	152.884	338.283	876
TraesCS1D02G012500	-1.19117	0.00233083	12.706	29.7484	NA		TraesCS1B02G019000	-1.58297	0.000490327	9.87212	30.5043	796		TraesCS1A02G292500	-1.9564	0.0240837	3.29287	14.0145	NA
TraesCS1D02G013600	-1.41809	0.0439838	3.15206	9.67091	678		TraesCS1B02G032600	-1.86638	0.00187631	4.68621	18.5698	NA		TraesCS1A02G295600	-2.15552	1.81001e-269	623.183	2777.63	NA
TraesCS1D02G018700	-1.10372	0.0374275	13.8053	30.5025	48		TraesCS1B02G034500	-2.43633	0.0190885	0.359383	5.22724	976		TraesCS1A02G295700	-1.79055	0.0028731	4.99744	19.1867	NA
TraesCS1D02G021800	-1.74822	0.00582557	4.16363	14.6734	233|499|590		TraesCS1B02G034800	-1.67857	0.0418038	1.88378	7.29	NA		TraesCS1A02G302800	-1.59934	4.95699e-54	199.417	606.668	NA
TraesCS1D02G034300	-3.06183	0.000280319	1.34508	15.0383	467		TraesCS1B02G039300	-1.50841	0.00616999	6.74249	20.4636	269		TraesCS1A02G302900	-1.06254	1.0146e-42	499.971	1042.8	NA
TraesCS1D02G034800	-1.41468	0.00201968	9.45145	26.1711	NA		TraesCS1B02G041400	-2.63592	4.65445e-71	51.2591	321.839	NA		TraesCS1A02G303100	-2.4478	0.0042329	1.41864	10.2622	NA
TraesCS1D02G035000	-1.56454	0.0359536	4.13266	13.7544	100|238|250		TraesCS1B02G044800	-1.37003	1.97962e-21	125.702	326.719	556		TraesCS1A02G303900	-1.36922	0.0320117	10.3079	28.3046	531
TraesCS1D02G036000	-1.63673	2.05691e-33	175.274	549.143	NA		TraesCS1B02G045700	-1.0281	1.37555e-80	981.284	2002.15	NA		TraesCS1A02G304300	-1.19033	2.61768e-14	87.0648	199.932	NA
TraesCS1D02G052600	-1.02114	0.00679547	15.2104	31.622	464		TraesCS1B02G065300	-1.73697	0.0431676	3.33073	12.5165	181		TraesCS1A02G305300	-1.00707	0.000513672	23.3721	48.0468	NA
TraesCS1D02G057500	-1.08905	0.0122585	24.5262	52.7431	254|361|427		TraesCS1B02G068400	-1.3768	5.85998e-43	195.571	509.466	114|291		TraesCS1A02G307900	-1.27876	3.2649e-09	43.7748	107.093	240|420|981
TraesCS1D02G069800	-1.18904	4.5725e-22	213.156	487.251	NA		TraesCS1B02G072000	-1.20316	0.00612753	8.9598	21.4719	NA		TraesCS1A02G308100	-1.21594	7.47352e-38	265.603	618.34	558|928
TraesCS1D02G070800	-3.37408	0.00376822	0.23542	8.16764	NA		TraesCS1B02G073400	-2.29924	4.05767e-09	6.35077	35.3868	130		TraesCS1A02G308700	-1.18059	2.48871e-18	176.039	400.497	562
TraesCS1D02G094700	-1.7164	1.80863e-25	84.7077	278.798	NA		TraesCS1B02G073700	-1.06228	3.10723e-09	65.462	137.503	930		TraesCS1A02G308800	-1.67345	7.70093e-77	292.973	936.418	601|800
TraesCS1D02G094900	-1.5334	5.11421e-06	14.6203	42.8602	317		TraesCS1B02G074100	-1.58169	0.00263789	5.76123	18.4929	358		TraesCS1A02G310300	-2.02176	0.0211996	0	2.37143	458|807
TraesCS1D02G095400	-1.47331	1.04981e-24	67.8583	189.771	NA		TraesCS1B02G076400	-1.05621	0.00237917	16.845	35.5252	167		TraesCS1A02G310600	-2.74257	0.0155315	0.333867	6.24487	NA
TraesCS1D02G104500	-1.46619	7.64261e-10	28.1537	79.2974	NA		TraesCS1B02G077600	-1.24617	2.64247e-08	36.8598	88.343	457		TraesCS1A02G311100	-1.56385	3.33831e-26	121.994	363.408	NA
TraesCS1D02G111600	-2.53766	1.64023e-12	13.2083	79.7413	11|993		TraesCS1B02G084000	-2.64692	0.0161806	0.346988	5.84484	223|269		TraesCS1A02G312800	-2.53364	0.00459266	1.47013	11.3292	619|969
TraesCS1D02G114500	-1.13592	0.0265324	5.15152	12.1775	NA		TraesCS1B02G088500	-1.75791	1.27869e-06	19.7417	68.627	NA		TraesCS1A02G316900	-1.09348	1.15318e-241	4010.78	8561.2	NA
TraesCS1D02G120900	-1.28857	0.000838425	11.4386	29.2985	NA		TraesCS1B02G089000	-1.15005	4.47904e-08	50.1617	111.913	NA		TraesCS1A02G319500	-1.79841	2.59313e-09	24.9006	87.992	654|883
TraesCS1D02G127700	-4.31112	7.95314e-05	0.777727	21.0513	914		TraesCS1B02G096900	-1.58571	0.00995097	4.94017	16.2362	342|436|630		TraesCS1A02G320300	-1.79506	0.0220955	2.50392	10.3937	NA
TraesCS1D02G158200	-1.27093	6.2576e-07	27.9984	68.955	NA		TraesCS1B02G097400	-2.30924	0	2011.66	9976.56	NA		TraesCS1A02G321100	-2.74565	5.14308e-13	8.20316	58.4687	840
TraesCS1D02G164900	-1.80343	0.000124429	8.64754	32.2071	NA		TraesCS1B02G102500	-1.0097	4.81599e-07	44.4329	90.1237	816		TraesCS1A02G322000	-2.19371	0.00109085	16.1475	82.8024	NA
TraesCS1D02G168700	-1.05389	6.42845e-190	2105.84	4369.14	NA		TraesCS1B02G108400	-1.38082	0.00571285	6.16657	17.0422	813		TraesCS1A02G323800	-1.51006	1.16354e-05	33.4327	96.9583	771
TraesCS1D02G169900	-5.55679	5.15817e-08	0	27.1282	681		TraesCS1B02G109400	-1.03807	2.23679e-08	62.362	128.569	400|680|714		TraesCS1A02G325400	-3.0057	0	694.717	5583.67	393|971
TraesCS1D02G170000	-5.20758	2.79541e-06	0	18.4301	102		TraesCS1B02G112000	-1.20766	4.6191e-05	24.0515	56.5719	NA		TraesCS1A02G325500	-1.1913	3.72557e-113	611.065	1395.41	661
TraesCS1D02G170100	-2.75642	0.0296651	0	3.735	NA		TraesCS1B02G113500	-2.8357	0.00130246	1.36987	13.6965	NA		TraesCS1A02G325600	-1.02571	8.60337e-59	698.57	1423.09	128
TraesCS1D02G175400	-1.44134	7.70544e-15	70.7563	194.222	947		TraesCS1B02G113700	-2.16204	3.43052e-60	94.5316	425.601	NA		TraesCS1A02G329600	-1.09394	8.80613e-37	487.022	1038.47	338|347|794
TraesCS1D02G177000	-1.04	6.93096e-06	33.1337	67.506	70		TraesCS1B02G114000	-1.92837	0.00206636	4.12078	16.4751	NA		TraesCS1A02G332500	-1.18506	2.68648e-08	36.8741	84.9382	NA
TraesCS1D02G179700	-6.51148	6.5594e-22	2.29244	306.422	NA		TraesCS1B02G114500	-2.94574	7.08031e-05	1.96007	17.3518	NA		TraesCS1A02G334100	-1.98791	1.11809e-09	20.1992	81.3553	778
TraesCS1D02G180500	-3.87321	0	118.718	1749.51	NA		TraesCS1B02G115300	-1.83638	0.000350271	5.57269	21.531	NA		TraesCS1A02G338500	-1.10078	0.00111565	28.9072	63.4431	276
TraesCS1D02G181300	-2.34912	0.00308449	2.45992	14.4535	NA		TraesCS1B02G115900	-1.04665	1.65349e-58	559.081	1155.83	NA		TraesCS1A02G338700	-1.35754	1.99314e-15	58.3884	150.31	NA
TraesCS1D02G181700	-2.89735	1.22791e-227	191.291	1423.66	61		TraesCS1B02G117500	-1.2501	2.30116e-148	907.037	2158.83	409|8|876|930		TraesCS1A02G339900	-1.04606	5.27135e-60	701.317	1448.25	NA
TraesCS1D02G190100	-1.17034	1.00121e-29	164.01	370.661	NA		TraesCS1B02G118800	-1.49095	0.0223394	5.19133	15.6876	NA		TraesCS1A02G340500	-1.80773	0.00760134	6.32904	23.8699	149
TraesCS1D02G190700	-1.84862	0.000337133	6.8158	26.1487	NA		TraesCS1B02G119600	-1.98642	2.20665e-21	31.2921	126.439	NA		TraesCS1A02G340600	-1.21996	1.57687e-40	374.172	871.327	NA
TraesCS1D02G196900	-1.02068	4.76971e-160	1546.77	3144.28	706		TraesCS1B02G121200	-1.13686	0.0111963	14.5203	32.7412	862|904		TraesCS1A02G341600	-1.76459	3.1535e-09	23.884	82.3053	NA
TraesCS1D02G197600	-1.01697	0.0150414	15.8424	32.2398	NA		TraesCS1B02G121500	-1.26118	0.0100646	8.688	21.5174	NA		TraesCS1A02G343000	-1.01625	1.10954e-24	230.152	465.453	NA
TraesCS1D02G210100	-1.30695	2.84182e-10	41.2852	101.717	NA		TraesCS1B02G125000	-2.55799	2.65371e-24	26.3615	157.499	348		TraesCS1A02G346800	-1.13498	7.16734e-103	1085.42	2383.67	NA
TraesCS1D02G212200	-2.85904	0.000799376	1.58321	15.932	348|562|593|96		TraesCS1B02G128000	-2.42869	0.0122124	0	3.33548	NA		TraesCS1A02G347200	-2.15512	7.28553e-08	8.87343	41.1334	4
TraesCS1D02G230300	-2.17762	0.0427641	0	1.73084	490		TraesCS1B02G129500	-1.57885	0.00624053	4.44507	14.703	67|846		TraesCS1A02G348000	-2.07967	4.64107e-06	12.3676	53.854	902
TraesCS1D02G233800	-1.40222	0.0180211	3.55583	9.91529	NA		TraesCS1B02G132000	-1.36021	0.00652648	8.97159	24.1453	452		TraesCS1A02G348700	-1.12354	9.99604e-22	166.513	363.099	NA
TraesCS1D02G255300	-1.76189	0.0368134	3.60271	13.7472	317		TraesCS1B02G132700	-1.1239	4.15053e-184	2924.84	6375.96	NA		TraesCS1A02G348800	-1.32599	0.00268199	11.3366	29.2923	400|936
TraesCS1D02G257700	-1.02874	0.000498128	20.127	41.432	NA		TraesCS1B02G133200	-1.84567	3.33234e-12	30.2103	110.468	36		TraesCS1A02G349100	-1.54235	3.25182e-25	97.0292	283.157	811|833|870
TraesCS1D02G268900	-1.04311	1.21665e-12	110.467	229.415	192|567		TraesCS1B02G134600	-3.33643	0.00115584	0	7.09235	NA		TraesCS1A02G349900	-3.10532	2.39956e-62	120.471	1052.64	NA
TraesCS1D02G272300	-1.4553	0.0381819	2.66513	8.68014	281|593|614		TraesCS1B02G136600	-1.15378	4.05451e-06	33.2865	74.6161	918		TraesCS1A02G351000	-1.61098	1.08155e-08	34.2223	104.982	196|304|472|761
TraesCS1D02G277700	-1.17561	8.22341e-07	31.0688	70.4047	NA		TraesCS1B02G138400	-1.02024	0.0285706	12.3088	25.4978	NA		TraesCS1A02G352500	-1.72256	6.23096e-129	930.467	3072.75	NA
TraesCS1D02G286100	-2.06303	0.00480723	2.63829	12.6483	616		TraesCS1B02G138600	-1.05856	2.90086e-28	293.914	613.301	NA		TraesCS1A02G353900	-2.13654	0.0020945	2.24653	12.1542	386|517
TraesCS1D02G289700	-3.86346	5.80935e-40	8.31077	124.284	946		TraesCS1B02G139700	-2.17104	0.0396579	1.02085	7.58846	251		TraesCS1A02G354600	-1.24642	3.10242e-40	411.138	976.263	305|435
TraesCS1D02G296700	-1.11933	0.00339616	25.3788	56.4564	NA		TraesCS1B02G141100	-1.35052	1.53886e-12	40.5438	104.366	434|459		TraesCS1A02G362100	-1.48193	1.81827e-50	194.274	544.064	225
TraesCS1D02G300700	-1.53201	0.00289972	6.80847	20.0154	322|810		TraesCS1B02G143000	-1.58916	2.39803e-21	55.3518	167.63	288		TraesCS1A02G363100	-1.48623	1.16812e-51	369.519	1036.84	665|719|809|819
TraesCS1D02G301700	-1.29714	1.66063e-06	47.1541	118.35	NA		TraesCS1B02G144600	-2.24021	5.6378e-13	10.4981	51.6709	NA		TraesCS1A02G364000	-1.22397	8.51817e-105	1003.26	2343.43	979
TraesCS1D02G306200	-1.711	1.41392e-46	89.0855	292.199	848		TraesCS1B02G145000	-1.30398	1.60599e-13	56.9795	141.833	875		TraesCS1A02G364100	-1.51208	0.00425327	12.837	37.0004	395|625
TraesCS1D02G306400	-1.82643	0.00963175	3.8659	15.7519	NA		TraesCS1B02G147800	-3.0334	0.00714488	0	4.63392	NA		TraesCS1A02G367000	-2.16376	0.00567295	2.05339	11.2704	140|608
TraesCS1D02G309800	-4.21562	8.66103e-05	0	10.5937	478|805		TraesCS1B02G158100	-1.029	0.000129558	29.2025	60.1899	NA		TraesCS1A02G367100	-2.46593	0.024275	0	2.77121	210
TraesCS1D02G319200	-1.58997	1.13853e-05	16.2868	49.7264	NA		TraesCS1B02G164400	-1.649	8.49414e-14	31.8384	101.259	NA		TraesCS1A02G367200	-1.68624	0.0387918	1.747	7.06168	376
TraesCS1D02G322000	-1.52844	0.021276	4.88205	15.6576	NA		TraesCS1B02G166100	-1.01066	7.07388e-35	302.697	610.723	NA		TraesCS1A02G368800	-1.00734	3.39338e-07	55.8199	112.648	481|884
TraesCS1D02G323400	-1.38955	0.0470482	1.73833	5.33313	NA		TraesCS1B02G173100	-3.39586	0.00034458	0	6.93091	NA		TraesCS1A02G375800	-1.00304	3.5609e-84	1617.19	3241.19	NA
TraesCS1D02G328000	-1.0736	2.96044e-17	102.333	215.076	128|200		TraesCS1B02G174600	-1.03889	1.0473e-160	1440.45	2961.28	9		TraesCS1A02G377400	-2.09661	0.0480064	0.345994	3.76921	499|883
TraesCS1D02G331600	-1.32435	3.62976e-06	31.9666	81.137	625|810		TraesCS1B02G174800	-1.05519	6.43235e-36	396.662	824.986	NA		TraesCS1A02G378600	-1.10152	0.00106917	24.7562	54.1751	341|883
TraesCS1D02G333500	-1.16738	1.82706e-37	285.804	640.559	393|809		TraesCS1B02G175800	-1.33559	0.00113521	12.7534	33.3276	NA		TraesCS1A02G379100	-1.3258	0.00607646	6.35022	17.2677	NA
TraesCS1D02G338200	-1.12613	0.021605	15.6628	34.4031	909		TraesCS1B02G178500	-1.06162	2.94984e-85	688.583	1438.46	NA		TraesCS1A02G380700	-3.17846	1.94419e-10	7.82397	72.5213	NA
TraesCS1D02G340900	-1.17653	2.62983e-13	87.6709	199.708	NA		TraesCS1B02G179000	-1.32319	1.26454e-20	96.486	242.642	62|885		TraesCS1A02G380900	-1.27538	1.55275e-09	46.982	113.921	NA
TraesCS1D02G352800	-2.5793	0.0185111	1.47373	12.6166	333		TraesCS1B02G180000	-1.09139	2.3994e-54	450.942	962.089	NA		TraesCS1A02G383200	-1.33962	1.18947e-53	348.712	883.027	914
TraesCS1D02G359100	-1.12056	1.79927e-42	384.152	836.257	32|689		TraesCS1B02G182600	-1.00046	1.4183e-11	104.265	209.168	NA		TraesCS1A02G384500	-2.21916	4.27499e-10	12.8773	65.4568	NA
TraesCS1D02G372100	-1.18152	1.40803e-13	91.4817	208.256	47		TraesCS1B02G182700	-1.53639	6.46443e-12	32.9193	96.8644	464		TraesCS1A02G384600	-1.99742	4.99696e-20	23.9948	98.1118	NA
TraesCS1D02G372800	-1.09656	0.0293492	18.9769	41.3374	995		TraesCS1B02G183600	-1.46182	2.09068e-07	24.1585	67.9292	NA		TraesCS1A02G384700	-2.03946	2.63775e-11	12.7333	54.0684	NA
TraesCS1D02G374900	-1.84665	0.00115302	3.91723	15.3631	NA		TraesCS1B02G187200	-1.18522	3.70966e-21	177.556	405.245	924		TraesCS1A02G385000	-5.48617	4.87159e-09	0	33.5753	NA
TraesCS1D02G375100	-1.16285	2.42695e-256	2320.84	5192.66	NA		TraesCS1B02G188300	-1.19144	2.87071e-250	4143.25	9464.56	70		TraesCS1A02G389400	-2.57222	0.0220787	0	3.58724	NA
TraesCS1D02G378800	-1.7605	0.0107507	5.32774	19.4011	NA		TraesCS1B02G191000	-1.16789	1.90157e-88	588.908	1323.9	NA		TraesCS1A02G394500	-1.93583	7.81555e-07	15.9192	63.1498	NA
TraesCS1D02G379900	-1.53656	0.0125494	3.41955	10.4596	330		TraesCS1B02G191100	-1.8898	1.16955e-118	272.017	1010.54	777		TraesCS1A02G399600	-1.3613	2.09514e-07	40.3981	104.954	NA
TraesCS1D02G381100	-2.25598	8.76742e-08	7.46963	38.6637	530|755		TraesCS1B02G193800	-1.25894	7.85603e-10	44.9009	108.492	489|918		TraesCS1A02G400700	-1.18829	0.000766246	20.2034	47.2629	NA
TraesCS1D02G385400	-1.14168	0.00686927	26.7298	59.4216	NA		TraesCS1B02G194100	-1.37977	1.90269e-67	312.257	813.86	919		TraesCS1A02G402100	-1.08631	0.0146038	12.1859	26.704	202|708
TraesCS1D02G404700	-1.31221	7.03008e-08	40.1166	100.513	NA		TraesCS1B02G194600	-4.81976	5.14852e-05	0	18.0284	482|776		TraesCS1A02G403400	-1.14635	0.00144005	18.4945	41.5719	NA
TraesCS1D02G412000	-1.00674	5.72825e-46	550.605	1103.68	526|821		TraesCS1B02G194700	-1.3047	7.96471e-74	647.584	1601.93	NA		TraesCS1A02G404200	-1.21361	6.56213e-25	132.295	306.951	NA
TraesCS1D02G417900	-1.51156	8.72513e-06	10.0231	29.2032	123		TraesCS1B02G194900	-2.75351	2.58743e-191	160.879	1088.8	NA		TraesCS1A02G404500	-1.4315	0	2977.44	8029.83	479
TraesCS1D02G421400	-2.10443	5.63995e-41	63.4294	274.807	544		TraesCS1B02G196600	-1.32913	3.74425e-10	33.7877	85.8191	981		TraesCS1A02G406200	-1.18302	5.01518e-39	327.273	743.617	330
TraesCS1D02G424500	-1.22215	4.32048e-06	15.05	35.2367	NA		TraesCS1B02G197900	-1.71694	1.0743e-49	129.364	426.634	668		TraesCS1A02G408800	-1.38842	0.00176658	12.5201	33.3643	NA
TraesCS1D02G426600	-2.45354	0.000953528	1.79949	12.9682	NA		TraesCS1B02G198100	-2.33555	4.97397e-32	41.2154	211.508	795		TraesCS1A02G408900	-1.60849	3.85451e-180	929.554	2836.19	584
TraesCS1D02G429200	-1.19622	3.64345e-18	95.3679	219.578	399|990		TraesCS1B02G198400	-1.72142	5.00897e-132	477.559	1577.2	NA		TraesCS1A02G409200	-2.79412	9.16947e-07	3.2964	27.3866	699
TraesCS1D02G435500	-2.01311	0.00157698	3.18156	14.2273	NA		TraesCS1B02G198700	-1.02877	1.21358e-09	67.423	137.954	NA		TraesCS1A02G410300	-2.63349	2.38112e-19	19.167	121.452	341
TraesCS1D02G450100	-1.78823	5.80599e-36	139.297	481.913	NA		TraesCS1B02G201800	-1.87684	0.00582641	4.40398	17.8206	NA		TraesCS1A02G411600	-1.38763	6.89839e-29	204.172	534.997	NA
TraesCS2A02G016700	-1.04523	5.99677e-05	40.5174	84.4692	NA		TraesCS1B02G203000	-2.11303	1.91557e-138	188.977	820.846	NA		TraesCS1A02G411700	-2.13321	5.78306e-23	47.3068	209.515	628
TraesCS2A02G025500	-1.89564	0.0216851	4.45009	18.4906	NA		TraesCS1B02G203100	-2.32821	1.417e-11	12.3929	65.0795	NA		TraesCS1A02G413000	-1.29105	0	3035.94	7430.35	512
TraesCS2A02G034500	-2.61832	2.35193e-05	1.689	14.2037	NA		TraesCS1B02G203400	-1.30409	0.000126223	14.8951	37.6109	729		TraesCS1A02G413500	-1.4765	0.00199413	7.8971	22.8898	699
TraesCS2A02G049900	-5.43671	1.31973e-09	0	33.3469	364		TraesCS1B02G207100	-1.52323	0.000727724	10.7443	32.0289	NA		TraesCS1A02G416600	-1.07549	4.40925e-24	215.127	454.243	184|519
TraesCS2A02G066500	-3.27323	0.000135675	2.48309	38.5561	NA		TraesCS1B02G208300	-1.78662	0.00764604	2.76311	10.8613	NA		TraesCS1A02G418900	-1.48933	0.00255743	8.78172	25.5658	NA
TraesCS2A02G075000	-1.92132	6.13906e-15	21.6951	84.8174	916		TraesCS1B02G208700	-1.20587	9.47206e-05	23.9995	56.114	NA		TraesCS1A02G420100	-1.14843	1.00928e-06	31.4823	70.4338	NA
TraesCS2A02G076100	-1.22044	0.000332469	25.4029	60.4935	388|699		TraesCS1B02G209600	-1.64344	6.38838e-14	36.3674	114.994	410		TraesCS1A02G423100	-1.61343	4.80021e-25	105.331	324.158	NA
TraesCS2A02G076500	-1.096	0.0457143	14.5825	32.2954	795		TraesCS1B02G211800	-1.16884	4.24588e-27	132.632	298.648	NA		TraesCS1A02G423800	-1.13942	1.50217e-74	704.957	1552.47	NA
TraesCS2A02G098200	-1.5215	1.24757e-06	20.8109	59.6493	735		TraesCS1B02G212700	-1.31173	1.68077e-17	89.6739	223.44	NA		TraesCS1A02G424000	-1.54999	1.19337e-48	203.83	598.39	748
TraesCS2A02G099300	-1.60618	0.00127032	5.35516	17.0709	897		TraesCS1B02G216400	-3.32289	0.00138767	0.374967	10.1587	NA		TraesCS1A02G424100	-2.04303	6.15872e-50	136.833	564.526	200
TraesCS2A02G101000	-2.04517	0.0395166	1.06217	6.37082	79		TraesCS1B02G218600	-1.47401	7.35512e-06	19.4603	54.8316	465		TraesCS1A02G429800	-4.00226	1.28551e-13	4.19428	72.8303	117
TraesCS2A02G105400	-1.01999	0.00440457	16.5156	33.6475	NA		TraesCS1B02G219400	-2.28693	0.0313308	1.11195	8.51356	334|850		TraesCS1A02G430000	-1.07892	0.0184763	24.4126	52.3485	NA
TraesCS2A02G119600	-1.32337	2.30607e-05	28.2522	71.4312	543		TraesCS1B02G219600	-1.692	3.26221e-06	12.8045	43.0984	503|544		TraesCS1A02G431400	-2.41816	0.000323481	2.10037	13.9437	129|427|813
TraesCS2A02G126100	-1.14654	8.43009e-19	90.3063	199.264	NA		TraesCS1B02G219700	-1.51964	1.06235e-06	21.8019	63.0427	905		TraesCS1A02G433400	-1.06149	3.00876e-06	48.5831	102.411	569
TraesCS2A02G138300	-1.05786	1.02258e-12	72.917	151.744	84		TraesCS1B02G219800	-2.59382	1.07395e-28	60.9616	375.796	NA		TraesCS1A02G433800	-4.32162	9.79955e-07	0	15.8022	NA
TraesCS2A02G139600	-1.66599	0.00468798	6.96224	23.5452	950		TraesCS1B02G220600	-2.95049	6.59841e-12	5.73072	49.2068	354		TraesCS1A02G438600	-1.30819	1.68814e-97	569.178	1410.45	668
TraesCS2A02G143200	-1.03406	2.15976e-27	214.6	440.717	796|813		TraesCS1B02G221600	-1.79034	0.0114992	2.75357	11.1162	NA		TraesCS1A02G439400	-2.04659	0	1977.52	8167.85	703
TraesCS2A02G143400	-1.20552	0.0247427	11.717	27.6288	775		TraesCS1B02G223300	-1.28775	0	4877.16	11910.3	NA		TraesCS1B02G002100	-2.15645	0.00468565	2.73606	14.4316	NA
TraesCS2A02G152700	-1.15879	1.10377e-10	60.4865	135.851	674		TraesCS1B02G223400	-1.05968	1.09686e-06	36.0387	75.8956	11		TraesCS1B02G008200	-1.18026	9.24542e-79	669.961	1519.22	957
TraesCS2A02G156100	-1.04033	1.57763e-06	41.9647	86.0737	NA		TraesCS1B02G227600	-1.45666	1.19785e-06	21.6678	60.5894	751		TraesCS1B02G008800	-1.09728	0.00367123	14.3227	31.359	814
TraesCS2A02G156800	-1.34379	2.07744e-99	678.71	1725.93	NA		TraesCS1B02G229000	-1.00659	6.47967e-66	629.117	1265.45	750|794		TraesCS1B02G011400	-3.3989	7.2843e-08	2.17015	29.3267	29
TraesCS2A02G158700	-1.61923	0.0334063	1.65447	5.72233	357|898		TraesCS1B02G230200	-2.12078	6.24452e-10	10.7222	48.9329	267		TraesCS1B02G013900	-1.55293	4.83531e-64	394.831	1159.33	299|967
TraesCS2A02G159100	-1.20725	0.0376783	6.95537	16.9379	847|869|940		TraesCS1B02G234900	-2.06342	3.86415e-25	39.0011	164.85	383|816		TraesCS1B02G014000	-1.18955	3.25502e-54	495.685	1131.06	NA
TraesCS2A02G170400	-1.12248	1.86225e-18	126.467	275.082	78		TraesCS1B02G243400	-2.29584	0.000335363	2.09253	13.1905	NA		TraesCS1B02G016800	-1.51557	1.20738e-05	18.2399	53.269	678
TraesCS2A02G174400	-1.52401	0.000366022	9.5411	28.4235	18		TraesCS1B02G244900	-1.37556	6.30815e-05	20.8623	55.1078	NA		TraesCS1B02G019000	-1.53277	0.00142551	7.67525	23.1059	796
TraesCS2A02G175500	-1.23726	0.00150044	13.9144	32.9476	NA		TraesCS1B02G245300	-2.2147	0.044125	0.332185	4.36458	NA		TraesCS1B02G019100	-1.08645	4.22173e-74	815.719	1733.41	NA
TraesCS2A02G205700	-1.08262	5.02605e-05	45.721	98.0836	165		TraesCS1B02G245400	-2.3058	0.00111782	2.52979	15.4891	NA		TraesCS1B02G020600	-1.56901	5.94064e-20	49.8416	148.697	NA
TraesCS2A02G215100	-1.34419	0.000992261	10.8351	27.9132	NA		TraesCS1B02G248700	-2.92903	0.00210746	0	5.06418	94		TraesCS1B02G020700	-1.2011	3.38564e-10	65.7699	152.507	134|559|66|896
TraesCS2A02G218500	-1.3258	1.49898e-05	23.4717	59.7804	99		TraesCS1B02G250000	-1.60521	0.000240201	9.32038	29.5231	785|977		TraesCS1B02G022400	-1.08968	2.83489e-08	43.1358	92.2341	874
TraesCS2A02G219600	-1.29164	4.54834e-09	42.5456	105.75	461|638		TraesCS1B02G253000	-1.26016	0.0393862	11.4054	28.5142	NA		TraesCS1B02G022800	-1.58737	3.50589e-33	117.439	353.562	492
TraesCS2A02G220400	-1.02519	2.33921e-20	158.221	322.442	NA		TraesCS1B02G254900	-4.36123	1.95812e-24	4.73334	101.964	104|395		TraesCS1B02G039300	-1.57363	0.00246322	7.7391	24.1812	269
TraesCS2A02G241100	-2.85143	1.63741e-11	6.6461	51.4869	NA		TraesCS1B02G258400	-1.05431	0.0121698	16.3947	34.341	279		TraesCS1B02G040700	-1.2104	0.0460267	6.65844	16.325	548
TraesCS2A02G241200	-2.01311	0.00157698	3.18156	14.2273	NA		TraesCS1B02G265500	-1.65991	0.0360589	2.34326	8.97659	498|765		TraesCS1B02G040800	-2.55227	2.10078e-10	16.7463	102.376	340
TraesCS2A02G241700	-1.79717	1.07647e-05	16.5384	61.1178	NA		TraesCS1B02G267700	-2.60102	2.99497e-07	3.42944	24.1527	NA		TraesCS1B02G041300	-1.20879	8.32725e-22	146.094	338.499	NA
TraesCS2A02G256200	-1.32918	8.04056e-16	66.3872	167.954	459|475|528		TraesCS1B02G268600	-1.39091	2.62747e-265	1799.62	4721.06	10|297		TraesCS1B02G041400	-1.66281	1.19243e-53	156.485	496.138	NA
TraesCS2A02G256900	-2.12409	0.00823197	0.894556	6.2064	47		TraesCS1B02G271000	-1.10909	3.28631e-100	796.785	1719.24	680		TraesCS1B02G044000	-1.20621	0.000132972	26.8864	63.0756	NA
TraesCS2A02G257600	-1.80571	0.0156958	14.3407	57.7247	NA		TraesCS1B02G273900	-1.90245	4.68804e-135	308.84	1156.75	197|811		TraesCS1B02G044800	-1.33197	3.6911e-26	275.442	694.819	556
TraesCS2A02G264500	-1.23607	2.47256e-06	28.6094	68.5532	375|424|958		TraesCS1B02G275700	-2.42697	1.04953e-18	17.6971	96.9872	NA		TraesCS1B02G045700	-1.18627	6.85596e-113	1108.38	2522.85	NA
TraesCS2A02G264700	-2.29545	6.3544e-28	40.561	196.251	365|447		TraesCS1B02G277800	-1.0386	2.77754e-71	596.043	1225.4	4		TraesCS1B02G046800	-1.16451	1.12117e-16	129.731	291.716	NA
TraesCS2A02G266800	-1.11062	2.20904e-24	205.77	445.499	670		TraesCS1B02G279300	-1.20613	0.0491661	6.64369	16.2474	319|389		TraesCS1B02G052600	-2.21711	4.98771e-05	7.37674	36.8507	NA
TraesCS2A02G269700	-1.59252	6.84368e-36	99.4082	301.287	NA		TraesCS1B02G279400	-1.68712	5.38323e-06	14.5785	48.3809	530		TraesCS1B02G055100	-1.16298	0.000695446	21.064	48.0821	269
TraesCS2A02G271300	-1.1415	0.0380496	9.34488	20.8734	357|828		TraesCS1B02G281600	-1.45792	5.87435e-31	102.544	282.826	NA		TraesCS1B02G061600	-2.30991	0.0016753	2.59537	15.7131	522
TraesCS2A02G274700	-2.45714	4.47909e-78	54.4826	301.751	132|241|841|953		TraesCS1B02G281700	-2.48183	5.75766e-36	97.9677	552.488	NA		TraesCS1B02G061800	-3.51993	0.000194353	0	7.92453	303|344|929
TraesCS2A02G282000	-1.08463	0.00901367	18.4284	40.0809	6|85		TraesCS1B02G285100	-2.50499	0.00285627	1.00916	9.12282	237|462		TraesCS1B02G066700	-1.15662	0.0209244	8.00907	18.791	514
TraesCS2A02G285900	-1.73739	4.35192e-05	7.2203	25.6079	NA		TraesCS1B02G287400	-1.62529	3.20351e-19	44.6783	139.154	638		TraesCS1B02G068200	-1.23129	3.88212e-119	901.675	2117.68	788
TraesCS2A02G291900	-1.26349	5.7158e-14	67.1915	162.658	NA		TraesCS1B02G288700	-1.14542	0.000116415	21.0542	47.1078	NA		TraesCS1B02G068400	-1.63422	1.61289e-56	177.185	551.026	114|291
TraesCS2A02G297100	-2.06767	0.0101719	1.2134	7.02467	NA		TraesCS1B02G288900	-1.16506	0.00637879	12.2106	28.1909	NA		TraesCS1B02G068700	-1.411	9.64317e-33	148.768	395.651	606
TraesCS2A02G313400	-1.10051	1.59139e-07	39.9716	86.8044	NA		TraesCS1B02G290500	-1.99802	2.24362e-134	273.7	1097.8	698		TraesCS1B02G073400	-1.97138	0.000125145	3.88184	17.6673	130
TraesCS2A02G315600	-1.3323	7.28935e-25	62.0337	156.573	774|87		TraesCS1B02G293800	-1.2814	9.51782e-07	25.2254	62.1154	503|529		TraesCS1B02G073500	-1.65372	0.000961254	12.0879	39.1898	NA
TraesCS2A02G315800	-1.17385	0.0482162	5.53199	13.5636	NA		TraesCS1B02G296600	-1.75428	4.57186e-10	20.616	70.768	NA		TraesCS1B02G073700	-2.01333	1.71987e-37	76.3094	310.849	930
TraesCS2A02G319700	-1.31409	0.000613766	13.7587	35.1748	420		TraesCS1B02G304600	-2.33924	0.0207945	0.696105	6.36752	NA		TraesCS1B02G076900	-1.53113	1.935e-05	18.7304	55.7368	NA
TraesCS2A02G323200	-2.07218	0.0159415	1.09379	6.41324	NA		TraesCS1B02G305100	-1.36864	0.00753336	8.38344	22.495	979		TraesCS1B02G084600	-1.38839	0.000529585	11.3254	31.533	NA
TraesCS2A02G332800	-1.13692	0.000234645	23.9723	53.9535	547		TraesCS1B02G305800	-2.00491	0.0285437	0.980896	6.29468	670|917		TraesCS1B02G085600	-2.56503	0.0186694	0	3.84637	318
TraesCS2A02G333500	-1.21157	3.87881e-07	65.8733	153.21	158|408		TraesCS1B02G314400	-2.5955	0.00265902	1.42064	11.9686	512		TraesCS1B02G086100	-1.02066	1.28982e-16	123.409	251.195	NA
TraesCS2A02G337200	-1.38641	0.000335994	11.7491	31.8117	661		TraesCS1B02G320600	-2.34966	0.0303251	0.350828	4.56507	NA		TraesCS1B02G091500	-1.35018	4.39107e-13	58.304	149.955	25
TraesCS2A02G341700	-1.39649	0.00454557	11.0474	30.0536	NA		TraesCS1B02G321900	-3.0398	1.51068e-29	12.6249	108.087	135|236		TraesCS1B02G093100	-2.18132	0.0324081	0.786091	5.78805	721|961
TraesCS2A02G353100	-1.28087	0.0130822	7.73768	19.6604	454		TraesCS1B02G324100	-2.87952	0.00152542	1.09303	10.8558	60		TraesCS1B02G093400	-1.44026	5.0813e-32	149.869	407.72	192|95
TraesCS2A02G362000	-1.95203	0.0068021	0	2.70526	NA		TraesCS1B02G324300	-1.65789	2.93738e-52	123.844	392.309	NA		TraesCS1B02G093900	-3.54233	1.12279e-07	2.00648	29.428	NA
TraesCS2A02G363300	-1.51909	5.5004e-08	14.954	44.1019	817		TraesCS1B02G324500	-1.34904	8.30909e-06	21.4682	55.3431	714|919		TraesCS1B02G095300	-1.14416	0.0221152	9.07286	20.9922	NA
TraesCS2A02G378900	-1.33387	1.99643e-05	15.0598	38.8372	NA		TraesCS1B02G329300	-1.48994	0	5877.14	16510.6	196		TraesCS1B02G097400	-2.22735	0	2855.28	13378	NA
TraesCS2A02G382100	-1.94339	0.00218939	4.22922	18.4034	403|752		TraesCS1B02G333600	-1.33701	0.000451009	14.0798	36.5046	NA		TraesCS1B02G101500	-2.08153	3.71974e-06	7.50618	33.8167	831
TraesCS2A02G386400	-1.23453	2.42887e-36	244.266	575.54	NA		TraesCS1B02G334200	-1.47899	1.77501e-15	40.4355	113.705	11|150|210		TraesCS1B02G102200	-1.47055	1.25592e-55	253.266	702.687	NA
TraesCS2A02G389800	-1.13726	3.54791e-06	17.7126	40.0228	335|580|681		TraesCS1B02G335800	-1.11252	0.000880079	22.4542	49.3666	374		TraesCS1B02G102500	-1.74231	4.75707e-18	33.8138	114.949	816
TraesCS2A02G396900	-1.17559	2.24745e-11	67.8376	154.126	801		TraesCS1B02G335900	-1.23337	0.00323304	13.2497	32.0875	234|296		TraesCS1B02G102800	-1.01516	5.28295e-05	49.573	101.119	NA
TraesCS2A02G399500	-1.2607	0.0465812	8.70841	21.3845	29|383		TraesCS1B02G338800	-1.32775	2.18619e-89	461.342	1160.17	820		TraesCS1B02G103600	-1.73791	1.64883e-05	10.5629	36.9333	301|797
TraesCS2A02G406000	-1.12994	0.0105838	13.0814	29.824	NA		TraesCS1B02G343100	-3.70911	3.8836e-72	22.3979	292.759	113|833		TraesCS1B02G105700	-1.12199	1.61163e-12	76.5938	166.738	285|640|892|933
TraesCS2A02G417300	-1.08606	4.57043e-99	769.119	1631.21	918		TraesCS1B02G344900	-1.53415	4.46151e-24	75.5595	220.181	573|745		TraesCS1B02G107100	-1.1143	7.21047e-60	479.298	1038.39	NA
TraesCS2A02G422900	-1.47258	5.85451e-07	21.3811	60.5159	NA		TraesCS1B02G345900	-1.16387	0.000336991	22.618	51.3259	319|437		TraesCS1B02G108400	-2.31061	5.05459e-13	18.9714	97.0201	813
TraesCS2A02G427200	-1.15571	0.013542	13.8968	31.3273	42		TraesCS1B02G351500	-1.15676	0.0370595	6.88077	16.1999	NA		TraesCS1B02G108500	-2.32358	2.03961e-17	20.7793	104.941	NA
TraesCS2A02G434200	-6.78145	1.98918e-12	0	78.1035	NA		TraesCS1B02G352400	-1.02382	2.25306e-170	94275.7	191734	693		TraesCS1B02G108700	-1.06648	4.69441e-34	337.213	707.344	NA
TraesCS2A02G440500	-3.32366	0.00191383	0.543712	10.7826	192		TraesCS1B02G353200	-2.49681	0.0471624	9.30572	114.79	274		TraesCS1B02G111200	-1.94887	6.44471e-12	23.7042	92.9097	133|201|432
TraesCS2A02G440600	-1.44005	5.83036e-22	87.9022	239.244	123|184		TraesCS1B02G353400	-3.23472	4.28629e-11	4.39356	46.4074	NA		TraesCS1B02G111500	-1.02443	0.000894391	40.1536	82.2702	NA
TraesCS2A02G443300	-2.22751	3.68803e-25	22.8706	109.975	300		TraesCS1B02G353900	-3.2054	0.00010408	1.03215	16.2055	NA		TraesCS1B02G112000	-2.02097	6.76107e-15	28.2073	116.336	NA
TraesCS2A02G470800	-4.50802	5.9167e-11	1.35195	40.0444	NA		TraesCS1B02G354600	-1.7565	0.0151461	2.66427	10.5924	NA		TraesCS1B02G113500	-1.82569	0.0288341	2.04912	8.94916	NA
TraesCS2A02G477700	-1.9424	0.000788622	6.56232	25.9534	317		TraesCS1B02G355900	-7.35598	1.01929e-12	0	98.9672	388|42|859		TraesCS1B02G113700	-1.38778	6.72515e-28	128.078	337.872	NA
TraesCS2A02G484200	-4.28195	3.2024e-50	9.29373	184.574	698|885		TraesCS1B02G356200	-3.84282	1.6502e-22	5.36144	86.5921	NA		TraesCS1B02G114000	-1.60933	0.000338777	14.6644	45.2026	NA
TraesCS2A02G490900	-5.34626	4.23378e-07	0	19.9807	NA		TraesCS1B02G356700	-2.33427	0.0213336	1.09319	8.35277	NA		TraesCS1B02G114100	-1.31244	1.18676e-05	30.4955	77.21	790|889
TraesCS2A02G493200	-3.29735	0.00453523	0.886865	12.0938	647		TraesCS1B02G357600	-2.1661	0.00186415	3.08001	15.4625	536		TraesCS1B02G114500	-2.50727	1.61682e-07	8.67351	50.0612	NA
TraesCS2A02G493300	-3.29735	0.00453523	0.886865	12.0938	646		TraesCS1B02G359500	-1.30485	0.032062	5.67229	15.0939	NA		TraesCS1B02G115300	-1.84939	8.17195e-07	17.1126	63.679	NA
TraesCS2A02G493400	-4.86249	5.8107e-25	3.90772	121.737	228|957		TraesCS1B02G361400	-1.19208	1.25084e-08	59.6401	137.658	NA		TraesCS1B02G118400	-1.1392	5.70652e-07	48.8607	108.391	NA
TraesCS2A02G510400	-1.67536	1.33989e-20	43.6254	139.113	191|663		TraesCS1B02G362500	-2.44083	0.0274031	0	3.13742	475		TraesCS1B02G118800	-1.76915	0.00313608	5.88541	21.4064	NA
TraesCS2A02G515300	-3.02329	0.00115109	0.376319	7.54691	NA		TraesCS1B02G362600	-2.98372	9.53698e-27	17.1783	138.984	894		TraesCS1B02G119300	-1.03022	5.35983e-06	42.2564	86.981	490|55
TraesCS2A02G523700	-1.89274	3.70451e-57	102.006	378.675	665		TraesCS1B02G363500	-3.27534	5.51969e-23	9.7753	100.145	NA		TraesCS1B02G121500	-1.26496	0.000493791	22.6894	55.6565	NA
TraesCS2A02G525300	-1.029	3.95038e-05	44.4139	90.5948	542|859		TraesCS1B02G365200	-1.41931	2.56839e-18	79.6523	213.824	196|304|387|751		TraesCS1B02G122100	-1.60948	8.01613e-09	38.8714	121.129	NA
TraesCS2A02G525500	-1.27504	0	4067.63	9838.67	36		TraesCS1B02G366900	-1.49433	0.00578623	6.642	19.82	NA		TraesCS1B02G126100	-1.05508	1.19665e-31	284.115	591.655	189|296|420|672|987
TraesCS2A02G527700	-1.41954	9.69953e-121	586.71	1571.58	769		TraesCS1B02G367200	-3.78206	1.04929e-40	10.4155	151.396	NA		TraesCS1B02G126500	-1.1101	9.89413e-166	2216.33	4785.2	NA
TraesCS2A02G535900	-1.007	0.0134565	32.8376	66.3643	NA		TraesCS1B02G367400	-1.36689	0.00780197	10.042	26.5678	365		TraesCS1B02G126600	-1.00758	1.711e-08	83.5875	169.799	NA
TraesCS2A02G539400	-1.12549	1.44484e-08	67.9364	149.609	773		TraesCS1B02G369400	-2.14102	1.05399e-39	52.3505	232.436	NA		TraesCS1B02G126700	-1.12459	1.4365e-64	611.824	1334.99	NA
TraesCS2A02G539500	-1.04755	1.40505e-18	256.363	533.432	NA		TraesCS1B02G370900	-1.0388	7.48579e-12	99.4391	204.868	773		TraesCS1B02G127000	-1.11513	2.90039e-15	89.6029	195.124	59
TraesCS2A02G540500	-4.17562	2.45561e-07	0.853668	26.9021	532|556		TraesCS1B02G372800	-1.30177	0.00886813	7.32033	18.9996	731		TraesCS1B02G127700	-1.3311	1.23724e-29	169.363	427.184	778
TraesCS2A02G541100	-4.14194	4.19e-93	20.9484	364.255	800		TraesCS1B02G373100	-1.55758	2.54392e-19	62.8519	186.629	952		TraesCS1B02G128400	-1.60199	4.08635e-59	242.999	738.711	837
TraesCS2A02G541300	-3.76915	0.000211259	0	8.28091	558		TraesCS1B02G374700	-1.21702	8.05506e-13	67.074	156.78	NA		TraesCS1B02G129500	-1.2101	0.0253151	5.99675	14.5962	67|846
TraesCS2A02G545800	-1.34107	0.0150246	13.5598	35.3054	322		TraesCS1B02G375400	-1.31097	2.08056e-11	50.2799	125.704	645|859		TraesCS1B02G130300	-1.34306	6.01133e-13	63.0007	160.988	342|509|554|899
TraesCS2A02G546900	-1.22444	3.63346e-08	35.286	84.4546	NA		TraesCS1B02G376500	-1.85921	0.04206	1.98646	8.98552	858		TraesCS1B02G131300	-1.07218	3.90351e-114	1232.97	2592.33	928
TraesCS2A02G560300	-1.62339	0.0212368	5.63854	18.1764	41		TraesCS1B02G377600	-1.10533	1.28841e-42	357.221	769.155	108		TraesCS1B02G131800	-1.44586	3.64866e-05	20.1038	56.0783	336|957
TraesCS2A02G560500	-2.96547	2.55112e-55	30.6269	242.088	NA		TraesCS1B02G380600	-1.10311	7.04232e-13	92.7953	199.438	179|515|661|807		TraesCS1B02G132400	-1.76292	0.000613164	8.44719	30.2549	381|908
TraesCS2A02G561300	-4.07351	3.02366e-15	2.85231	53.379	NA		TraesCS1B02G381200	-1.16577	0.00465929	13.5348	30.7263	497|886		TraesCS1B02G132700	-1.1985	9.96876e-217	3315.14	7607.78	NA
TraesCS2A02G562300	-2.91497	1.63895e-21	10.7667	81.8534	508|806|925		TraesCS1B02G381400	-1.94633	5.6966e-08	11.9151	46.4573	586|664		TraesCS1B02G133200	-2.57834	4.22011e-22	27.5905	165.777	36
TraesCS2A02G563600	-1.02664	5.35716e-05	34.8283	71.5316	829		TraesCS1B02G384900	-1.98825	0.020271	1.38169	7.49013	536		TraesCS1B02G133300	-1.01519	0.0421904	7.77359	16.6532	301
TraesCS2A02G564800	-1.10406	0.0227563	8.4312	18.3199	NA		TraesCS1B02G385300	-1.18272	6.05016e-13	83.7586	190.762	49		TraesCS1B02G134000	-1.14689	0.00092038	24.3212	54.9113	375|689
TraesCS2A02G566400	-1.0457	0.0251898	12.4746	26.9366	522|853		TraesCS1B02G385800	-1.80795	5.08576e-07	17.2068	61.6615	NA		TraesCS1B02G135200	-1.15163	1.72719e-09	94.1247	209.581	729
TraesCS2A02G574200	-1.00072	1.38123e-07	80.0599	160.541	NA		TraesCS1B02G392300	-2.05834	2.24795e-05	6.01997	27.0179	542		TraesCS1B02G135800	-1.62251	1.50838e-140	5123.15	15792	NA
TraesCS2A02G574300	-1.31014	0.000772964	17.6728	44.7665	778		TraesCS1B02G393900	-1.15953	1.17437e-05	30.4037	68.939	168		TraesCS1B02G135900	-1.13188	4.75709e-14	101.49	223.092	NA
TraesCS2A02G578400	-2.15184	3.95851e-08	8.31032	38.2225	615		TraesCS1B02G396200	-1.11849	8.63994e-112	1102.46	2394.7	NA		TraesCS1B02G136600	-1.51293	2.37956e-10	30.0725	87.0695	918
TraesCS2A02G580600	-1.8827	8.82924e-24	107.432	403.121	NA		TraesCS1B02G397300	-2.94488	0.00647515	0	4.77583	NA		TraesCS1B02G138200	-1.21412	9.94316e-22	148.529	345.489	901
TraesCS2A02G590800	-1.322	0.000164114	9.36761	23.0913	816		TraesCS1B02G398700	-1.26324	1.31145e-07	34.2483	82.9801	NA		TraesCS1B02G138300	-1.72537	2.28737e-38	121.109	404.024	608
TraesCS2B02G000100	-1.0624	3.3868e-07	47.0164	98.9939	645		TraesCS1B02G401400	-1.07046	1.12063e-10	98.057	207.077	NA		TraesCS1B02G138400	-1.78734	3.31062e-06	14.9467	53.3008	NA
TraesCS2B02G000700	-1.06708	0.000282043	34.7324	74.5796	641		TraesCS1B02G401700	-2.80418	2.91992e-08	4.02032	31.6575	NA		TraesCS1B02G139900	-1.28276	6.06209e-15	94.7342	231.321	NA
TraesCS2B02G012000	-1.0172	3.56395e-32	259.616	526.199	485|948		TraesCS1B02G403000	-2.76969	0.0127649	0.339025	5.09557	NA		TraesCS1B02G140200	-1.15144	1.76257e-06	41.2231	92.5344	284
TraesCS2B02G016300	-1.07841	0.000635405	20.8838	45.2263	247		TraesCS1B02G403900	-2.1787	0	2257.34	10223.8	NA		TraesCS1B02G141900	-1.34447	1.51709e-107	623.156	1585.07	856
TraesCS2B02G017200	-2.02256	0.00621799	2.85167	13.7414	NA		TraesCS1B02G404500	-5.93169	1.20617e-44	4.03124	295.14	140		TraesCS1B02G143000	-1.25575	4.79621e-18	95.151	228.357	288
TraesCS2B02G017500	-2.09866	0.000328562	4.97446	23.6854	NA		TraesCS1B02G405000	-2.9433	0.00961362	0	4.07714	NA		TraesCS1B02G144500	-2.01403	1.55254e-25	45.5063	186.836	913
TraesCS2B02G022700	-1.10864	0.00729228	9.1024	20.2384	NA		TraesCS1B02G409300	-1.29297	4.0223e-25	122.299	300.724	913		TraesCS1B02G144600	-2.47425	7.22158e-77	109.387	609.458	NA
TraesCS2B02G030300	-2.19133	1.3959e-12	18.0781	84.3349	696		TraesCS1B02G412900	-1.50132	0.00905151	8.1035	23.7892	NA		TraesCS1B02G145800	-1.23	5.65221e-69	602.393	1413.59	672
TraesCS2B02G036200	-1.41545	1.05797e-25	89.5631	239.879	NA		TraesCS1B02G413200	-1.36013	2.58256e-05	25.3039	65.8818	538		TraesCS1B02G147500	-1.74622	0.00782939	6.04495	22.3146	42|862
TraesCS2B02G038700	-1.28597	6.22025e-05	28.3504	70.3207	NA		TraesCS1B02G413700	-2.68529	0.00647688	0	3.95891	NA		TraesCS1B02G148100	-1.00305	2.22717e-38	443.636	890.237	NA
TraesCS2B02G039200	-1.47343	0.000739702	13.2034	37.7198	539		TraesCS1B02G419300	-1.22787	0.0159502	8.72992	21.4921	834		TraesCS1B02G148400	-1.11173	8.86343e-33	258.348	558.027	NA
TraesCS2B02G039600	-1.42093	0.047175	6.63472	19.4099	NA		TraesCS1B02G425200	-1.06353	1.3392e-05	33.8715	71.5139	593		TraesCS1B02G148900	-1.11016	5.62861e-39	306.155	660.683	256
TraesCS2B02G041200	-5.95422	4.74294e-10	0.538922	70.4197	138		TraesCS1B02G425400	-1.18174	0.0097424	10.3943	24.4404	NA		TraesCS1B02G150000	-1.53637	1.08665e-30	140.17	407.957	956
TraesCS2B02G041300	-4.27605	7.49151e-05	0	10.578	NA		TraesCS1B02G425700	-1.4049	1.59203e-05	18.6316	50.4207	624		TraesCS1B02G153000	-1.21206	6.05686e-17	104.99	243.172	336
TraesCS2B02G046000	-1.36599	1.0927e-06	39.4542	102.387	NA		TraesCS1B02G427700	-1.09568	2.30475e-23	184.335	394.698	390		TraesCS1B02G153200	-1.38394	0.000836964	12.5348	34.2115	940
TraesCS2B02G046900	-1.36204	0.0126135	5.73601	15.4907	NA		TraesCS1B02G429300	-1.50801	0.000132613	15.8933	46.9561	NA		TraesCS1B02G154200	-1.04571	7.99563e-52	693.683	1433.53	NA
TraesCS2B02G052600	-1.02506	0.00101051	21.0745	42.9082	986		TraesCS1B02G444000	-2.74907	2.41476e-32	19.7819	136.335	176|789		TraesCS1B02G155100	-1.02803	1.20388e-39	399.616	815.49	943
TraesCS2B02G056700	-3.09129	0.0147551	0.528036	9.46843	92		TraesCS1B02G445100	-1.14246	0.0173298	8.46409	19.3564	686|844|927		TraesCS1B02G155300	-1.48787	2.24364e-25	135.392	379.979	968
TraesCS2B02G058900	-1.6579	0.0135612	4.03796	13.6045	NA		TraesCS1B02G446900	-1.18267	7.58084e-25	8605.06	19574	332		TraesCS1B02G156600	-2.81626	0.00477237	1.46013	13.8198	560|604
TraesCS2B02G059500	-1.32202	3.43031e-23	96.3086	240.751	693|896		TraesCS1B02G449000	-1.83593	6.76522e-21	38.3292	139.603	NA		TraesCS1B02G156900	-1.1871	4.60078e-10	59.6737	136.111	NA
TraesCS2B02G060800	-2.03382	0.0345898	0	1.83026	NA		TraesCS1B02G449100	-2.28802	8.94703e-09	7.68147	40.2207	NA		TraesCS1B02G158100	-1.07587	2.67296e-06	46.2922	98.4669	NA
TraesCS2B02G073300	-2.18797	0.00563661	2.78783	16.3891	NA		TraesCS1B02G449200	-1.74112	2.733e-19	85.0886	287.202	100|805		TraesCS1B02G159800	-3.87103	7.3972e-13	4.86901	80.703	867
TraesCS2B02G097400	-2.25042	3.81696e-41	33.6363	162.055	NA		TraesCS1B02G449300	-1.14524	4.72441e-08	51.7205	114.905	927		TraesCS1B02G162000	-1.63003	9.08655e-15	95.9376	298.722	NA
TraesCS2B02G112800	-1.17329	0.00298512	13.7193	32.0458	NA		TraesCS1B02G449400	-1.20367	7.37449e-07	38.2368	88.7839	NA		TraesCS1B02G162100	-1.42392	3.08118e-05	49.0053	133.437	218|458|868
TraesCS2B02G113800	-1.36964	6.89272e-70	223.067	578.368	39		TraesCS1B02G450900	-2.92306	1.23752e-13	33.861	273.523	NA		TraesCS1B02G162300	-2.90188	1.93425e-238	295.441	2214.04	NA
TraesCS2B02G113900	-2.21367	0.00703012	0	2.75688	865		TraesCS1B02G451800	-2.07064	0.0311758	0	2.61543	122|301		TraesCS1B02G162400	-2.43225	2.32127e-06	6.31477	36.6418	495|739
TraesCS2B02G114900	-1.14171	0.000251681	25.5488	57.2044	NA		TraesCS1B02G452200	-1.09457	1.31707e-44	311.289	664.833	NA		TraesCS1B02G164200	-2.91661	1.11941e-23	14.0356	112.708	NA
TraesCS2B02G115500	-1.15539	0.0292907	9.1387	21.1926	118|427|898		TraesCS1B02G464900	-1.82702	2.11332e-18	29.3308	105.524	715		TraesCS1B02G164400	-1.40678	1.26663e-21	174.654	464.976	NA
TraesCS2B02G122300	-1.00222	5.96527e-25	157.783	314.655	270		TraesCS1B02G466200	-1.17989	7.63551e-35	246.597	559.656	575		TraesCS1B02G164800	-1.00539	1.14683e-07	73.9664	148.741	984
TraesCS2B02G124800	-2.28662	0.0175492	0.738476	6.57689	138|414|945		TraesCS1B02G471000	-2.9354	0.00273597	0	4.51689	NA		TraesCS1B02G165100	-1.11213	2.72687e-17	117.063	252.735	719
TraesCS2B02G125200	-1.7176	0.00858412	2.16096	8.77828	776|947		TraesCS1B02G475700	-2.41095	2.7781e-144	134.912	718.467	NA		TraesCS1B02G166100	-1.71814	8.44277e-126	425.043	1398.32	NA
TraesCS2B02G125600	-2.00331	0.000269902	5.21476	23.1393	261		TraesCS1B02G476400	-2.42811	0.0174593	0.338191	4.91626	222		TraesCS1B02G166400	-1.04947	0.0325014	10.7237	23.1219	645
TraesCS2B02G133500	-1.10285	9.56288e-116	1816.72	3905	NA		TraesCS1B02G478700	-1.06059	8.62433e-37	281.87	588.862	NA		TraesCS1B02G167700	-2.8844	1.15595e-30	22.267	168.149	NA
TraesCS2B02G140300	-1.1315	0.000383044	22.9816	51.5493	226|472|527		TraesCS1B02G479300	-1.34333	0.0187205	5.67019	15.3381	NA		TraesCS1B02G167900	-2.22649	0.00573557	2.77076	15.2604	NA
TraesCS2B02G148400	-1.24921	2.49435e-07	31.0844	73.9469	328|791		TraesCS1D02G002700	-1.74935	0.000603127	6.24771	22.6563	497		TraesCS1B02G168800	-1.17047	2.59438e-11	91.755	207.269	NA
TraesCS2B02G150600	-1.09403	0.049196	6.92644	14.6358	352|371|448|54		TraesCS1D02G010200	-2.1599	0.0035143	3.00316	15.9491	6|71		TraesCS1B02G172300	-1.60733	2.16455e-11	44.7039	137.446	NA
TraesCS2B02G163600	-1.82359	0.0247551	2.91059	11.7804	336|929		TraesCS1D02G010300	-1.53125	4.32623e-05	11.4509	34.2932	15|345|45		TraesCS1B02G172800	-1.01572	0.000307419	26.2143	53.7554	NA
TraesCS2B02G167800	-1.37274	8.88439e-11	28.4901	75.7885	NA		TraesCS1D02G013600	-1.46747	0.0160551	6.1169	18.0162	678		TraesCS1B02G173100	-1.3535	0.0278085	10.5249	27.6966	NA
TraesCS2B02G168300	-2.19523	0.0345376	0.315948	3.66577	754		TraesCS1D02G024700	-2.42973	3.17215e-10	7.35525	42.4844	NA		TraesCS1B02G173300	-1.81774	1.5518e-66	233.963	825.318	NA
TraesCS2B02G177900	-1.14463	0.000242069	23.0444	51.5268	530		TraesCS1D02G034800	-2.1501	9.06274e-07	9.13947	42.7364	NA		TraesCS1B02G174300	-1.35702	4.50016e-29	190.027	489.188	619|988
TraesCS2B02G182900	-1.37643	0.00315729	10.7994	28.5958	251		TraesCS1D02G036000	-2.28247	1.15928e-16	14.3413	72.7459	NA		TraesCS1B02G174700	-1.442	4.29429e-39	147.14	402.182	NA
TraesCS2B02G195900	-1.73857	6.80058e-21	62.5438	207.359	NA		TraesCS1D02G036500	-1.11688	6.16757e-24	181.905	394.854	109|162|74		TraesCS1B02G174800	-1.35397	2.06958e-63	452.667	1156.92	NA
TraesCS2B02G203100	-1.27098	6.26399e-05	18.2021	44.7394	927		TraesCS1D02G043200	-1.28816	0.00161071	19.9859	49.7757	495		TraesCS1B02G175800	-1.22099	0.000276337	29.0147	68.7481	NA
TraesCS2B02G236500	-1.45257	0.00649054	7.47467	21.7609	NA		TraesCS1D02G045000	-1.32322	0.000458033	13.8562	35.8446	869		TraesCS1B02G176700	-1.66155	3.45741e-62	269.632	855.812	NA
TraesCS2B02G239700	-1.12462	0.000140257	13.8097	30.8173	419|749		TraesCS1D02G048300	-2.02667	1.70653e-09	8.8402	38.3497	NA		TraesCS1B02G177300	-1.79821	3.0305e-11	22.4179	79.6612	NA
TraesCS2B02G240100	-1.38984	0.000683722	9.71469	26.286	809		TraesCS1D02G050000	-2.48609	2.90886e-07	5.72922	35.1103	771		TraesCS1B02G178500	-1.88057	0	1150.78	4239.92	NA
TraesCS2B02G243900	-1.00736	3.43142e-11	125.765	253.942	NA		TraesCS1D02G052700	-1.3443	0.00203847	10.5656	27.6833	490		TraesCS1B02G179000	-1.18642	2.53846e-23	207.229	472.052	62|885
TraesCS2B02G245100	-1.55074	3.59888e-09	29.7235	87.7767	907		TraesCS1D02G053800	-1.0953	8.13309e-13	109.946	235.741	NA		TraesCS1B02G179100	-1.65733	5.82884e-14	43.4903	138.135	NA
TraesCS2B02G245900	-1.24314	1.90849e-21	81.6745	190.27	91		TraesCS1D02G057300	-1.24251	3.05347e-07	31.1313	74.7425	752		TraesCS1B02G179800	-1.78126	0.00536328	3.40611	13.4034	NA
TraesCS2B02G250500	-1.99166	3.26845e-29	38.5277	155.866	691		TraesCS1D02G057500	-1.4225	0.0268205	3.87066	10.6289	254|361|427		TraesCS1B02G179900	-1.88823	2.06232e-40	470.509	1750.72	702
TraesCS2B02G261900	-1.59016	2.55362e-10	31.7821	96.4647	NA		TraesCS1D02G059700	-2.47842	0.0305559	0.358531	4.79877	1		TraesCS1B02G182200	-1.494	1.91062e-39	182.828	516.157	855|968
TraesCS2B02G282800	-3.03616	0.00281175	0	4.10615	NA		TraesCS1D02G060600	-1.08673	0.000239134	22.3912	48.3249	NA		TraesCS1B02G182600	-1.12675	4.45715e-20	215.101	470.876	NA
TraesCS2B02G285700	-1.59576	0.036749	1.81622	7.11218	92		TraesCS1D02G069800	-1.11873	8.80979e-18	184.712	402.377	NA		TraesCS1B02G182700	-1.11758	6.32593e-10	81.9001	178.183	464
TraesCS2B02G299900	-1.24201	2.31382e-39	262.406	622.213	51		TraesCS1D02G071100	-1.59997	3.34221e-08	16.8571	52.2665	NA		TraesCS1B02G183600	-1.20728	1.68813e-06	40.3535	94.1977	NA
TraesCS2B02G306600	-1.09516	5.47683e-09	54.9107	117.586	18|642|902		TraesCS1D02G072600	-2.11647	1.69478e-23	39.0592	171.064	NA		TraesCS1B02G184000	-1.44107	4.64326e-10	36.3649	99.8935	495
TraesCS2B02G317500	-1.81273	1.19475e-60	161.512	566.792	NA		TraesCS1D02G072700	-2.20057	5.80111e-14	16.4082	77.4754	575		TraesCS1B02G187200	-1.17086	1.03348e-21	193.526	437.059	924
TraesCS2B02G330700	-2.14163	3.31012e-28	34.2775	153.861	NA		TraesCS1D02G072900	-1.26762	2.23456e-157	1167.36	2812.13	439|878		TraesCS1B02G187700	-1.74973	1.87888e-06	21.5828	74.9289	NA
TraesCS2B02G332500	-1.15528	0.014568	12.786	29.8327	609		TraesCS1D02G081200	-1.81246	0	8142.15	28607.3	NA		TraesCS1B02G188700	-1.09819	0.00126087	26.9353	58.5403	NA
TraesCS2B02G333900	-1.01951	4.99198e-128	1198.84	2430.84	NA		TraesCS1D02G084900	-1.24928	5.61702e-09	56.8512	136.087	921|934		TraesCS1B02G189700	-1.15459	0.00128007	17.76	40.2435	569
TraesCS2B02G334000	-1.26314	0.0382343	3.73587	9.60242	NA		TraesCS1D02G094700	-1.8712	3.27056e-19	37.4889	138.765	NA		TraesCS1B02G191000	-1.35725	1.36732e-170	1266.79	3244.32	NA
TraesCS2B02G338000	-5.01108	3.49644e-22	2.93192	102.265	NA		TraesCS1D02G094900	-1.45243	3.18161e-05	15.7127	43.8614	317		TraesCS1B02G191100	-1.43112	1.55322e-90	571.01	1539.54	777
TraesCS2B02G355900	-1.78136	9.92723e-13	19.0011	66.3619	NA		TraesCS1D02G095400	-1.51261	6.42947e-21	58.5144	168.063	NA		TraesCS1B02G192200	-1.0026	9.70704e-05	53.87	108.967	NA
TraesCS2B02G356100	-1.81305	2.89197e-13	15.6506	57.3673	NA		TraesCS1D02G096400	-1.40066	7.99422e-13	41.1966	109.91	NA		TraesCS1B02G192800	-1.7537	0.000143598	12.1711	42.7147	NA
TraesCS2B02G359100	-2.97681	0.0062389	0	4.54768	970		TraesCS1D02G102400	-1.58271	0	18569.9	55631.9	256		TraesCS1B02G193100	-1.28821	1.02174e-05	29.5972	73.3427	253|85|867
TraesCS2B02G370700	-1.74159	0.0271188	2.99311	11.0851	NA		TraesCS1D02G104500	-1.26299	2.58428e-08	41.648	101.376	NA		TraesCS1B02G193500	-2.73614	0.00253364	3.04875	24.2034	395
TraesCS2B02G371000	-1.55089	0.0215244	4.09072	12.7023	38|607|648|674		TraesCS1D02G111600	-1.47241	0.0266092	2.71442	8.91791	11|993		TraesCS1B02G193700	-1.05679	1.45672e-18	146.648	305.819	NA
TraesCS2B02G372400	-2.11398	0.038342	0	5.84782	490|523		TraesCS1D02G114100	-1.29238	0	5908.62	14475	249		TraesCS1B02G194900	-1.83171	3.4188e-99	238.135	849.069	NA
TraesCS2B02G378600	-1.32091	0.0082472	11.1403	28.4057	787		TraesCS1D02G114500	-1.97549	1.25305e-09	14.9251	60.1286	NA		TraesCS1B02G195100	-1.1973	2.60919e-06	32.6223	75.2983	229|561
TraesCS2B02G381600	-1.08151	4.13331e-51	302.42	641.786	111		TraesCS1D02G120000	-1.03253	7.59348e-55	589.942	1207.36	849		TraesCS1B02G195800	-1.3933	2.0258e-62	379.122	997.298	NA
TraesCS2B02G384700	-2.35981	5.65991e-06	7.43649	40.8931	NA		TraesCS1D02G121500	-1.27437	1.32041e-16	86.8622	211.321	399		TraesCS1B02G196200	-1.21851	3.19498e-26	157.767	368.104	696|842
TraesCS2B02G400100	-1.97432	0.0017932	2.27657	10.339	3|348|633		TraesCS1D02G122000	-1.12162	9.28237e-05	26.3044	57.8183	499		TraesCS1B02G196400	-1.3554	9.1423e-15	82.661	212.009	595
TraesCS2B02G410100	-1.2666	1.03823e-05	20.5611	48.9046	14|231		TraesCS1D02G128300	-1.48793	3.31225e-05	14.1077	40.2466	NA		TraesCS1B02G197700	-1.5788	1.72278e-16	77.1198	232.696	412|701
TraesCS2B02G419200	-2.09345	0.0456443	0	3.0173	NA		TraesCS1D02G129400	-3.04118	0.00594231	0.336494	8.24051	NA		TraesCS1B02G197900	-1.0951	1.91281e-31	382.074	816.649	668
TraesCS2B02G424300	-1.21843	0.0266004	6.70932	16.0221	295		TraesCS1D02G130300	-2.05613	5.09672e-33	42.8185	180.011	NA		TraesCS1B02G198000	-1.56667	2.49881e-58	270.423	802.44	NA
TraesCS2B02G434300	-2.73474	0.000674784	1.85871	16.0417	NA		TraesCS1D02G133900	-1.59663	4.01732e-08	21.4666	66.0829	149|623		TraesCS1B02G198100	-1.49654	3.51801e-19	102.875	290.994	795
TraesCS2B02G436300	-1.21739	2.19142e-94	636.089	1478.31	670|72|919		TraesCS1D02G137100	-3.22797	0.00122689	0.975261	14.4332	199|828		TraesCS1B02G198400	-1.81491	1.67049e-171	722.76	2544.5	NA
TraesCS2B02G443500	-1.08324	0.0204947	14.8528	32.2403	NA		TraesCS1D02G137200	-2.59565	0.0295122	0	3.29228	354		TraesCS1B02G198700	-1.10259	6.77822e-15	112.46	241.891	NA
TraesCS2B02G445800	-1.57168	1.93698e-06	13.8948	42.4007	279|307|695|968		TraesCS1D02G140600	-1.05838	0.00621325	17.655	37.5643	78		TraesCS1B02G201800	-1.3773	0.0386821	6.86049	19.042	NA
TraesCS2B02G455100	-3.09432	0.00981829	0.631523	9.84713	NA		TraesCS1D02G145700	-2.01877	8.45166e-06	8.49776	36.4865	NA		TraesCS1B02G201900	-2.4515	0.0175346	0.681863	7.63474	170|353
TraesCS2B02G455200	-3.63986	0.00201199	0.239988	10.1209	NA		TraesCS1D02G147100	-1.82853	3.87854e-07	13.0833	47.3744	750		TraesCS1B02G203000	-2.09788	1.3192e-185	306.667	1313.38	NA
TraesCS2B02G455300	-3.59572	3.18755e-70	22.7025	283.398	NA		TraesCS1D02G149500	-1.56294	5.95919e-10	35.4444	105.429	791|921		TraesCS1B02G203100	-1.17444	0.000206718	23.9	55.0572	NA
TraesCS2B02G457700	-1.7403	0.00246783	5.33592	18.8924	754		TraesCS1D02G152500	-2.64167	0.0169121	0.68751	7.45992	882		TraesCS1B02G205800	-1.14944	6.22857e-115	999.539	2219.11	394|514|758|860
TraesCS2B02G460500	-1.7616	1.18063e-12	30.18	104.141	369		TraesCS1D02G155900	-1.18599	0	2333.93	5312.33	312		TraesCS1B02G207100	-1.54213	0.0005042	10.4663	31.487	NA
TraesCS2B02G461800	-1.12422	8.53282e-30	156.254	339.499	NA		TraesCS1D02G158200	-1.87888	1.2559e-12	23.7173	89.1853	NA		TraesCS1B02G208300	-1.96542	2.08051e-07	19.8306	79.2108	NA
TraesCS2B02G477600	-1.1663	0.0379876	11.9192	28.1108	NA		TraesCS1D02G159900	-1.73048	0.0337111	2.2539	8.55919	312		TraesCS1B02G208600	-2.04464	5.64802e-28	80.08	333.481	373
TraesCS2B02G483400	-1.09089	2.96153e-11	116.419	250.114	NA		TraesCS1D02G160200	-1.3948	0.00768482	7.84153	21.5319	787		TraesCS1B02G209600	-1.6054	1.19891e-20	95.7076	292.717	410
TraesCS2B02G483500	-1.6119	0.000361053	15.4348	48.7952	NA		TraesCS1D02G162300	-1.47574	0.0333908	4.06726	12.3928	736		TraesCS1B02G210500	-1.87383	6.58676e-146	348.467	1278.85	NA
TraesCS2B02G487500	-5.00011	3.25753e-42	15.7816	564.527	NA		TraesCS1D02G163000	-1.7225	5.50945e-19	40.8117	136.066	348		TraesCS1B02G210900	-1.19617	9.48697e-46	326.924	750.254	198
TraesCS2B02G498300	-1.03558	9.55079e-08	51.6525	106.033	NA		TraesCS1D02G164100	-1.35065	0.0115317	6.3458	17.0526	593		TraesCS1B02G211800	-2.53365	4.21929e-285	496.789	2881.94	NA
TraesCS2B02G499700	-1.21712	5.13646e-40	417.386	972.214	695|701		TraesCS1D02G165400	-1.06096	6.07385e-126	1536.93	3207.35	251		TraesCS1B02G212500	-1.23366	3.66802e-26	197.923	466.649	284
TraesCS2B02G501000	-2.40446	0.0397285	0	3.12572	785		TraesCS1D02G166800	-1.92782	8.72891e-18	34.0509	131.44	NA		TraesCS1B02G213600	-1.52868	1.62746e-74	258.495	746.497	160
TraesCS2B02G503100	-1.12858	4.31501e-08	53.055	117.285	NA		TraesCS1D02G167600	-1.01859	9.76742e-17	176.134	357.832	913		TraesCS1B02G213800	-3.05342	8.07921e-12	6.85817	60.802	NA
TraesCS2B02G506100	-2.14607	0.0116245	0.534397	5.49663	NA		TraesCS1D02G169900	-4.28074	1.45613e-05	0	12.7142	681		TraesCS1B02G215200	-1.50945	1.2825e-93	552.093	1572.44	956
TraesCS2B02G510300	-2.93851	1.49836e-07	2.54642	22.2152	662|827		TraesCS1D02G170000	-3.96669	0.000273274	0	8.64537	102		TraesCS1B02G215300	-1.45058	0.000336241	12.0135	33.8062	NA
TraesCS2B02G521300	-1.07543	0.000148263	32.1106	68.2376	NA		TraesCS1D02G170100	-2.51315	0.0432526	0	3.60519	NA		TraesCS1B02G215600	-1.32085	3.11382e-05	29.6833	75.3195	NA
TraesCS2B02G549000	-4.04133	7.90474e-23	4.70207	79.817	NA		TraesCS1D02G174700	-1.5856	9.61919e-26	80.9177	244.327	567		TraesCS1B02G215800	-1.82443	2.5512e-150	496.606	1764.87	849|892
TraesCS2B02G549400	-6.53218	9.03103e-34	2.00094	238.37	NA		TraesCS1D02G175100	-1.51089	0.0044408	7.42844	22.7336	292		TraesCS1B02G218400	-3.39372	0.0360555	1.5126	43.7372	NA
TraesCS2B02G549500	-1.87571	5.81434e-40	66.4723	245.127	188|931		TraesCS1D02G175700	-1.90445	5.02437e-115	187.059	701.91	NA		TraesCS1B02G219200	-1.54741	1.57111e-56	245.223	716.269	847
TraesCS2B02G549600	-6.84723	1.24235e-89	5.20396	657.752	380|498		TraesCS1D02G177000	-2.43606	7.44458e-33	32.5085	173.222	70		TraesCS1B02G219400	-3.24992	0.00184527	0.921448	15.1753	334|850
TraesCS2B02G550000	-7.02238	2.45688e-65	3.69567	550.654	143		TraesCS1D02G177700	-1.27178	1.79274e-48	258.51	625.303	141|557|948		TraesCS1B02G219600	-1.62865	2.17066e-07	22.6408	71.164	503|544
TraesCS2B02G550200	-4.80682	1.62185e-50	6.93764	205.353	469		TraesCS1D02G179700	-2.31237	0.00605215	0	3.72773	NA		TraesCS1B02G219700	-2.23879	6.48497e-15	23.5254	112.257	905
TraesCS2B02G550600	-5.73131	3.30608e-09	0	33.2685	170		TraesCS1D02G180200	-1.59997	3.34221e-08	16.8571	52.2665	NA		TraesCS1B02G219800	-2.1842	5.8801e-25	206.464	950.591	NA
TraesCS2B02G550700	-5.22686	2.44319e-13	1.28002	70.8357	NA		TraesCS1D02G180500	-3.82857	9.08891e-293	92.1632	1317.76	NA		TraesCS1B02G222600	-1.08508	1.71369e-26	202.32	429.293	794
TraesCS2B02G551100	-5.6554	3.47658e-19	1.35903	102.191	NA		TraesCS1D02G181700	-3.85192	4.88852e-119	35.0278	517.96	61		TraesCS1B02G224500	-1.07262	0.00404462	29.3464	62.8722	NA
TraesCS2B02G552400	-2.88513	2.93458e-38	19.7313	146.653	117|137|149|27		TraesCS1D02G183000	-3.22004	0.00119476	0.719597	12.3939	NA		TraesCS1B02G226400	-1.38475	2.29229e-236	2276.29	5944.62	200|96
TraesCS2B02G553000	-4.7281	2.90187e-09	0.883889	41.5996	41		TraesCS1D02G185700	-1.50545	1.80827e-72	284.912	809.547	NA		TraesCS1B02G226800	-1.02376	8.09697e-40	440.414	897.535	NA
TraesCS2B02G553300	-3.3153	7.75296e-09	2.57163	31.3009	NA		TraesCS1D02G186800	-1.31584	4.37281e-08	42.4432	106.604	969		TraesCS1B02G227600	-1.98402	3.9648e-15	34.6005	139.463	751
TraesCS2B02G553400	-5.77168	1.57647e-63	5.94255	344.222	NA		TraesCS1D02G187500	-1.34704	4.86396e-08	26.3579	68.1887	NA		TraesCS1B02G227700	-1.57192	0.0262935	5.42247	17.6679	NA
TraesCS2B02G553500	-4.36961	2.33352e-255	46.8562	974.26	565		TraesCS1D02G187700	-1.16533	2.41567e-35	341.714	768.228	662		TraesCS1B02G228500	-1.41379	7.02325e-160	1134.26	3025.17	692
TraesCS2B02G553600	-4.29069	2.09068e-82	15.1797	314.744	725		TraesCS1D02G189600	-2.25392	6.87217e-262	499.255	2385.41	952		TraesCS1B02G228900	-1.06448	5.61052e-65	643.078	1345.68	16|850
TraesCS2B02G553800	-2.20391	0.0257877	1.67323	9.28581	NA		TraesCS1D02G189800	-1.48532	5.93426e-194	1711.89	4794.14	64|844		TraesCS1B02G229000	-1.15084	2.37005e-80	514.308	1142.47	750|794
TraesCS2B02G554300	-4.32032	9.9803e-11	1.50727	39.7142	NA		TraesCS1D02G190000	-2.14116	2.33397e-13	12.558	57.5434	NA		TraesCS1B02G230200	-1.32285	1.35381e-05	18.6217	46.9109	267
TraesCS2B02G554800	-2.62993	0.00302009	1.04208	9.52222	191|950		TraesCS1D02G190100	-2.73712	5.76189e-143	125.05	836.735	NA		TraesCS1B02G230300	-1.299	2.24656e-47	285.246	701.76	NA
TraesCS2B02G554900	-7.08726	1.3037e-80	4.17113	658.455	NA		TraesCS1D02G190200	-3.31743	1.35863e-12	4.9367	54.2563	179|840		TraesCS1B02G231600	-2.0442	0.043729	1.07941	7.0212	NA
TraesCS2B02G555100	-2.33043	0.0492902	0.469012	4.59731	NA		TraesCS1D02G190300	-2.44061	1.13692e-66	79.2786	434.257	146		TraesCS1B02G231900	-1.27823	1.02289e-09	48.8037	119.455	16|302
TraesCS2B02G555200	-8.77373	1.50548e-19	0	352.34	667|891		TraesCS1D02G191000	-1.06494	0.000517078	23.1819	49.3532	471|897		TraesCS1B02G233700	-1.62598	0.0301295	3.55364	12.2213	552|622
TraesCS2B02G555300	-4.75997	1.79055e-06	0	14.8354	NA		TraesCS1D02G191100	-3.29362	0	604.132	5935.73	890		TraesCS1B02G234500	-1.10583	9.29476e-09	71.3606	153.997	NA
TraesCS2B02G555400	-9.00586	0	33.3437	17181.2	553|806		TraesCS1D02G192000	-2.30737	0.00485912	1.38232	9.35114	NA		TraesCS1B02G234900	-1.9354	1.77528e-31	79.3423	304.326	383|816
TraesCS2B02G555700	-8.80025	5.05648e-20	0	384.631	492		TraesCS1D02G193600	-1.63846	4.10538e-18	55.908	174.781	NA		TraesCS1B02G237100	-1.13745	1.57096e-160	1286.39	2830.81	NA
TraesCS2B02G556100	-3.31914	5.61633e-39	15.1516	153.345	NA		TraesCS1D02G195700	-1.00966	2.46689e-22	301.968	608.882	NA		TraesCS1B02G242300	-1.29474	2.0871e-15	136.507	335.834	NA
TraesCS2B02G556600	-3.99019	1.00378e-210	49.694	796.871	570|884		TraesCS1D02G196100	-1.4787	1.023e-40	222.746	622.322	164		TraesCS1B02G242700	-3.70017	0.00177635	1.00298	19.2062	29|356|401
TraesCS2B02G556700	-2.71143	1.42888e-46	29.449	192.784	355|389|642		TraesCS1D02G196400	-1.02802	1.71714e-15	174.789	357.386	360|843		TraesCS1B02G243400	-3.15362	6.76935e-23	13.6373	125.037	NA
TraesCS2B02G556800	-3.94103	6.74957e-44	9.42484	152.145	354|658|720		TraesCS1D02G197600	-1.10519	0.00811676	15.5441	34.0784	NA		TraesCS1B02G243500	-1.90356	0.0385406	2.4238	10.9304	NA
TraesCS2B02G556900	-4.90924	1.27541e-09	0.746052	42.0807	537		TraesCS1D02G198400	-1.04663	5.92117e-09	75.3966	156.536	NA		TraesCS1B02G243900	-1.01557	2.90149e-07	56.1092	113.815	NA
TraesCS2B02G557000	-5.90706	4.65095e-38	3.01616	219.648	606		TraesCS1D02G201500	-1.13656	8.62001e-13	107.777	238.041	10		TraesCS1B02G244000	-1.2534	3.93008e-11	88.3739	211.762	NA
TraesCS2B02G557100	-5.65055	4.79506e-08	0	28.9071	NA		TraesCS1D02G202000	-1.80072	2.10398e-70	160.019	559.318	NA		TraesCS1B02G244200	-1.31674	8.31897e-36	230.11	573.773	NA
TraesCS2B02G557700	-4.10336	7.0178e-05	0	9.17472	224		TraesCS1D02G202500	-1.61892	5.02002e-06	14.7622	46.7402	NA		TraesCS1B02G244900	-1.26505	0.000192255	21.6011	52.4573	NA
TraesCS2B02G557800	-4.19624	7.28559e-05	0	9.31586	204|567		TraesCS1D02G203000	-1.7523	0.00623994	3.51857	13.238	NA		TraesCS1B02G245100	-1.10425	6.09398e-05	30.2711	66.3428	NA
TraesCS2B02G557900	-3.39328	0.00586955	0	5.24931	298|357		TraesCS1D02G204600	-1.47423	1.21275e-12	39.7479	111.53	NA		TraesCS1B02G248100	-1.11217	1.22763e-25	216.739	469.441	NA
TraesCS2B02G558100	-4.21832	0.000422471	0.30003	16.0937	295		TraesCS1D02G205300	-1.0846	1.09592e-37	309.631	657.3	105|369|407|414|421|505|987		TraesCS1B02G248300	-1.07552	1.72102e-08	78.0363	164.174	206|238|608
TraesCS2B02G558300	-3.88652	8.98557e-42	10.5564	164.809	995		TraesCS1D02G208100	-1.86344	7.71879e-05	18.304	69.4716	NA		TraesCS1B02G248700	-1.89488	0.0123037	4.47684	18.2537	94
TraesCS2B02G558400	-5.19807	0	56.5599	2092.11	516|813		TraesCS1D02G208300	-2.25062	4.43986e-26	35.8102	172.453	NA		TraesCS1B02G249800	-1.20158	9.51604e-18	193.156	445.339	NA
TraesCS2B02G558800	-3.06646	1.58358e-12	5.42202	47.2778	NA		TraesCS1D02G209400	-2.32521	1.02015e-08	9.65903	49.9216	994		TraesCS1B02G250000	-1.24924	0.00262239	12.1119	29.9051	785|977
TraesCS2B02G559100	-1.73876	1.72364e-08	18.2831	62.9765	212|885		TraesCS1D02G209500	-2.10607	5.96462e-25	35.0205	152.643	NA		TraesCS1B02G250100	-1.07602	0.00246335	18.0172	39.0754	NA
TraesCS2B02G559200	-4.65124	5.7953e-60	8.47864	223.216	164|272|449|468|949		TraesCS1D02G210100	-2.80506	7.79546e-36	26.4954	189.232	NA		TraesCS1B02G250300	-1.17123	8.27661e-20	223.447	504.832	364
TraesCS2B02G559300	-2.91961	1.02057e-154	73.8462	559.414	NA		TraesCS1D02G212400	-1.40401	0	5101.98	13505.4	992		TraesCS1B02G251600	-1.2494	1.96636e-06	25.1527	60.3666	NA
TraesCS2B02G559600	-5.68616	1.45255e-08	0	28.5246	600|640|646		TraesCS1D02G218900	-1.38889	9.18411e-22	96.3369	253.585	286		TraesCS1B02G252000	-1.46183	1.94639e-55	296.35	817.431	209|369
TraesCS2B02G560200	-2.85556	4.20457e-17	12.0525	91.796	NA		TraesCS1D02G219200	-2.18941	0.0367176	0	2.54024	NA		TraesCS1B02G252300	-1.33006	0.0037228	8.52986	22.4471	672
TraesCS2B02G561100	-2.7802	0.00390695	0	3.61765	NA		TraesCS1D02G223400	-2.28579	3.97095e-11	10.5274	53.8393	NA		TraesCS1B02G252400	-1.75417	0.0138078	2.82824	11.3548	819
TraesCS2B02G562100	-2.91148	1.73975e-16	10.0185	77.9736	533		TraesCS1D02G227300	-1.75052	3.03711e-23	49.9465	169.519	NA		TraesCS1B02G253700	-1.02666	0.000837376	29.4727	60.8103	NA
TraesCS2B02G562300	-4.54881	0	54.946	1314.55	NA		TraesCS1D02G229000	-1.27428	6.39897e-06	31.3675	76.7183	NA		TraesCS1B02G254400	-1.11025	1.31912e-12	89.7179	194.6	NA
TraesCS2B02G562600	-3.7217	2.36319e-54	15.0051	200.259	NA		TraesCS1D02G231200	-2.11183	6.69187e-24	25.3149	111.548	53|824		TraesCS1B02G254900	-1.22293	2.87715e-11	108.128	251.916	104|395
TraesCS2B02G563000	-6.55624	2.50489e-16	0.824256	128.682	824		TraesCS1D02G231300	-2.74481	1.45638e-13	7.24144	51.6491	184		TraesCS1B02G255800	-1.15874	8.32395e-15	135.137	303.284	NA
TraesCS2B02G563700	-1.61153	4.36529e-05	16.4459	50.1687	737		TraesCS1D02G239000	-1.05518	1.05944e-42	529.966	1102.47	881		TraesCS1B02G258200	-2.13572	1.23117e-15	32.7289	145.897	NA
TraesCS2B02G563800	-4.29258	2.32877e-06	1.07013	30.5667	833		TraesCS1D02G243400	-4.5585	3.94634e-27	4.73703	117.138	397		TraesCS1B02G258400	-1.08657	0.00164941	38.1391	81.9031	279
TraesCS2B02G565200	-2.72328	0.0153297	0	3.19075	NA		TraesCS1D02G246100	-1.44751	1.85991e-07	26.6024	73.541	NA		TraesCS1B02G260400	-1.05867	9.69446e-157	1575.81	3284.53	NA
TraesCS2B02G566000	-8.37013	6.97742e-16	0	179.836	NA		TraesCS1D02G246700	-1.52914	0.00209069	6.88402	20.789	308|349|514		TraesCS1B02G260500	-1.3478	1.99626e-07	41.3043	106.101	NA
TraesCS2B02G566100	-6.62228	4.32257e-11	0	55.6956	517|672|906		TraesCS1D02G247400	-1.57486	1.55338e-05	11.6932	36.1187	191|491		TraesCS1B02G260900	-1.20537	5.76807e-73	662.102	1528.01	840|936|949
TraesCS2B02G567500	-5.66608	3.32572e-08	0	26.6005	NA		TraesCS1D02G247600	-1.04138	9.63633e-24	163.661	337.194	NA		TraesCS1B02G262100	-1.51132	4.22399e-20	88.2771	252.371	NA
TraesCS2B02G567600	-5.37311	3.15989e-14	1.06234	68.9801	29|866		TraesCS1D02G253600	-1.26794	0.000166731	17.2776	42.3389	NA		TraesCS1B02G262200	-2.41953	4.57168e-06	6.85861	40.8329	NA
TraesCS2B02G567800	-4.09107	0.00120598	0	9.83875	579		TraesCS1D02G263800	-1.25238	1.70757e-21	139.17	332.289	549|614|622		TraesCS1B02G263600	-2.00991	0.044165	0.403102	3.82103	925
TraesCS2B02G568000	-5.65624	7.80672e-08	0	25.3559	794|921		TraesCS1D02G267100	-1.1661	4.34982e-83	750.56	1685.11	NA		TraesCS1B02G264200	-1.14011	5.03868e-06	34.058	75.3634	NA
TraesCS2B02G568700	-4.95302	1.21303e-06	0	16.9128	881		TraesCS1D02G268900	-1.28293	3.56797e-13	59.5204	145.901	192|567		TraesCS1B02G264800	-1.42659	1.46133e-19	106.205	286.602	NA
TraesCS2B02G569100	-6.01659	1.58764e-09	0	39.2248	616		TraesCS1D02G271800	-1.59148	4.19063e-27	79.1007	239.992	NA		TraesCS1B02G265500	-1.45547	0.0223426	5.51051	16.2395	498|765
TraesCS2B02G569200	-5.34438	1.34736e-71	8.10999	346.537	935		TraesCS1D02G271900	-1.86912	0.000594547	6.16783	24.1429	NA		TraesCS1B02G266600	-1.02205	7.58903e-16	127.492	259.905	452
TraesCS2B02G569300	-5.50073	1.02487e-17	1.47054	83.9955	NA		TraesCS1D02G272200	-1.81508	0.000306501	7.59246	27.8809	NA		TraesCS1B02G266900	-1.29813	0.000193909	24.3795	60.7766	NA
TraesCS2B02G569400	-7.22708	2.24739e-12	0.266418	135.99	416|534		TraesCS1D02G276200	-1.08066	9.49421e-06	29.9082	63.8358	177		TraesCS1B02G267000	-1.1046	2.72724e-82	854.312	1837.1	277
TraesCS2B02G569600	-1.61657	4.83309e-05	11.8026	36.7719	NA		TraesCS1D02G276400	-1.41206	0.0111684	5.62979	15.9684	816		TraesCS1B02G267100	-1.02982	1.77926e-90	1469.03	2999.13	NA
TraesCS2B02G569900	-3.67507	0.00305683	0	7.27556	NA		TraesCS1D02G277000	-1.38558	3.15292e-19	76.2326	200.26	NA		TraesCS1B02G267700	-2.39803	1.37549e-36	63.2626	335.21	NA
TraesCS2B02G570000	-6.78838	2.8737e-12	0	72.3875	NA		TraesCS1D02G278900	-1.65172	0.00155941	6.97901	23.2852	NA		TraesCS1B02G268300	-1.24028	4.98593e-07	41.399	99.3186	NA
TraesCS2B02G570100	-6.03962	6.44887e-151	12.0093	826.452	NA		TraesCS1D02G279000	-1.39619	2.96836e-08	27.5663	73.5012	133|150|23		TraesCS1B02G268500	-1.16156	8.23705e-41	396.838	888.482	263
TraesCS2B02G570300	-4.8065	2.51198e-06	0	15.7415	269		TraesCS1D02G280600	-1.10423	2.18389e-86	831.928	1789.77	900		TraesCS1B02G268700	-1.23135	1.07504e-166	1427.85	3352.63	341
TraesCS2B02G570400	-3.09948	0.00204291	0.678207	10.5181	NA		TraesCS1D02G281700	-1.26383	7.82894e-23	149.828	360.566	808		TraesCS1B02G269400	-1.2089	2.04093e-32	258.477	597.879	733
TraesCS2B02G570500	-4.34096	1.41432e-05	0	10.4835	411		TraesCS1D02G284000	-1.06058	0	81960.3	170964	NA		TraesCS1B02G270400	-1.95538	0.04277	1.04368	6.29456	NA
TraesCS2B02G570600	-6.17514	6.04823e-11	0	49.3751	307		TraesCS1D02G285300	-1.78836	1.16328e-11	23.2314	82.2659	NA		TraesCS1B02G270500	-4.05228	6.18385e-08	1.88341	38.7518	NA
TraesCS2B02G571300	-7.19498	1.74563e-13	0	96.7149	NA		TraesCS1D02G288500	-1.28772	1.04389e-09	37.6531	92.913	NA		TraesCS1B02G270800	-1.21836	3.56228e-20	119.138	278.461	580
TraesCS2B02G571500	-6.40763	4.93868e-11	0	52.5522	58		TraesCS1D02G290000	-4.42623	7.15503e-09	1.38119	37.9235	NA		TraesCS1B02G272600	-1.04116	1.02178e-08	84.6719	174.844	343|600
TraesCS2B02G571700	-6.5607	1.46233e-10	0.296944	82.9492	NA		TraesCS1D02G291300	-4.08794	0.000563944	0.318531	13.587	68		TraesCS1B02G273900	-2.06316	3.35793e-198	508.777	2123.82	197|811
TraesCS2B02G571800	-6.3203	2.71817e-10	0.243493	78.8965	496|535		TraesCS1D02G294600	-1.23807	0.0354845	6.43277	15.9186	904		TraesCS1B02G274300	-1.91643	5.83446e-37	87.632	332.802	697|762
TraesCS2B02G572500	-6.23009	1.07141e-09	0	43.9005	NA		TraesCS1D02G296700	-1.53646	0.00463209	5.56891	17.1401	NA		TraesCS1B02G276900	-2.85765	0.0110925	0.384517	6.8425	NA
TraesCS2B02G572700	-6.51571	5.70556e-11	0	55.0408	433|624		TraesCS1D02G300900	-1.27424	0.00333078	14.8407	36.6239	991		TraesCS1B02G277300	-1.08771	3.31983e-123	1012.22	2153.31	NA
TraesCS2B02G572800	-5.95784	3.62215e-21	1.43958	131.023	51		TraesCS1D02G302700	-2.74356	0.0276948	0	4.68852	515		TraesCS1B02G277400	-1.12591	2.08368e-11	106.725	233.897	15|753
TraesCS2B02G574100	-6.59632	6.62464e-12	0	67.4042	475		TraesCS1D02G303400	-2.1668	9.91175e-05	3.93521	20.1206	445		TraesCS1B02G279300	-2.15628	8.92019e-05	5.6137	27.5307	319|389
TraesCS2B02G574200	-5.2279	8.19525e-14	1.20729	60.8054	207		TraesCS1D02G304700	-1.1232	5.9608e-07	35.4815	77.9038	NA		TraesCS1B02G280000	-2.00188	2.17567e-07	13.6956	56.5511	910
TraesCS2B02G575000	-7.99474	1.34533e-16	0	189.838	486|722		TraesCS1D02G307800	-1.35238	0.000286841	12.3337	32.4532	293		TraesCS1B02G280700	-1.18365	3.47183e-80	566.048	1286.29	336
TraesCS2B02G575800	-7.54582	6.24225e-15	0	134.355	755		TraesCS1D02G309200	-1.24752	0.000446862	14.8635	36.0751	871		TraesCS1B02G281000	-1.25893	1.6717e-106	858.675	2057.3	NA
TraesCS2B02G575900	-3.11948	0.00257284	0.292445	6.91803	116|285		TraesCS1D02G310100	-1.68766	3.50046e-80	189.825	612.382	822		TraesCS1B02G281600	-1.22097	1.74626e-24	125.226	292.736	NA
TraesCS2B02G576000	-5.96554	7.17908e-10	0	38.0473	NA		TraesCS1D02G312000	-3.16467	0.0250363	0	7.37191	606		TraesCS1B02G281700	-1.37225	4.17894e-12	201.292	524.466	NA
TraesCS2B02G576100	-7.96858	2.36478e-19	0.754287	510.709	169		TraesCS1D02G312800	-1.70661	3.16505e-83	236.618	774.447	702		TraesCS1B02G282300	-3.50619	0.00178827	0.702491	13.5459	NA
TraesCS2B02G576300	-7.28717	1.87945e-14	0	118.971	NA		TraesCS1D02G316900	-2.33757	0	1299.23	6570.04	NA		TraesCS1B02G282500	-1.5986	7.15001e-05	12.8235	40.1625	194
TraesCS2B02G576600	-3.49398	0.00329022	0	6.66371	196|317		TraesCS1D02G323400	-2.18567	2.78294e-09	9.51888	41.5232	NA		TraesCS1B02G282800	-1.66494	6.59229e-133	465.021	1475.53	NA
TraesCS2B02G577100	-9.20118	3.98215e-19	0.247043	630.902	46|52		TraesCS1D02G323800	-1.54012	0.00151644	8.18648	25.0292	NA		TraesCS1B02G282900	-1.42168	2.29105e-71	415.829	1114.22	NA
TraesCS2B02G577200	-7.35377	4.76217e-14	0	110.738	250		TraesCS1D02G331700	-3.96853	9.35677e-74	20.1453	316.331	489|795		TraesCS1B02G285500	-1.48311	7.81308e-12	43.4255	122.644	355
TraesCS2B02G577700	-6.25144	1.91614e-10	0	47.427	NA		TraesCS1D02G334900	-1.21348	0.0162001	10.6428	25.6337	747		TraesCS1B02G285900	-1.55211	2.00402e-08	29.718	87.8939	172|583
TraesCS2B02G577800	-4.05591	0.000255874	0	8.27287	NA		TraesCS1D02G335700	-1.88814	0.0046271	3.56462	15.0718	NA		TraesCS1B02G286700	-1.02395	1.00196e-08	123.47	251.436	NA
TraesCS2B02G578000	-8.16708	3.349e-16	0	181.506	313		TraesCS1D02G336600	-2.8219	1.86056e-07	4.01395	32.9872	639|663|866		TraesCS1B02G287100	-1.21896	2.69746e-28	189.206	440.944	NA
TraesCS2B02G578200	-3.84067	0.000387575	0	7.49406	409|710		TraesCS1D02G340600	-3.01062	1.9133e-89	62.051	505.14	465		TraesCS1B02G287400	-2.25701	7.59435e-52	78.2184	376.128	638
TraesCS2B02G578400	-4.40923	0.000124911	0	11.9756	NA		TraesCS1D02G344900	-1.35657	2.5805e-07	26.4428	68.5632	855		TraesCS1B02G288900	-1.03466	0.0215389	10.5534	21.975	NA
TraesCS2B02G578500	-5.71807	3.51733e-07	0.340778	38.3621	NA		TraesCS1D02G350000	-1.30555	4.04641e-25	99.3404	246.325	NA		TraesCS1B02G290700	-1.25774	5.59229e-46	340.169	813.678	NA
TraesCS2B02G578600	-1.37256	0.0132797	6.75768	18.3987	698		TraesCS1D02G350100	-1.43739	1.20707e-09	35.9584	98.4296	NA		TraesCS1B02G290900	-1.01092	2.04788e-38	520.962	1051.49	NA
TraesCS2B02G578700	-8.19396	3.15697e-18	0	264.338	NA		TraesCS1D02G350500	-1.95677	0.0204245	3.34397	15.1142	NA		TraesCS1B02G291800	-1.0477	9.74913e-08	516.511	1070.59	290|400
TraesCS2B02G578800	-7.43454	5.1717e-69	2.94369	670.524	14		TraesCS1D02G350900	-2.39113	5.2498e-28	34.8595	184.823	766|893		TraesCS1B02G293400	-1.74009	0.0457052	1.36922	6.19247	NA
TraesCS2B02G579000	-5.48844	3.9181e-27	2.31956	134.731	NA		TraesCS1D02G351800	-3.32893	5.69072e-12	4.17033	47.8393	NA		TraesCS1B02G295700	-1.08109	2.10612e-14	113.213	240.63	149
TraesCS2B02G579100	-8.9333	3.42459e-21	0	477.488	NA		TraesCS1D02G352100	-1.16414	0.0157312	13.2291	30.7279	NA		TraesCS1B02G296600	-1.57865	5.13073e-08	19.1033	57.829	NA
TraesCS2B02G579200	-7.9038	9.41629e-17	0	194.323	708		TraesCS1D02G352300	-1.59351	2.81622e-06	16.7321	52.059	NA		TraesCS1B02G301100	-1.05133	0.0413129	9.73088	21.0636	NA
TraesCS2B02G579800	-5.97715	1.77024e-21	1.4165	136.042	141|957		TraesCS1D02G353200	-1.57411	0.00557042	6.07918	19.1914	NA		TraesCS1B02G301300	-3.61292	0.000843115	1.05691	20.5491	185
TraesCS2B02G580000	-4.168	3.41838e-05	0	9.4108	NA		TraesCS1D02G353800	-1.08404	7.28449e-25	228.221	484.893	312		TraesCS1B02G304600	-2.44452	0.000219426	4.11501	25.4414	NA
TraesCS2B02G580800	-7.22073	7.81706e-14	0	104.676	NA		TraesCS1D02G355900	-2.78044	2.85629e-40	25.2118	176.344	NA		TraesCS1B02G304700	-1.28354	9.19171e-13	62.9397	153.619	405
TraesCS2B02G581100	-5.72974	2.33773e-09	0	33.9142	635		TraesCS1D02G356400	-1.14525	0.0100109	12.9139	29.4173	291|504|914		TraesCS1B02G305100	-1.51448	0.000196372	18.2999	53.2853	979
TraesCS2B02G581600	-3.29371	1.64876e-42	16.3907	168.796	NA		TraesCS1D02G357600	-1.38789	1.64955e-74	293.883	770.215	906		TraesCS1B02G305300	-1.32115	2.73496e-42	246.612	616.857	NA
TraesCS2B02G581700	-5.40243	3.30456e-63	6.05202	284.493	493		TraesCS1D02G360000	-1.17271	1.54561e-20	119.017	269.127	647|790		TraesCS1B02G306100	-1.63644	0.000687502	8.64905	28.4688	569
TraesCS2B02G581900	-5.90206	3.28974e-09	0	33.966	693|810		TraesCS1D02G360500	-1.38867	0.00223418	11.1621	29.9709	678		TraesCS1B02G307400	-1.25876	1.12927e-10	63.6915	153.432	NA
TraesCS2B02G582000	-5.96477	1.13565e-09	0	37.4575	692|809		TraesCS1D02G365400	-1.20503	2.46024e-37	271.966	628.046	NA		TraesCS1B02G308100	-1.55784	5.55903e-05	15.0284	44.9981	417
TraesCS2B02G582300	-8.2035	5.70071e-17	0	212.429	350|542		TraesCS1D02G368500	-1.34904	1.19263e-25	114.084	291.75	161|643|784		TraesCS1B02G310800	-1.11365	2.74663e-32	255.791	552.671	324|38|497|52
TraesCS2B02G582600	-2.8849	0.016005	0	3.63867	194		TraesCS1D02G369200	-2.76633	3.45032e-65	40.0071	272.583	586|72|784		TraesCS1B02G313100	-2.0761	1.18857e-66	160.276	678.822	NA
TraesCS2B02G582800	-9.22843	1.08764e-182	5.78921	3772.31	NA		TraesCS1D02G369400	-2.14615	4.46059e-05	5.82109	27.2563	386|395		TraesCS1B02G313400	-2.82548	0.00730348	0	3.80104	203|934
TraesCS2B02G583100	-6.88125	9.84003e-13	0	80.4946	NA		TraesCS1D02G369800	-1.19766	0.0481177	9.76676	23.4262	NA		TraesCS1B02G313600	-1.29055	7.83865e-06	26.7657	65.9436	432|61
TraesCS2B02G583200	-5.86636	9.50651e-10	0	36.9873	516|679|80		TraesCS1D02G370300	-1.08005	9.65092e-12	105.834	224.755	894		TraesCS1B02G314000	-1.19669	1.29731e-17	178.589	410.244	891
TraesCS2B02G583300	-6.69221	2.52365e-12	0	71.5541	NA		TraesCS1D02G372600	-2.48858	0.00662586	0	3.5011	235|268|369|512		TraesCS1B02G314400	-1.60193	0.0449313	2.50571	9.14508	512
TraesCS2B02G583500	-3.89596	9.02247e-05	0	7.62482	NA		TraesCS1D02G372700	-2.57457	0.00253938	0	4.15323	249|282|407|470		TraesCS1B02G314800	-1.02852	4.36655e-08	67.5807	138.925	249
TraesCS2B02G583600	-2.96091	0.00355512	0.868075	9.39731	NA		TraesCS1D02G378900	-1.04928	7.38279e-11	94.6501	196.665	374		TraesCS1B02G316700	-1.56731	0.0471352	3.44576	11.331	817
TraesCS2B02G583700	-4.45663	1.31043e-05	0	11.8559	2|841		TraesCS1D02G384900	-1.31848	0.0264391	5.37341	14.3012	841		TraesCS1B02G317800	-2.20159	0.00550293	2.92774	15.8699	NA
TraesCS2B02G583900	-4.32952	5.52552e-05	0	10.3708	NA		TraesCS1D02G385000	-1.03492	6.12726e-13	106.866	219.786	378		TraesCS1B02G318800	-1.17012	0.0076374	14.1525	33.0597	932
TraesCS2B02G584000	-5.79529	2.20608e-09	0	34.1613	826|834		TraesCS1D02G388000	-3.36393	4.19205e-08	2.38228	27.9885	NA		TraesCS1B02G320500	-2.49909	0.0116345	0.357377	5.45976	216|391|889|958
TraesCS2B02G584100	-9.3605	1.92775e-21	0	513.768	75		TraesCS1D02G389100	-1.43449	4.66729e-286	7728.79	20896	71		TraesCS1B02G321800	-1.36865	4.5515e-45	288.072	745.672	526|592
TraesCS2B02G584200	-7.15474	2.8753e-14	0	114.045	NA		TraesCS1D02G389200	-2.2625	4.88911e-212	646.217	3087.47	NA		TraesCS1B02G321900	-2.83776	7.14094e-166	185.261	1327.02	135|236
TraesCS2B02G584300	-2.09888	0.00247964	2.62084	12.6214	NA		TraesCS1D02G391000	-1.38064	3.44217e-26	138.593	361.84	889		TraesCS1B02G322100	-1.01204	5.96591e-197	3770.39	7602.62	NA
TraesCS2B02G585100	-6.86825	5.8037e-12	0.289519	122.641	369		TraesCS1D02G394600	-1.01847	1.54871e-05	38.3645	78.5162	NA		TraesCS1B02G322700	-1.04378	4.73928e-09	74.919	155.421	512|747|896
TraesCS2B02G585200	-8.00933	4.20813e-17	0	211.028	176|61		TraesCS1D02G396600	-4.62127	2.39004e-06	0	16.3754	759		TraesCS1B02G323500	-1.2184	8.57058e-09	56.9539	133.614	NA
TraesCS2B02G585400	-4.82697	4.98921e-07	0	16.1299	NA		TraesCS1D02G397700	-1.02387	1.8665e-05	37.3312	76.4773	368		TraesCS1B02G323600	-1.29037	9.74909e-10	58.8681	144.8	402|735
TraesCS2B02G585600	-6.27594	3.74868e-09	0	39.5886	NA		TraesCS1D02G403500	-1.00761	5.0093e-240	28208.4	56725.4	847|899		TraesCS1B02G324100	-2.29376	1.18302e-06	11.5071	57.7434	60
TraesCS2B02G586400	-6.5288	1.24917e-12	0	73.6318	234		TraesCS1D02G406100	-2.30394	0.03958	1.0533	8.10032	78		TraesCS1B02G324300	-1.32639	4.55507e-48	233.539	586.821	NA
TraesCS2B02G586500	-8.33166	3.53563e-19	0.631748	449.155	NA		TraesCS1D02G406500	-1.67653	0.0190126	4.25649	15.086	903		TraesCS1B02G324500	-2.69098	1.74204e-26	28.4337	186.529	714|919
TraesCS2B02G586700	-5.33989	1.40516e-33	4.25814	186.917	252|486|604|706|715|789		TraesCS1D02G408300	-1.47004	0.0229365	4.6369	13.857	561		TraesCS1B02G325200	-1.08582	0.0355717	7.24513	15.975	NA
TraesCS2B02G587100	-7.27408	4.46548e-15	0	133.511	89		TraesCS1D02G408500	-1.8177	9.037e-08	16.4168	59.7347	515		TraesCS1B02G326400	-2.33432	0.0112719	1.97335	12.5865	18|378
TraesCS2B02G587900	-3.21063	3.41693e-66	24.6577	233.665	807|835		TraesCS1D02G412400	-2.18456	0.0221319	0.717283	5.76562	NA		TraesCS1B02G326600	-1.0473	5.21455e-14	160.513	332.69	587
TraesCS2B02G588400	-3.39526	0.00123921	0.536769	11.0136	796		TraesCS1D02G413600	-1.93723	9.352e-07	10.817	43.2593	216		TraesCS1B02G329300	-1.14641	0	6765.38	14975.2	196
TraesCS2B02G588600	-6.04889	1.46406e-104	8.17916	557.593	NA		TraesCS1D02G415200	-1.24578	0.0371082	6.9077	17.3918	932		TraesCS1B02G330000	-3.15002	0.00103775	0	5.93014	NA
TraesCS2B02G588900	-5.40014	2.28807e-17	1.48812	87.6563	NA		TraesCS1D02G415300	-1.89613	0.0211653	2.46924	10.7106	NA		TraesCS1B02G330300	-2.32666	9.69741e-12	21.1163	108.783	NA
TraesCS2B02G589100	-5.44068	1.35632e-08	0	28.8859	NA		TraesCS1D02G421400	-3.41591	4.26697e-32	10.8288	121.575	544		TraesCS1B02G331300	-1.01974	0.00458214	16.3179	33.8332	745
TraesCS2B02G589700	-7.77283	2.57936e-16	0	178.097	NA		TraesCS1D02G424500	-1.44262	3.50565e-40	1854.12	5045.58	NA		TraesCS1B02G331800	-1.07763	0.0106649	14.1729	30.4089	895
TraesCS2B02G590000	-4.88266	1.18016e-06	0	16.7339	203		TraesCS1D02G426000	-1.16621	1.26489e-47	292.778	658.182	884|957		TraesCS1B02G333800	-2.1274	3.24996e-31	59.6733	261.869	689
TraesCS2B02G590100	-3.72414	1.41452e-21	5.42183	78.6004	395		TraesCS1D02G426700	-1.51793	1.73519e-33	111.422	320.718	NA		TraesCS1B02G334100	-1.02657	8.37406e-05	36.0234	73.8551	NA
TraesCS2B02G591000	-6.38814	9.3206e-09	0	38.6375	640|744		TraesCS1D02G426800	-1.37105	0.01366	7.01084	19.3127	797		TraesCS1B02G334200	-1.83426	9.66565e-50	127.133	454.392	11|150|210
TraesCS2B02G591300	-8.73266	1.19452e-77	2.44403	1416.3	481|684		TraesCS1D02G427000	-3.29026	7.1732e-24	9.34399	98.5056	NA		TraesCS1B02G334500	-2.57116	1.08584e-12	14.698	90.9472	NA
TraesCS2B02G591600	-6.2744	6.77133e-11	0	50.4285	673		TraesCS1D02G435500	-1.75425	0.0193501	2.34683	9.18097	NA		TraesCS1B02G335300	-1.73549	6.10462e-06	18.4601	62.9529	100|566
TraesCS2B02G591700	-6.31974	6.42485e-11	0	52.8123	NA		TraesCS1D02G437500	-3.1356	1.24275e-07	2.83673	27.7622	376|648		TraesCS1B02G335400	-1.10739	1.07547e-07	53.2965	115.376	26|453|723|842
TraesCS2B02G592000	-8.08634	2.92122e-25	0.805982	433.793	NA		TraesCS1D02G440900	-3.05902	0.0118409	0	4.67725	NA		TraesCS1B02G337300	-1.21603	1.58876e-05	37.548	89.0631	836
TraesCS2B02G592200	-3.67595	0.000746879	0	6.89329	667		TraesCS1D02G442900	-1.0092	1.88468e-07	61.6087	124.839	NA		TraesCS1B02G338500	-2.0994	4.12987e-154	389.908	1674.01	979
TraesCS2B02G592400	-9.48226	6.9721e-22	0	563.519	590		TraesCS1D02G450100	-2.56456	3.17554e-23	16.2327	99.7599	NA		TraesCS1B02G338800	-1.42841	3.85056e-113	540.93	1456.37	820
TraesCS2B02G592500	-7.99219	4.68936e-17	0	209.686	16		TraesCS1D02G450500	-2.29257	0.00497491	6.68646	41.5767	802|965		TraesCS1B02G340400	-1.58681	0.000434728	8.13709	25.4882	NA
TraesCS2B02G592600	-7.69383	5.56259e-16	0	165.309	NA		TraesCS1D02G451900	-1.17017	1.18826e-275	2779.16	6254.35	507		TraesCS1B02G340600	-1.00637	2.49312e-89	1135.59	2281.32	498
TraesCS2B02G592700	-6.26825	1.29033e-10	0.311571	81.8704	NA		TraesCS1D02G453000	-2.63549	0.00081715	3.25466	23.1119	278		TraesCS1B02G343100	-1.01344	7.65539e-26	385.542	778.033	113|833
TraesCS2B02G593400	-5.20137	4.71963e-07	0.296103	32.2051	NA		TraesCS2A02G013700	-1.12039	5.19857e-05	26.4583	58.1006	987		TraesCS1B02G344600	-1.73621	5.67586e-09	19.1426	64.8713	NA
TraesCS2B02G594100	-4.26384	3.74957e-05	0.354402	15.7689	NA		TraesCS2A02G014300	-1.29791	5.70058e-155	1496.7	3683.19	830|855		TraesCS1B02G344900	-1.8562	2.50491e-39	87.3443	316.998	573|745
TraesCS2B02G594200	-5.68209	2.42955e-38	3.02862	191.288	NA		TraesCS2A02G025100	-1.33493	0.0159186	4.7917	13.0941	22|405		TraesCS1B02G345300	-1.34865	2.47024e-43	224.873	575.582	825
TraesCS2B02G594500	-4.31163	3.70706e-11	1.57572	42.554	NA		TraesCS2A02G029700	-1.03343	0.00750219	17.2341	35.8621	NA		TraesCS1B02G345900	-1.21263	5.97045e-05	26.6499	62.3046	319|437
TraesCS2B02G594900	-6.10735	7.05596e-09	0	37.1426	753		TraesCS2A02G029900	-2.59346	3.11223e-09	5.57801	37.0668	206|315|568|79		TraesCS1B02G346200	-2.15962	1.49331e-17	28.5962	130.188	129
TraesCS2B02G595200	-4.94712	2.14152e-06	0.340111	25.5566	710|831		TraesCS2A02G031200	-1.08736	3.58825e-06	57.9439	123.682	NA		TraesCS1B02G347400	-1.47147	3.62415e-06	19.3253	54.5081	783
TraesCS2B02G595300	-7.51526	1.72514e-56	2.41146	599.132	NA		TraesCS2A02G031400	-2.04538	2.01859e-08	8.89133	38.6328	NA		TraesCS1B02G350700	-1.04234	6.11833e-13	95.0681	196.75	39|895
TraesCS2B02G595400	-3.16731	0.00730095	0	4.67961	151		TraesCS2A02G033700	-1.18932	0	83358	190111	369		TraesCS1B02G352100	-1.17382	2.36284e-05	24.8149	56.9825	50|990
TraesCS2B02G595600	-7.05854	1.35587e-13	0	96.8597	NA		TraesCS2A02G033800	-1.1971	0.000123666	29.6661	69.2684	NA		TraesCS1B02G352200	-1.14529	5.98466e-50	604.476	1339.21	NA
TraesCS2B02G596300	-3.683	3.81578e-13	3.43711	49.2677	NA		TraesCS2A02G035600	-2.01746	0.00724009	2.36193	11.5353	613		TraesCS1B02G352700	-1.35844	6.67686e-37	172.867	445.187	NA
TraesCS2B02G596400	-4.16127	1.44389e-18	3.47514	71.7516	NA		TraesCS2A02G035700	-1.05247	0.00854914	16.7043	35.3115	92		TraesCS1B02G353400	-2.70643	8.3351e-17	20.1538	135.267	NA
TraesCS2B02G596500	-8.17877	9.94421e-18	0	241.923	NA		TraesCS2A02G040300	-1.17218	0.000465206	16.6953	38.4091	NA		TraesCS1B02G353900	-1.0716	0.0401709	10.3877	22.3542	NA
TraesCS2B02G596600	-4.47014	4.10638e-32	4.98652	118.868	822		TraesCS2A02G042200	-1.06617	1.09584e-05	36.5729	77.0857	739		TraesCS1B02G354200	-1.01164	1.85913e-17	129.474	261.758	302
TraesCS2B02G596900	-5.7717	2.33773e-09	0	34.3458	643|669|724		TraesCS2A02G042700	-2.33402	1.64771e-06	5.41263	29.9712	136		TraesCS1B02G354300	-1.50682	1.76625e-18	59.6506	171.628	NA
TraesCS2B02G597300	-3.87026	3.1039e-296	80.6778	1182.22	230		TraesCS2A02G048600	-1.03796	4.71057e-112	1578.45	3242.86	30|800|821		TraesCS1B02G354600	-3.15301	6.9076e-10	6.79785	65.2941	NA
TraesCS2B02G597400	-5.36621	3.49537e-08	0.499688	43.8245	NA		TraesCS2A02G058600	-1.35589	0.000624771	11.147	29.451	737		TraesCS1B02G355900	-6.64669	4.79896e-11	0	60.6669	388|42|859
TraesCS2B02G597500	-2.42632	0.00130701	2.94042	18.5282	NA		TraesCS2A02G067700	-1.15761	1.70956e-12	57.9477	129.894	NA		TraesCS1B02G356200	-1.62823	1.56431e-38	227.541	703.386	NA
TraesCS2B02G597700	-5.80208	1.60104e-08	0	28.5531	NA		TraesCS2A02G067900	-1.39096	0.0225218	4.92968	14.7888	67		TraesCS1B02G357400	-1.52534	5.51518e-07	23.5249	68.8555	780
TraesCS2B02G597800	-4.38834	1.57379e-09	1.08043	36.0896	NA		TraesCS2A02G071700	-1.23761	1.31437e-05	26.1407	62.3868	NA		TraesCS1B02G357600	-2.06877	0.000193174	7.19105	31.9511	536
TraesCS2B02G598600	-4.96146	2.40099e-06	0.252408	25.7734	NA		TraesCS2A02G071800	-2.28961	0.0223834	0	2.92159	756		TraesCS1B02G360800	-1.03881	8.80702e-27	253.095	520.25	392|736
TraesCS2B02G598800	-5.4271	3.83958e-08	0	24.7996	979		TraesCS2A02G089600	-1.03071	1.3842e-39	336.561	688.385	NA		TraesCS1B02G362400	-1.71755	0.0102717	6.1301	22.2637	NA
TraesCS2B02G598900	-3.73248	0.00139089	0	7.35545	NA		TraesCS2A02G094800	-2.25366	2.24005e-10	11.9516	58.9479	NA		TraesCS1B02G362600	-1.34695	2.5186e-10	76.2474	194.524	894
TraesCS2B02G599000	-2.79952	0.0230066	0	3.57781	299		TraesCS2A02G095700	-2.34548	1.6116e-104	110.542	565.126	684|744|984		TraesCS1B02G363100	-1.39145	5.07488e-70	353.855	928.436	NA
TraesCS2B02G599300	-8.27251	3.59083e-18	0	262.424	123|75		TraesCS2A02G098600	-1.22627	8.00333e-10	54.9059	128.998	301|886		TraesCS1B02G363400	-1.17286	2.83303e-39	274.805	620.425	NA
TraesCS2B02G599500	-4.16142	2.10189e-05	0	9.8399	NA		TraesCS2A02G098900	-5.39613	3.35785e-08	0	26.5553	804		TraesCS1B02G363500	-2.58086	2.76783e-31	41.0341	247.626	NA
TraesCS2B02G599600	-5.39546	9.43716e-65	6.14439	289.406	189|334		TraesCS2A02G099300	-1.27576	0.003548	11.5208	28.8272	897		TraesCS1B02G363700	-1.29344	7.24597e-72	494.864	1212.9	NA
TraesCS2B02G599800	-4.96515	2.56005e-07	0	17.523	NA		TraesCS2A02G102200	-1.65117	2.50058e-10	21.7748	69.5707	460|545		TraesCS1B02G363800	-1.91598	5.48484e-49	121.216	458.114	286|817|839|876
TraesCS2B02G600200	-8.09295	1.19777e-17	0	234.337	NA		TraesCS2A02G105400	-1.46477	1.19446e-05	17.2193	48.6559	NA		TraesCS1B02G364200	-3.45708	2.30102e-48	24.0084	271.325	NA
TraesCS2B02G600300	-6.57959	1.99402e-12	0	71.2725	932		TraesCS2A02G108700	-2.07807	0.0418065	1.37199	8.17869	977		TraesCS1B02G364900	-1.01512	3.69378e-08	64.4127	130.569	206|504|564|782
TraesCS2B02G600800	-3.52507	2.50552e-14	4.18359	51.7712	583|962		TraesCS2A02G109100	-1.64483	0	3757.61	11754.9	292|849		TraesCS1B02G366700	-2.31454	0.0460498	0	3.1516	NA
TraesCS2B02G600900	-5.01149	4.4862e-06	0	16.7934	NA		TraesCS2A02G109200	-3.86911	0.000559193	0.334007	14.0757	NA		TraesCS1B02G366900	-1.99984	0.000436936	4.11902	18.4533	NA
TraesCS2B02G602000	-6.82472	5.29505e-12	0	71.8197	107|730|742		TraesCS2A02G111000	-1.01788	3.99764e-08	60.8299	123.837	573|643		TraesCS1B02G367200	-1.97818	9.60501e-86	235.112	926.314	NA
TraesCS2B02G602100	-8.22659	6.05935e-19	0.585482	407.694	NA		TraesCS2A02G113500	-2.35191	8.1038e-58	55.7496	285.896	51		TraesCS1B02G369000	-3.99583	0.000320322	0.357807	14.682	34
TraesCS2B02G602200	-4.13642	6.65252e-05	0	9.1562	NA		TraesCS2A02G114000	-1.11423	1.17329e-72	618.874	1340.75	282|473|834		TraesCS1B02G369400	-2.70804	1.28297e-95	105.288	690.485	NA
TraesCS2B02G602700	-8.96072	3.5216e-58	1.66758	1286.62	670|729		TraesCS2A02G115100	-1.1649	5.28492e-07	43.9589	99.8489	NA		TraesCS1B02G370900	-1.32127	1.10481e-25	192.203	481.825	773
TraesCS2B02G602800	-7.51105	2.76047e-22	0.873433	300.263	205		TraesCS2A02G117100	-1.23746	0.037111	8.02703	20.0904	NA		TraesCS1B02G375500	-1.2147	0.0209984	7.57893	18.5157	947
TraesCS2B02G602900	-6.29313	2.82783e-19	1.22103	135.68	505|516|728|739		TraesCS2A02G119200	-2.43615	0.0155217	1.36124	9.98402	442		TraesCS1B02G377300	-1.38403	5.51835e-68	497.544	1300.22	130|422
TraesCS2B02G603000	-8.20994	1.16803e-17	0	254.417	844		TraesCS2A02G119600	-1.20589	0.00021231	27.7977	65.0604	543		TraesCS1B02G377600	-1.21605	4.53461e-57	420.508	978.499	108
TraesCS2B02G603100	-7.91819	1.03908e-15	0	161.382	NA		TraesCS2A02G125100	-1.03741	2.09117e-22	193.681	399.328	682		TraesCS1B02G378000	-1.1667	2.28341e-21	183.966	414.096	NA
TraesCS2B02G603200	-6.68394	1.8315e-11	0.554627	104.355	NA		TraesCS2A02G125200	-1.16789	1.86898e-45	310.434	698.467	576		TraesCS1B02G379300	-1.07052	1.86616e-20	156.365	329.032	NA
TraesCS2B02G603500	-7.7385	3.82663e-13	0.319567	174.095	NA		TraesCS2A02G126100	-1.45634	4.75156e-22	63.0294	174.188	NA		TraesCS1B02G380300	-1.20771	2.09482e-39	349.772	808.933	NA
TraesCS2B02G603600	-5.82187	8.00019e-207	19.7378	1109.45	508		TraesCS2A02G126300	-1.52435	0.0410624	2.87984	9.57326	314		TraesCS1B02G380900	-1.09648	1.12337e-26	232.9	498.222	296|374
TraesCS2B02G603800	-6.54472	2.2502e-12	0.574656	113.545	188|616|741		TraesCS2A02G130300	-1.76255	8.93865e-30	95.8614	326.782	NA		TraesCS1B02G381400	-2.62493	1.26796e-21	24.3012	150.573	586|664
TraesCS2B02G603900	-8.1861	1.27192e-17	0	234.881	NA		TraesCS2A02G130500	-1.21076	2.5461e-17	154.819	359.087	157		TraesCS1B02G381500	-2.31076	2.11401e-09	17.4896	87.9069	NA
TraesCS2B02G604300	-6.71301	3.51631e-12	0	69.8857	551|94		TraesCS2A02G131000	-1.62082	0.0189288	5.10248	16.3784	NA		TraesCS1B02G385000	-1.92528	0.00633633	4.54572	19.4003	380
TraesCS2B02G604500	-7.74894	3.90784e-15	0	140.955	618|714		TraesCS2A02G138300	-1.54684	3.22274e-25	72.2812	212.399	84		TraesCS1B02G385200	-1.61893	0.0112533	2.46573	8.86204	264|298
TraesCS2B02G604600	-5.50205	7.39706e-08	0	24.5476	880		TraesCS2A02G141900	-1.79545	0.0414712	2.118	8.9198	NA		TraesCS1B02G385800	-1.70129	1.60044e-06	18.4797	61.5355	NA
TraesCS2B02G604700	-7.25798	5.45323e-14	0	108.091	NA		TraesCS2A02G143400	-2.0999	0.0031466	2.41495	12.4359	775		TraesCS1B02G386200	-1.22547	0.00105038	18.5043	44.1467	NA
TraesCS2B02G604800	-10.1885	6.5876e-26	0	1136.42	NA		TraesCS2A02G144300	-2.20338	6.08779e-15	25.0506	117.764	NA		TraesCS1B02G386900	-1.39722	1.22149e-24	104.427	275.248	153|381
TraesCS2B02G605000	-7.11869	2.3621e-13	0	93.4143	596		TraesCS2A02G145200	-2.35895	0.000200856	3.53681	20.4358	NA		TraesCS1B02G387700	-1.14213	8.31762e-06	50.4431	112.567	217|832
TraesCS2B02G605800	-9.65306	1.41727e-36	0.850184	1448.65	250|360|469		TraesCS2A02G146000	-1.45808	7.05189e-49	231.081	637.439	884		TraesCS1B02G390100	-1.73646	0.0273295	2.14452	8.69463	NA
TraesCS2B02G607100	-5.84472	2.17802e-09	0	34.099	922		TraesCS2A02G149300	-1.01757	5.23136e-11	94.1657	191.394	NA		TraesCS1B02G392300	-1.81856	2.33676e-05	9.42223	34.4749	542
TraesCS2B02G607200	-4.09665	6.8629e-05	0	8.80195	NA		TraesCS2A02G152000	-1.31132	0	2718.08	6747.16	380		TraesCS1B02G393300	-1.1558	0.00345578	15.8983	36.0137	NA
TraesCS2B02G607300	-4.56932	8.30378e-06	0	12.4307	136|310|934		TraesCS2A02G153500	-1.25255	0.033349	7.29381	18.3648	836|958		TraesCS1B02G396100	-1.17073	0.00114455	20.845	47.3787	NA
TraesCS2B02G608100	-7.14716	5.98837e-14	0	104.744	NA		TraesCS2A02G153700	-1.19773	1.28253e-13	76.6044	176.74	245|898|939		TraesCS1B02G396200	-1.30436	4.54624e-169	1419.14	3507.8	NA
TraesCS2B02G608300	-8.71484	2.93115e-69	2.53005	1300.53	NA		TraesCS2A02G154300	-1.86527	0.039627	1.69939	7.563	668		TraesCS1B02G398400	-1.69482	0.000121283	8.3298	28.675	229
TraesCS2B02G608400	-3.63675	4.69853e-26	7.11839	93.9698	NA		TraesCS2A02G155200	-1.25092	7.9839e-14	56.3207	134.99	NA		TraesCS1B02G402000	-1.20916	3.7638e-12	82.3085	190.899	564|668|956
TraesCS2B02G608500	-7.25889	2.39947e-13	0	95.8606	NA		TraesCS2A02G156800	-1.16506	9.75403e-102	9618.62	21582.2	NA		TraesCS1B02G403000	-2.47606	3.83689e-06	9.08874	51.0094	NA
TraesCS2B02G608800	-8.37621	4.25594e-18	0	265.886	327		TraesCS2A02G158700	-1.44353	0.00376927	7.65327	21.9766	357|898		TraesCS1B02G403300	-1.68353	0.00904862	4.36396	15.7235	NA
TraesCS2B02G608900	-10.9261	2.04275e-29	0	2045.35	956		TraesCS2A02G170400	-1.6065	5.05718e-32	102.515	314.015	78		TraesCS1B02G404200	-1.30013	2.4725e-09	51.0719	126.998	NA
TraesCS2B02G609200	-5.73165	1.35225e-08	0	29.0513	NA		TraesCS2A02G171000	-1.02958	0.00918813	12.5782	26.347	343		TraesCS1B02G404500	-4.92743	1.24903e-67	11.2078	356.587	140
TraesCS2B02G609700	-7.2974	1.91124e-14	0	117.5	387		TraesCS2A02G173000	-1.3619	0.032476	3.75292	10.5869	767		TraesCS1B02G410300	-1.2091	6.10864e-16	79.6411	184.373	251
TraesCS2B02G609800	-6.52487	1.65178e-10	0.246424	85.6315	161		TraesCS2A02G174400	-1.04164	0.0322352	9.73337	20.5957	18		TraesCS1B02G410400	-1.44278	2.8738e-07	21.5618	59.4823	NA
TraesCS2B02G610000	-6.96928	1.00726e-13	0	97.6231	135|760		TraesCS2A02G175400	-1.34289	6.81586e-16	66.5306	169.992	752		TraesCS1B02G410900	-1.29433	0.00242093	15.3523	38.6599	NA
TraesCS2B02G610200	-7.86162	2.92476e-16	0	176.075	559		TraesCS2A02G176100	-1.84796	2.8491e-06	11.3097	42.0854	NA		TraesCS1B02G411600	-2.32783	0.00124387	3.01914	16.9279	648
TraesCS2B02G610300	-7.69464	3.77764e-14	0.27052	209.618	NA		TraesCS2A02G177200	-3.37704	2.6527e-07	2.08926	28.3895	17|93		TraesCS1B02G413200	-1.4597	2.86445e-06	27.4152	75.7304	538
TraesCS2B02G610400	-5.90538	9.83462e-09	0.27018	51.6368	942		TraesCS2A02G185900	-1.02346	0.00172139	26.0387	53.769	NA		TraesCS1B02G414600	-1.081	5.27737e-14	108.731	231.424	226
TraesCS2B02G610700	-5.62316	1.11935e-15	1.20588	87.4709	NA		TraesCS2A02G189900	-2.56444	0.00868743	2.30575	17.3579	136		TraesCS1B02G415900	-2.53763	0.0239721	0.743738	7.25031	NA
TraesCS2B02G610800	-6.37625	4.32206e-28	1.83701	194.95	NA		TraesCS2A02G190200	-2.36404	6.12105e-146	172.409	889.19	171|938		TraesCS1B02G424500	-1.29455	2.66787e-96	518.049	1271.73	765
TraesCS2B02G611000	-4.05391	0.000403097	0	8.87528	508|965		TraesCS2A02G192500	-1.49544	2.64705e-05	11.6327	34.2865	NA		TraesCS1B02G425700	-1.28102	1.54173e-05	25.769	63.0969	624
TraesCS2B02G611600	-4.61045	3.48573e-06	0	13.4628	799		TraesCS2A02G196100	-1.43266	0.0123091	5.09412	14.7302	350		TraesCS1B02G427700	-1.49826	5.64546e-56	316.173	895.243	390
TraesCS2B02G611700	-8.93092	1.05299e-18	0.249846	572.47	NA		TraesCS2A02G197600	-1.67125	0.000695215	6.35821	21.4525	NA		TraesCS1B02G429300	-1.06736	0.00528386	21.6852	46.6927	NA
TraesCS2B02G611800	-7.22093	2.97204e-14	0	111.7	NA		TraesCS2A02G203200	-4.3142	1.2315e-50	10.9582	221.362	509|517|622		TraesCS1B02G429400	-2.59574	3.70478e-06	4.12496	28.1858	521
TraesCS2B02G611900	-4.07918	2.33404e-06	0.873053	24.272	NA		TraesCS2A02G203500	-1.22009	0.00147315	19.6182	46.895	NA		TraesCS1B02G429900	-1.22022	0.0362114	7.63385	18.6668	NA
TraesCS2B02G612300	-8.14382	5.23664e-17	0	209.375	NA		TraesCS2A02G204500	-1.5851	0.00165739	7.34459	23.2944	614|762		TraesCS1B02G430800	-1.35548	9.23031e-82	514.982	1318.02	NA
TraesCS2B02G613700	-8.00359	1.37979e-16	0	191.935	317		TraesCS2A02G205100	-1.74248	2.87319e-116	325.483	1091.17	NA		TraesCS1B02G432500	-1.33671	1.12762e-10	39.5015	101.196	NA
TraesCS2B02G613800	-6.91947	3.46577e-13	0	87.3729	267|273		TraesCS2A02G205200	-2.04184	0.000415084	5.08417	22.7729	521		TraesCS1B02G434000	-1.78493	0	6119.34	21091	247|481|578
TraesCS2B02G613900	-6.42565	6.85975e-10	0	47.6248	342|716		TraesCS2A02G205700	-1.02484	0.000439869	35.2797	72.5315	165		TraesCS1B02G436500	-1.96903	5.46011e-30	78.3988	308.166	NA
TraesCS2B02G614100	-6.10876	6.11846e-10	0	42.0844	873		TraesCS2A02G206600	-1.23706	0.00696973	9.73776	23.533	NA		TraesCS1B02G437100	-1.12417	0.0222873	9.72691	21.9479	NA
TraesCS2B02G616200	-1.10357	0.00938949	11.4051	24.9599	178		TraesCS2A02G213200	-1.96613	6.65016e-63	114.91	450.613	NA		TraesCS1B02G437600	-1.12902	1.10917e-87	1576.29	3447.54	NA
TraesCS2B02G618200	-7.75562	1.79584e-15	0	151.16	957		TraesCS2A02G214500	-1.2073	0.0179857	9.1606	22.0098	333		TraesCS1B02G437700	-1.42749	1.64718e-20	93.0765	251.227	NA
TraesCS2B02G619200	-4.49221	3.29127e-05	0	11.4283	283|459|608|911		TraesCS2A02G219000	-1.10118	1.70544e-134	1149.25	2467.17	768		TraesCS1B02G438100	-1.17928	1.6097e-06	38.3667	87.6936	953
TraesCS2B02G620000	-1.55394	5.57023e-06	13.9747	42.4545	NA		TraesCS2A02G219200	-2.14738	0.00703881	2.53093	13.3888	189		TraesCS1B02G438800	-1.20104	2.21765e-20	99.49	228.497	NA
TraesCS2B02G620600	-4.33099	9.44032e-06	0.654692	21.4459	456|685|788		TraesCS2A02G220400	-2.10556	3.07693e-68	105.879	457.722	NA		TraesCS1B02G439100	-1.64511	0.000320567	8.28033	27.2428	751|879
TraesCS2B02G620700	-2.95567	0.00613307	0.521878	7.77258	51		TraesCS2A02G221500	-2.40045	0.000178305	14.1458	83.1801	607		TraesCS1B02G440200	-2.18808	0.00823201	2.8627	15.7051	NA
TraesCS2B02G620900	-3.2611	6.41987e-11	3.61012	38.3271	NA		TraesCS2A02G222600	-1.00912	6.51216e-26	201.967	407.166	NA		TraesCS1B02G442000	-2.34105	6.70007e-19	40.0356	205.39	315
TraesCS2B02G621000	-6.8343	7.44628e-13	0	82.0023	922		TraesCS2A02G225500	-1.89799	0.00220654	4.45255	18.1344	NA		TraesCS1B02G443100	-1.83177	0	1845.24	6572.22	NA
TraesCS2B02G621900	-5.11785	3.45664e-06	0	18.7407	388|451		TraesCS2A02G228100	-3.47502	0.000611602	0.667735	13.5735	643		TraesCS1B02G444000	-2.22606	6.80667e-35	43.5096	205.838	176|789
TraesCS2B02G622500	-7.27252	4.87897e-14	0	108.678	NA		TraesCS2A02G230100	-2.30605	1.40599e-50	70.599	351.409	NA		TraesCS1B02G444500	-2.41236	1.02289e-09	12.8257	70.0499	849
TraesCS2B02G622700	-2.37431	0.0145179	1.834	12.0829	130|245		TraesCS2A02G241100	-3.10911	4.68224e-09	3.68955	36.6051	NA		TraesCS1B02G444600	-1.65664	2.85517e-06	17.2717	55.7066	NA
TraesCS2B02G623400	-6.42168	1.86785e-11	0	60.0496	841		TraesCS2A02G241200	-1.75425	0.0193501	2.34683	9.18097	NA		TraesCS1B02G445100	-2.1741	4.64629e-10	16.8416	77.0864	686|844|927
TraesCS2B02G624100	-3.56028	5.57992e-45	12.8987	164.054	NA		TraesCS2A02G241700	-1.53344	0.00220568	8.06546	24.8016	NA		TraesCS1B02G448300	-1.26089	2.44936e-81	526.63	1262.61	100|293|917|988
TraesCS2B02G624600	-1.32368	0.00838655	10.6476	26.6208	NA		TraesCS2A02G249500	-2.16807	0.0491552	1.33234	8.15766	NA		TraesCS1B02G450900	-2.11986	4.84893e-08	54.1403	245.659	NA
TraesCS2B02G624900	-3.51778	0.0015888	0	5.95793	33|553|627		TraesCS2A02G256200	-2.76091	3.77002e-35	22.4207	155.603	459|475|528		TraesCS1B02G455200	-1.27282	9.57692e-14	92.129	224.288	NA
TraesCS2B02G625200	-3.90295	0.000663237	0	7.58522	384		TraesCS2A02G256900	-1.14228	0.00226974	16.3014	36.537	47		TraesCS1B02G455900	-2.41386	1.23734e-16	19.2643	105.565	NA
TraesCS2B02G625300	-1.79904	1.47776e-06	9.27404	34.6692	NA		TraesCS2A02G257000	-1.00317	2.90017e-24	236.799	475.317	233		TraesCS1B02G457200	-1.05491	2.84688e-17	181.419	378.29	NA
TraesCS2B02G625400	-6.14383	9.04739e-09	0	36.5257	NA		TraesCS2A02G257600	-1.79437	0.0130955	18.0028	71.8127	NA		TraesCS1B02G459200	-1.73758	9.07026e-54	215.423	719.508	NA
TraesCS2B02G625500	-6.49362	2.52033e-10	0	49.1579	145		TraesCS2A02G260700	-1.12704	1.72772e-31	238.018	520.505	NA		TraesCS1B02G464300	-1.17256	0.00198994	16.6377	38.3047	NA
TraesCS2B02G628600	-4.13133	3.58007e-05	0	9.06765	203		TraesCS2A02G262400	-1.84232	0.0430424	1.64712	7.80662	NA		TraesCS1B02G464900	-1.38698	8.67554e-25	124.233	325.584	715
TraesCS2B02G628700	-3.19845	9.46253e-12	3.75869	38.9209	NA		TraesCS2A02G264500	-1.05427	0.000296435	25.6161	53.9065	375|424|958		TraesCS1B02G467100	-3.21074	1.11898e-06	2.92925	30.8898	NA
TraesCS2B02G630000	-3.60825	1.78317e-43	11.8297	148.175	NA		TraesCS2A02G264700	-2.71711	9.61842e-14	8.545	60.3838	365|447		TraesCS1B02G469200	-1.05576	3.47051e-13	143.205	299.214	NA
TraesCS2B02G630100	-4.37845	4.29098e-22	2.89216	76.8316	106		TraesCS2A02G265800	-1.71503	7.52549e-53	111.321	366.755	NA		TraesCS1B02G470800	-2.0659	1.60171e-67	209.528	882.458	580
TraesCS2D02G003200	-1.40367	1.03412e-16	79.3567	212.307	294		TraesCS2A02G265900	-1.38507	0.0171405	4.81357	13.1283	NA		TraesCS1B02G471000	-4.13164	3.15829e-05	0	10.7877	NA
TraesCS2D02G005000	-2.33219	0.00279514	1.16005	8.20673	857|882		TraesCS2A02G266000	-1.74149	8.12056e-28	69.5002	233.232	NA		TraesCS1B02G472500	-1.92436	2.41295e-185	488.6	1858.2	554|59
TraesCS2D02G008200	-1.05236	1.99294e-19	144.17	302.154	NA		TraesCS2A02G266800	-1.11639	5.65421e-21	176.952	384.157	670		TraesCS1B02G475700	-2.55725	0	469.613	2763.92	NA
TraesCS2D02G008400	-1.02504	0.00220446	19.5035	40.2158	NA		TraesCS2A02G274400	-1.23288	3.42577e-05	20.7699	49.7917	574|735|880		TraesCS1B02G476700	-1.23691	2.58609e-27	210.338	496.221	NA
TraesCS2D02G021000	-2.00496	4.70029e-38	159.979	647.958	NA		TraesCS2A02G274600	-1.49582	8.86605e-05	15.7647	45.5603	NA		TraesCS1B02G477100	-1.12963	3.81442e-06	66.8334	147.53	NA
TraesCS2D02G026900	-2.33432	0.0133269	1.28751	7.89925	486|891		TraesCS2A02G274700	-4.11715	2.14669e-197	53.4502	937.814	132|241|841|953		TraesCS1B02G478400	-1.54737	0	3968.39	11598.2	625|757
TraesCS2D02G027700	-1.84031	7.68896e-05	12.5961	47.4501	NA		TraesCS2A02G280800	-1.46397	0.0371925	3.95509	11.9149	NA		TraesCS1B02G480200	-1.58124	1.10856e-07	26.3232	79.5113	378|446|984
TraesCS2D02G028100	-2.02383	2.76763e-14	20.1313	85.1913	478		TraesCS2A02G282000	-1.45985	0.016838	4.08958	12.168	6|85		TraesCS1B02G480800	-1.02613	8.83804e-12	182.676	372.999	NA
TraesCS2D02G028300	-1.12785	0.0475719	11.3951	26.0469	NA		TraesCS2A02G282600	-1.05567	0.000581286	28.4775	58.8248	411		TraesCS1B02G480900	-1.35351	0.000628111	11.3909	29.7544	56
TraesCS2D02G030900	-1.53741	1.13025e-07	23.2677	68.688	NA		TraesCS2A02G284700	-1.26969	5.80214e-42	211.225	510.068	840|946		TraesCS1B02G481000	-1.689	3.70778e-08	20.8335	68.2888	NA
TraesCS2D02G032500	-1.48674	0.0419756	4.84266	14.5371	206		TraesCS2A02G284900	-1.48397	1.18821e-22	82.8825	232.687	242|452		TraesCS1D02G003700	-2.21817	0.0382518	0.394809	4.29683	NA
TraesCS2D02G033200	-1.19688	1.79257e-82	239.665	546.924	802		TraesCS2A02G285200	-1.08474	0.00366392	13.8652	30.096	649		TraesCS1D02G005200	-1.22958	3.14322e-08	49.3594	116.73	NA
TraesCS2D02G033300	-1.22755	0.0371518	6.65776	16.8635	NA		TraesCS2A02G294800	-1.15055	3.55245e-06	27.2635	61.1522	494		TraesCS1D02G007900	-1.3851	1.28759e-42	294.113	769.812	365
TraesCS2D02G033700	-1.41533	0.00923847	4.33617	11.6128	NA		TraesCS2A02G297700	-2.10562	2.86145e-09	10.5282	47.2649	NA		TraesCS1D02G008472	-1.71827	0.0024946	6.28995	22.0037	NA
TraesCS2D02G033800	-1.95741	0.0165891	1.16617	6.18467	641|967		TraesCS2A02G298600	-1.10266	4.74626e-45	280.855	603.677	NA		TraesCS1D02G011100	-3.21919	0.0161187	0	6.51363	NA
TraesCS2D02G033900	-1.79734	0.0334227	0.531961	4.26846	NA		TraesCS2A02G299000	-2.30823	0.00366231	1.34095	9.58412	NA		TraesCS1D02G014600	-1.10662	9.13676e-08	51.7443	112.077	483
TraesCS2D02G034000	-1.17472	7.12345e-08	36.0922	81.8417	235|714|920		TraesCS2A02G299100	-1.42184	0.000641242	9.6757	26.6447	473|962		TraesCS1D02G015300	-2.41678	0.0330763	0	3.33569	553
TraesCS2D02G046600	-1.10178	0.0224668	14.6024	31.2149	608|669|910		TraesCS2A02G300800	-1.46622	0.000213927	13.2002	37.6435	425		TraesCS1D02G015800	-1.11424	2.21661e-06	32.5584	70.2415	788|795
TraesCS2D02G049200	-3.58208	7.49573e-05	0.649603	14.4062	NA		TraesCS2A02G302300	-1.53386	1.17336e-96	316.743	918.564	NA		TraesCS1D02G016991	-1.81233	0.0110113	2.64069	11.1186	NA
TraesCS2D02G051800	-1.70537	0.000103674	15.4569	52.2696	NA		TraesCS2A02G305700	-2.33115	5.71788e-11	14.7047	77.7125	148|184|419|876		TraesCS1D02G017700	-1.80212	3.50024e-14	27.3144	97.6604	897
TraesCS2D02G073700	-1.24153	0.0449463	5.25811	13.1944	51|884		TraesCS2A02G306000	-1.40687	0.037312	6.24696	17.9434	NA		TraesCS1D02G017900	-2.06973	4.61136e-36	57.0815	241.299	42|580|897
TraesCS2D02G074400	-1.05061	0.0335821	15.746	33.3912	NA		TraesCS2A02G310100	-1.77143	7.83274e-06	8.61142	31.1318	NA		TraesCS1D02G018000	-1.39735	0.000129504	14.9121	40.1587	136|563|65|880
TraesCS2D02G075000	-1.04992	3.5258e-22	192.276	397.01	NA		TraesCS2A02G312900	-1.47323	0	4000.34	11111.1	NA		TraesCS1D02G018800	-1.5088	0.0397174	4.11509	12.7049	NA
TraesCS2D02G081000	-5.30178	5.13367e-08	0.49787	42.3209	877		TraesCS2A02G314200	-1.41442	0.00187325	8.25165	22.8474	321|986		TraesCS1D02G020500	-1.33322	0.00411979	6.88094	18.3116	NA
TraesCS2D02G081200	-3.35746	4.05444e-06	1.33977	17.8466	856|879		TraesCS2A02G314800	-1.70453	3.77529e-43	118.461	387.523	NA		TraesCS1D02G026100	-1.50631	0.0026641	7.86088	23.312	313|431
TraesCS2D02G082100	-1.30077	0.000113504	19.9314	50.3751	876		TraesCS2A02G315600	-4.86013	0	57.6303	1690.04	774|87		TraesCS1D02G034800	-3.17312	1.56217e-08	3.06581	33.0249	NA
TraesCS2D02G097600	-1.56839	6.05703e-12	28.8051	87.5606	NA		TraesCS2A02G316500	-1.70793	3.89363e-15	29.3559	97.2083	757		TraesCS1D02G035000	-1.58761	0.0181166	6.17869	20.5751	100|238|250
TraesCS2D02G097900	-1.18871	0.00829724	10.5449	25.2608	NA		TraesCS2A02G318200	-1.63909	1.7916e-09	24.0943	76.3848	441|646		TraesCS1D02G036000	-1.94061	2.1526e-10	11.6567	46.8404	NA
TraesCS2D02G103200	-1.41576	5.67214e-11	58.5103	156.492	NA		TraesCS2A02G318900	-1.14106	3.59604e-76	842.689	1859.89	NA		TraesCS1D02G043200	-1.88545	5.9757e-07	18.8372	71.6119	495
TraesCS2D02G104600	-2.54849	0.0299088	0.668504	6.48163	NA		TraesCS2A02G319700	-1.04575	0.0029392	26.2104	54.9017	420		TraesCS1D02G045000	-1.33324	0.00299126	7.053	19.56	869
TraesCS2D02G105000	-1.24337	1.2117e-28	133.272	318.456	229		TraesCS2A02G323200	-1.87914	0.00497611	3.62171	14.7137	NA		TraesCS1D02G048300	-1.6883	1.24015e-07	10.5253	35.0068	NA
TraesCS2D02G115100	-1.08103	4.18597e-06	36.3633	77.7403	492		TraesCS2A02G325800	-5.89414	1.87528e-08	0	35.6515	NA		TraesCS1D02G050000	-3.16116	1.25244e-13	8.01464	76.4551	771
TraesCS2D02G117400	-1.01475	2.93949e-39	430.979	872.75	233|418|504		TraesCS2A02G326100	-2.52507	1.80257e-74	78.1448	452.11	536|766		TraesCS1D02G053800	-1.7785	1.35652e-38	142.453	489.755	NA
TraesCS2D02G128900	-1.12265	3.39671e-15	128.477	280.339	889		TraesCS2A02G328500	-2.50603	1.84079e-06	5.3275	33.4418	NA		TraesCS1D02G053900	-2.03292	8.48978e-36	78.6757	323.906	907
TraesCS2D02G142400	-2.36427	0.00985675	3.31199	20.5344	947		TraesCS2A02G328900	-3.03037	0.00337558	0	5.62902	NA		TraesCS1D02G057200	-1.54546	2.72304e-13	68.0905	200.184	187
TraesCS2D02G144700	-1.59023	0.00843212	30.4519	100.291	NA		TraesCS2A02G330500	-3.08954	5.94985e-10	4.3675	38.999	NA		TraesCS1D02G057300	-1.1262	1.42749e-07	46.012	101.234	752
TraesCS2D02G146400	-1.02904	0.0117392	10.6009	22.1678	NA		TraesCS2A02G330700	-2.02011	0.000123178	8.49891	36.867	NA		TraesCS1D02G069300	-1.4274	8.76933e-20	74.2349	201.124	NA
TraesCS2D02G162600	-1.30978	7.81097e-165	822.417	2040.67	NA		TraesCS2A02G331500	-1.01739	0.00185023	20.2618	41.7922	NA		TraesCS1D02G070800	-2.18782	0.0433271	0.362426	3.98003	NA
TraesCS2D02G165800	-1.35296	8.23497e-27	85.0467	216.348	833|889		TraesCS2A02G332800	-1.17835	0.0078564	8.76647	20.5834	547		TraesCS1D02G071100	-2.03946	2.63775e-11	12.7333	54.0684	NA
TraesCS2D02G173100	-1.10404	0.000384487	25.1349	55.4226	NA		TraesCS2A02G337000	-1.47688	1.72223e-07	18.7126	53.0481	495		TraesCS1D02G076300	-1.44871	1.06195e-23	110.312	302.767	853
TraesCS2D02G177100	-1.03434	5.45361e-15	175.78	360.45	NA		TraesCS2A02G337200	-1.10268	0.0077138	13.0284	28.5986	661		TraesCS1D02G079400	-1.00814	1.28361e-07	62.5171	126.1	NA
TraesCS2D02G181100	-1.63517	4.42893e-10	23.1913	73.6348	252		TraesCS2A02G342500	-1.14034	0.00389559	18.6406	41.6587	402|674		TraesCS1D02G081200	-1.40462	0	8585.32	22731.5	NA
TraesCS2D02G181200	-1.2567	2.40098e-06	32.5453	78.8413	239		TraesCS2A02G342900	-2.17545	0.0475627	0	3.17389	NA		TraesCS1D02G081800	-1.07302	0.0064959	14.2867	30.4481	NA
TraesCS2D02G208700	-1.03467	0.0118616	11.1968	23.4762	NA		TraesCS2A02G343300	-2.33525	0.000449319	3.24553	18.3332	NA		TraesCS1D02G085900	-1.46362	3.00049e-50	281.248	776.623	NA
TraesCS2D02G212200	-1.20143	0.00371286	20.1089	46.6473	NA		TraesCS2A02G345600	-1.26887	0.0270752	6.71779	17.3359	665		TraesCS1D02G086400	-1.27728	4.40424e-12	71.9971	175.034	745|754|920
TraesCS2D02G215900	-1.68927	0.030589	0.942439	4.97222	861		TraesCS2A02G346200	-1.14818	0.000930707	16.6881	37.9381	NA		TraesCS1D02G087400	-1.07802	8.24724e-06	61.3891	130.386	NA
TraesCS2D02G224700	-1.11759	1.11709e-85	584.663	1269.01	940		TraesCS2A02G348000	-2.64831	0.0252829	0	3.98305	725		TraesCS1D02G089200	-1.10411	5.28133e-52	396.137	852.584	167|631|771
TraesCS2D02G225400	-1.59884	0.00505412	7.35269	22.9083	627|804		TraesCS2A02G348400	-1.14154	1.00286e-23	153.635	339.735	NA		TraesCS1D02G089900	-1.66142	1.01129e-10	27.2225	87.1608	313|787|842
TraesCS2D02G226000	-1.35531	1.31649e-73	445.568	1141.56	118		TraesCS2A02G352000	-1.02379	2.28777e-09	74.3336	152.04	NA		TraesCS1D02G090600	-2.34837	5.60944e-21	23.9507	124.7	761
TraesCS2D02G227800	-1.08955	0.000453703	22.9533	48.7224	210|872		TraesCS2A02G353100	-1.55096	0.00995766	4.38003	13.9057	454		TraesCS1D02G090700	-2.27119	2.98476e-12	17.1463	84.8272	487|849
TraesCS2D02G231200	-1.18838	4.18189e-17	86.4342	199.609	498		TraesCS2A02G353600	-2.40072	0.013475	0	3.33267	NA		TraesCS1D02G090900	-1.5085	2.51206e-94	517.714	1473.95	582
TraesCS2D02G257300	-1.64411	0.000183006	11.4817	37.197	565|649		TraesCS2A02G355100	-1.18009	1.49187e-05	26.2612	60.2274	711		TraesCS1D02G094400	-1.07909	9.9266e-11	90.8338	192.667	NA
TraesCS2D02G263900	-3.50385	1.16451e-05	1.05782	27.6093	632		TraesCS2A02G355300	-1.39537	0.000746542	10.1782	27.8304	NA		TraesCS1D02G094700	-1.1548	8.898e-07	30.9493	69.8805	NA
TraesCS2D02G264000	-6.36339	0	27.0566	2216.75	NA		TraesCS2A02G355900	-1.89102	0.020735	2.33848	9.55455	987		TraesCS1D02G095400	-2.31254	1.85104e-61	75.5253	377.02	NA
TraesCS2D02G264500	-2.73547	0.00115723	0	4.31945	315|411		TraesCS2A02G358200	-2.80181	0.00147654	1.36369	14.1314	NA		TraesCS1D02G100100	-1.22379	0.000369835	18.7771	44.7568	98
TraesCS2D02G271700	-1.10327	4.96099e-35	345.83	739.44	NA		TraesCS2A02G358400	-1.11008	0.0262819	9.22185	20.8136	159		TraesCS1D02G104100	-1.88016	3.87767e-05	9.45525	35.9427	725
TraesCS2D02G273600	-3.02853	7.73884e-12	4.30898	37.1991	2|788|900		TraesCS2A02G362000	-1.36246	1.2741e-05	27.8181	72.2399	NA		TraesCS1D02G104500	-1.16437	6.73377e-09	67.1524	151.852	NA
TraesCS2D02G281300	-1.35058	1.28261e-28	123.02	314.174	163|260		TraesCS2A02G363300	-1.64504	2.89252e-12	27.1659	85.6511	817		TraesCS1D02G105000	-1.30906	5.73591e-44	269.088	668.418	NA
TraesCS2D02G283600	-1.07396	0.00358486	13.7384	29.7835	212		TraesCS2A02G363400	-1.93683	0.0031689	3.38927	14.5146	NA		TraesCS1D02G106500	-1.25572	3.30003e-55	305.676	730.312	126|357|67|957
TraesCS2D02G284700	-1.71075	0.00669225	3.88441	14.3695	NA		TraesCS2A02G363600	-1.31192	1.21431e-60	355.238	883.933	319		TraesCS1D02G108300	-1.04805	5.76543e-89	1237.27	2559.01	428
TraesCS2D02G285300	-1.05735	2.46152e-08	94.3431	198.121	190|505		TraesCS2A02G364000	-1.14699	0.00152256	17.6741	39.9495	NA		TraesCS1D02G109000	-1.733	1.42825e-76	229.511	766.4	610|619
TraesCS2D02G293300	-2.90489	1.45879e-14	11.6629	95.2835	NA		TraesCS2A02G367200	-1.32579	8.89895e-05	26.8151	68.1232	527		TraesCS1D02G110900	-1.8119	6.21746e-20	42.0316	148.854	165|920
TraesCS2D02G297000	-1.71861	0.0396038	0.846771	4.47216	401|963		TraesCS2A02G371300	-1.86736	0.0421633	1.77818	8.22105	NA		TraesCS1D02G111800	-2.72087	0.00814099	0	3.61358	NA
TraesCS2D02G299500	-1.30349	3.84193e-25	99.1767	245.713	NA		TraesCS2A02G378900	-1.49157	3.18458e-08	24.9293	71.2063	NA		TraesCS1D02G112500	-1.13861	1.77372e-44	445.943	981.726	832
TraesCS2D02G309700	-1.24611	0.0022068	10.5518	25.7946	199|438|614		TraesCS2A02G379600	-1.07897	9.92719e-15	109.693	232.55	532		TraesCS1D02G114100	-1.39573	0	7738.7	20364.6	249
TraesCS2D02G311900	-1.03982	1.4832e-08	76.5771	158.109	NA		TraesCS2A02G381900	-1.04841	2.65659e-51	429.243	888.605	16|93		TraesCS1D02G114500	-1.73979	1.13851e-09	26.8911	91.7687	NA
TraesCS2D02G312200	-1.09198	0.000584375	19.9222	43.3553	613		TraesCS2A02G382400	-1.55747	1.04594e-08	23.5035	70.1946	588		TraesCS1D02G115300	-1.01673	2.8142e-07	73.2966	148.93	NA
TraesCS2D02G313700	-1.02041	1.47937e-165	2516.31	5100.43	NA		TraesCS2A02G386400	-1.11162	1.44528e-20	140.083	303.788	NA		TraesCS1D02G121500	-1.04097	1.47888e-14	158.468	326.848	399
TraesCS2D02G313800	-1.9543	0.033709	0	2.05744	NA		TraesCS2A02G386500	-1.05061	0.000142937	28.8279	60.7642	454|750		TraesCS1D02G123600	-1.2524	3.07475e-61	596.491	1419.9	452|704|859
TraesCS2D02G318200	-1.40886	1.37324e-07	24.6797	66.5323	NA		TraesCS2A02G386700	-1.12385	0.00216371	20.4825	45.5845	NA		TraesCS1D02G123900	-1.89004	4.72548e-63	154.267	571.281	931
TraesCS2D02G321600	-1.48927	0.0333568	1.63101	5.93697	NA		TraesCS2A02G387700	-1.86575	0.0402458	1.31404	6.3919	NA		TraesCS1D02G124300	-1.17891	2.35856e-21	153.27	347.866	759
TraesCS2D02G322700	-1.00449	0.000429615	32.8968	66.4647	363|495|520		TraesCS2A02G389800	-1.29059	4.86125e-31	135.982	333.088	335|580|681		TraesCS1D02G125300	-2.34923	0.00090702	5.71571	31.3	NA
TraesCS2D02G325800	-1.24547	2.91105e-10	37.283	88.7128	233|807		TraesCS2A02G391300	-1.39673	0.0391301	5.35407	15.2575	650		TraesCS1D02G125400	-1.40188	0.0229256	5.32905	14.9937	NA
TraesCS2D02G334000	-1.38091	0.0167597	4.65482	12.9891	NA		TraesCS2A02G396100	-1.62774	1.69033e-14	39.016	121.656	NA		TraesCS1D02G126300	-1.22469	3.02595e-21	117.716	275.897	207
TraesCS2D02G336900	-3.0363	1.71988e-08	2.40665	24.6078	483		TraesCS2A02G396900	-2.0755	2.2337e-24	35.7112	152.754	801		TraesCS1D02G126800	-1.40332	1.0214e-11	54.1218	144.575	692|802
TraesCS2D02G337200	-1.01138	0.0362179	9.03934	19.0602	152|261|29		TraesCS2A02G397400	-3.06252	0.00378052	1.01379	14.7658	NA		TraesCS1D02G127700	-5.1689	3.06836e-06	0.276163	27.5715	914
TraesCS2D02G350100	-1.11467	0.00330465	21.552	46.6957	953		TraesCS2A02G398700	-3.12617	0.000633611	1.68479	18.9869	640		TraesCS1D02G128000	-1.66685	1.16134e-09	18.3031	59.6563	NA
TraesCS2D02G352100	-1.05832	0.0234933	12.804	26.6537	NA		TraesCS2A02G399500	-1.71909	0.0465111	1.70747	6.92715	29|383		TraesCS1D02G128300	-2.15816	2.64912e-10	13.0084	59.3847	NA
TraesCS2D02G354100	-1.12889	0.0209907	8.47655	18.7665	818		TraesCS2A02G399900	-1.31042	4.17619e-13	46.4159	115.689	361|408|424		TraesCS1D02G129300	-2.21441	2.16705e-68	115.125	536.003	NA
TraesCS2D02G355400	-1.40215	0.000601125	15.5182	42.1465	NA		TraesCS2A02G401000	-1.91648	4.27533e-09	14.0201	54.5619	NA		TraesCS1D02G129800	-1.46382	0.0117288	7.28898	21.4713	NA
TraesCS2D02G360800	-1.8249	1.17795e-07	10.6712	38.3712	NA		TraesCS2A02G401200	-3.13201	0.00811066	0	4.75576	NA		TraesCS1D02G130300	-1.35197	5.15233e-25	114.92	294.09	NA
TraesCS2D02G364200	-1.06765	0.00244278	19.5027	41.38	NA		TraesCS2A02G406000	-1.70171	7.78646e-05	11.235	38.1772	NA		TraesCS1D02G133100	-1.46729	1.61353e-17	75.6702	210.278	270
TraesCS2D02G377100	-1.98027	8.31664e-05	3.81773	16.2643	549		TraesCS2A02G406800	-1.27554	1.69838e-104	963.42	2334.23	228		TraesCS1D02G133700	-1.20896	6.51316e-68	470.888	1089.17	192|782
TraesCS2D02G378100	-1.7069	0.0366678	0.262134	2.98912	551		TraesCS2A02G409300	-3.95737	2.40853e-54	15.1332	238.872	NA		TraesCS1D02G133900	-1.47861	1.6679e-11	78.0451	218.986	149|623
TraesCS2D02G380200	-1.3055	0.0249503	6.35774	17.1483	138|403		TraesCS2A02G409800	-2.829	9.4388e-87	53.8024	384.484	NA		TraesCS1D02G137200	-3.72094	0.0015842	0	7.95405	354
TraesCS2D02G383200	-1.01411	1.57143e-07	77.1631	156.007	NA		TraesCS2A02G410000	-4.61971	2.24969e-16	3.08343	93.3475	NA		TraesCS1D02G137800	-1.02316	1.66376e-08	58.6236	119.508	NA
TraesCS2D02G386000	-1.2309	0.0320547	7.81726	19.2849	800		TraesCS2A02G413300	-2.96954	0.000306817	1.31377	15.6455	NA		TraesCS1D02G138400	-2.85156	0.00251512	0	4.7713	NA
TraesCS2D02G392500	-1.50074	0.00484707	8.86209	26.0033	701		TraesCS2A02G416000	-1.02868	6.10596e-08	60.3145	123.574	106		TraesCS1D02G139000	-2.46703	0.00742745	3.40062	21.188	22|234|818|862
TraesCS2D02G393400	-1.19198	4.25845e-11	100.024	229.113	NA		TraesCS2A02G417300	-2.01864	0	833.702	3380.22	918		TraesCS1D02G140600	-1.43469	8.18269e-05	16.1831	44.8716	78
TraesCS2D02G393800	-1.70539	0.0351992	0.487317	3.94402	554		TraesCS2A02G418800	-1.26768	0.0105759	11.0743	27.7649	NA		TraesCS1D02G141000	-4.5039	8.16376e-18	4.10824	103.551	824
TraesCS2D02G397000	-1.04965	0.0164457	22.3726	47.5834	738|779		TraesCS2A02G424000	-1.48561	0.0182451	4.32477	13.4472	63		TraesCS1D02G143000	-1.74026	7.39972e-23	75.2087	252.981	NA
TraesCS2D02G406900	-1.16728	0.0154558	10.0135	23.3008	470		TraesCS2A02G424861	-2.59762	0.00624092	0.665568	7.97298	362|426		TraesCS1D02G144000	-2.50868	3.92117e-160	303.777	1732.63	812
TraesCS2D02G411300	-1.69661	0.000250049	10.2567	33.921	NA		TraesCS2A02G424900	-1.22192	4.4616e-111	668.156	1559.32	NA		TraesCS1D02G144600	-1.62879	1.26171e-08	21.6348	68.9176	NA
TraesCS2D02G412400	-1.4294	0.00510763	8.22622	23.1541	NA		TraesCS2A02G429900	-2.09271	0.0414753	0.349905	4.07782	271		TraesCS1D02G145700	-1.49578	0.000619967	11.2371	33.4285	NA
TraesCS2D02G414600	-1.05312	5.68496e-83	653.255	1354.86	713|918		TraesCS2A02G433000	-1.05216	1.26724e-48	473.946	984.276	NA		TraesCS1D02G147100	-1.01274	0.000298895	54.6349	110.852	750
TraesCS2D02G420500	-1.50456	0.000203244	13.7717	39.2985	319		TraesCS2A02G433500	-2.19253	0.0379489	0.337913	3.50569	NA		TraesCS1D02G148200	-1.65315	1.58147e-39	164.476	517.779	495
TraesCS2D02G425300	-1.31771	0.0159367	12.5087	32.4225	NA		TraesCS2A02G434500	-2.24542	0.00925338	1.35672	8.88337	NA		TraesCS1D02G153100	-1.16699	6.88225e-25	182.82	411.909	293|319|345|522|654|770|791|857
TraesCS2D02G432000	-3.1699	1.95083e-102	44.207	395.477	NA		TraesCS2A02G435000	-1.21104	0.000258155	20.3947	48.0591	NA		TraesCS1D02G153400	-1.94444	0.000231703	12.7743	52.251	NA
TraesCS2D02G438200	-3.5207	6.3664e-12	3.02874	42.5163	120|141|202		TraesCS2A02G436000	-1.79629	0.0246074	2.72148	11.1075	8		TraesCS1D02G154200	-1.43904	5.60127e-07	21.6219	59.794	559
TraesCS2D02G438300	-1.9111	5.06984e-37	65.7078	247.712	NA		TraesCS2A02G438300	-1.19273	1.31605e-244	2250.28	5144.7	180		TraesCS1D02G154800	-1.11538	5.81349e-25	264.932	575.304	888
TraesCS2D02G460800	-1.3721	0.0372945	5.25611	14.1895	NA		TraesCS2A02G439400	-2.05141	1.88279e-124	183.034	760.297	736		TraesCS1D02G157100	-1.19804	5.71887e-33	269.627	618.239	NA
TraesCS2D02G462000	-1.62653	5.90369e-07	29.2672	91.5109	512		TraesCS2A02G440800	-2.23185	0.00222726	3.89854	20.7797	NA		TraesCS1D02G159900	-2.4755	0.00158868	1.91249	13.4204	312
TraesCS2D02G462800	-1.89084	0.0380357	3.36577	14.2737	NA		TraesCS2A02G450500	-2.11375	2.46979e-256	453.961	1966.19	NA		TraesCS1D02G160600	-1.68924	0.00220741	6.85099	23.1707	NA
TraesCS2D02G464200	-1.10423	0.00464842	12.2479	26.8115	NA		TraesCS2A02G453400	-1.29012	2.0911e-158	1083.73	2651.01	645|738		TraesCS1D02G164100	-2.36801	2.51547e-07	6.79242	37.6376	593
TraesCS2D02G471900	-1.13555	0.00238594	12.4687	28.3497	435		TraesCS2A02G457400	-1.75307	0.0183998	2.48317	9.93412	8|975		TraesCS1D02G166800	-1.20371	1.07076e-10	89.2019	206.441	NA
TraesCS2D02G476900	-3.33003	1.4531e-37	14.3656	149.309	754|916|964		TraesCS2A02G461800	-1.96031	0.0369481	1.02704	6.00733	NA		TraesCS1D02G167600	-1.28977	2.78583e-27	170.961	420.683	913
TraesCS2D02G481500	-1.24266	0.0133028	11.1309	26.9215	NA		TraesCS2A02G466100	-1.45238	0.0325687	3.92564	11.9606	512		TraesCS1D02G168700	-1.17308	2.82299e-286	5210.32	11748.8	NA
TraesCS2D02G483000	-3.58728	0.000374118	0.517914	13.5833	117|870		TraesCS2A02G468900	-2.57792	0.036058	0	3.4992	256|563		TraesCS1D02G171800	-1.00318	7.15682e-10	75.0409	151.153	NA
TraesCS2D02G483300	-1.60007	0.0193014	3.54807	11.8147	204		TraesCS2A02G470800	-4.28436	2.45815e-06	0	14.4127	NA		TraesCS1D02G172700	-1.35262	3.48325e-14	74.5187	190.648	NA
TraesCS2D02G484200	-4.6656	3.88281e-87	12.288	329.074	702|889|900		TraesCS2A02G474500	-2.78804	1.8338e-22	16.7812	117.158	803		TraesCS1D02G174700	-1.34146	3.65744e-26	175.293	444.421	567
TraesCS2D02G484300	-4.43768	4.42737e-06	0	12.9609	NA		TraesCS2A02G480200	-1.34941	1.20761e-22	126.194	322.995	331|342|659|715|739		TraesCS1D02G175600	-1.84785	6.84544e-12	29.8909	109.24	777
TraesCS2D02G489000	-1.34909	5.64276e-05	14.4802	38.0694	629		TraesCS2A02G481100	-1.7049	0.00109125	5.90212	20.5372	NA		TraesCS1D02G175700	-2.12739	1.19456e-225	363.786	1589.58	NA
TraesCS2D02G493200	-4.208	5.9037e-05	0.601764	18.936	966		TraesCS2A02G482200	-3.05369	0.0148383	0	5.54947	NA		TraesCS1D02G176300	-1.11966	1.12125e-05	30.6392	67.9172	205|934
TraesCS2D02G497500	-1.14543	0.0137544	9.14776	20.9776	553		TraesCS2A02G484500	-2.3253	4.9657e-06	5.99399	32.5412	282		TraesCS1D02G176500	-3.30931	0.0111806	0	7.44449	NA
TraesCS2D02G500700	-1.83031	0.0417566	2.78283	11.5701	NA		TraesCS2A02G486100	-6.70793	3.52161e-48	3.23495	393.514	690		TraesCS1D02G176800	-1.25644	4.5521e-21	109.787	261.631	833|993
TraesCS2D02G502200	-1.0821	0.0208985	8.56596	18.6028	317		TraesCS2A02G487700	-3.10477	0	494.78	4259.79	252|286|475		TraesCS1D02G177000	-1.76771	3.15485e-18	49.4866	170.148	70
TraesCS2D02G503600	-3.23238	6.26517e-05	1.74159	18.8138	633		TraesCS2A02G487800	-2.54235	0.0499824	0.651639	7.19508	169|238|427		TraesCS1D02G178200	-1.70598	1.96463e-41	120.434	394.361	NA
TraesCS2D02G507900	-1.07711	4.41876e-07	60.6386	128.502	668		TraesCS2A02G488400	-1.51773	0.000635681	9.26172	27.5816	11		TraesCS1D02G178300	-1.4207	9.67501e-34	178.211	477.937	878
TraesCS2D02G512400	-2.09811	0.000740444	2.57803	13.2809	NA		TraesCS2A02G490900	-4.11702	6.74622e-05	0	9.61536	NA		TraesCS1D02G179700	-3.74602	2.62493e-05	0	12.1857	NA
TraesCS2D02G512800	-1.27009	9.05843e-06	40.8375	100.112	350		TraesCS2A02G493400	-1.64691	0.0373812	1.66688	6.67498	228|957		TraesCS1D02G180200	-2.03946	2.63775e-11	12.7333	54.0684	NA
TraesCS2D02G514500	-1.31754	0.0054612	5.61254	15.204	101|600		TraesCS2A02G500600	-2.06284	0.0298749	1.02607	6.4323	906		TraesCS1D02G180500	-3.76203	1.31813e-225	71.7524	982.843	NA
TraesCS2D02G517000	-2.84292	0.000838242	0	4.3136	NA		TraesCS2A02G501800	-1.14981	1.1096e-29	170.202	378.133	185|90		TraesCS1D02G181700	-5.71851	1.08961e-178	23.0136	1256.66	61
TraesCS2D02G522500	-1.00706	0.0310801	14.3537	29.6196	NA		TraesCS2A02G502200	-1.02474	6.83519e-25	188.488	384.409	NA		TraesCS1D02G183000	-3.86168	2.19926e-05	0	11.135	NA
TraesCS2D02G527800	-1.43638	1.43895e-17	67.1863	185.281	NA		TraesCS2A02G503800	-1.01638	5.84663e-10	82.9864	169.276	NA		TraesCS1D02G185100	-1.00817	1.89502e-08	73.8927	149.711	NA
TraesCS2D02G528400	-1.5542	0.00196382	5.63051	17.7975	NA		TraesCS2A02G504100	-1.30407	6.49157e-13	51.1549	127.054	NA		TraesCS1D02G185700	-1.57237	1.57959e-102	512.819	1527.2	NA
TraesCS2D02G530600	-2.72643	6.13316e-06	3.11279	22.9758	562|858		TraesCS2A02G504200	-4.14758	1.54194e-14	2.27401	50.0546	NA		TraesCS1D02G186100	-1.31781	1.33643e-41	235.811	588.683	238
TraesCS2D02G534500	-2.51227	1.88687e-14	11.0302	64.8729	NA		TraesCS2A02G510400	-2.92524	1.12807e-44	27.018	209.225	191|663		TraesCS1D02G186500	-1.64079	3.18668e-21	74.5787	233.269	577
TraesCS2D02G534900	-3.8507	1.68082e-13	2.55067	46.3969	408		TraesCS2A02G510700	-2.31683	2.8005e-36	51.9702	262.249	788		TraesCS1D02G186800	-1.9949	2.80674e-20	54.3705	219.002	969
TraesCS2D02G535000	-1.48956	2.98512e-07	20.595	60.235	NA		TraesCS2A02G510800	-1.45845	1.899e-36	143.167	395.017	NA		TraesCS1D02G187500	-1.20356	1.84679e-08	40.3528	94.1052	NA
TraesCS2D02G540400	-1.1729	5.72986e-18	97.0564	218.443	759		TraesCS2A02G513200	-1.78581	0.000108826	9.80213	35.1369	108|705		TraesCS1D02G187700	-1.37595	2.32225e-57	526.466	1368.5	662
TraesCS2D02G543500	-2.39226	0.000164928	5.32308	29.4605	401|830		TraesCS2A02G521400	-1.22127	7.88815e-06	30.6587	72.5871	397		TraesCS1D02G187900	-1.58137	1.34872e-30	118.089	354.838	630
TraesCS2D02G547400	-1.83184	1.02968e-20	60.8315	217.588	NA		TraesCS2A02G523700	-1.96878	2.57466e-66	142.48	560.273	665		TraesCS1D02G189600	-1.23462	6.1653e-89	820.593	1933.69	952
TraesCS2D02G547900	-1.83122	4.95254e-11	20.0185	73.2454	NA		TraesCS2A02G525000	-1.15824	7.63472e-62	567.802	1267.6	405|444		TraesCS1D02G189800	-1.02046	6.5025e-91	1708.68	3465.19	64|844
TraesCS2D02G552700	-1.12019	1.91324e-69	580.591	1261.84	327|615		TraesCS2A02G525500	-2.37472	0	2192.66	11375.4	36		TraesCS1D02G190000	-3.17593	9.54257e-69	40.6072	371.412	NA
TraesCS2D02G555400	-1.31746	2.23515e-27	93.1993	233.116	NA		TraesCS2A02G532700	-1.08622	1.31965e-39	305.628	649.56	NA		TraesCS1D02G190200	-3.02694	4.64827e-06	1.83715	19.9689	179|840
TraesCS2D02G557200	-1.20787	1.73841e-08	85.5364	198.867	NA		TraesCS2A02G534600	-4.45728	7.82297e-37	7.07187	163.524	962		TraesCS1D02G190300	-2.12398	1.59591e-48	76.521	334.849	146
TraesCS2D02G563600	-3.08734	2.60604e-11	3.32163	31.8587	443		TraesCS2A02G539400	-1.26716	1.36737e-09	58.1499	140.948	773		TraesCS1D02G190400	-1.36755	0.00105298	14.1117	37.4762	806
TraesCS2D02G569700	-1.29178	0.00791992	8.62022	22.31	NA		TraesCS2A02G540500	-1.21913	0.0195351	7.36256	17.7865	532|556		TraesCS1D02G191100	-2.30371	0	1123.74	5552.31	890
TraesCS2D02G570300	-6.85746	3.79638e-13	0.533984	140.047	561		TraesCS2A02G540600	-1.97247	0.00660973	2.12707	10.303	720		TraesCS1D02G192000	-1.24016	0.0217919	9.61642	23.1534	NA
TraesCS2D02G571300	-2.39771	0.00844547	1.22324	8.44134	NA		TraesCS2A02G541100	-4.59459	4.30263e-60	10.8145	276.322	800		TraesCS1D02G193600	-1.63026	4.5043e-20	69.6289	215.817	NA
TraesCS2D02G571700	-1.39617	0.000617893	17.888	47.6751	NA		TraesCS2A02G541300	-1.94641	0.0409339	2.25801	10.2765	558		TraesCS1D02G194000	-1.10883	9.41591e-09	52.1454	112.742	309|37|474
TraesCS2D02G572700	-2.44875	2.46206e-09	7.32637	41.4609	224		TraesCS2A02G541400	-1.23612	1.25657e-119	990.837	2335.73	NA		TraesCS1D02G194200	-2.17558	3.6978e-12	28.8984	134.203	144|429
TraesCS2D02G573100	-2.58373	0.000259716	1.92675	13.5119	NA		TraesCS2A02G542700	-1.13014	2.82764e-29	161.631	354.912	NA		TraesCS1D02G194600	-1.08049	3.07424e-05	53.5474	114.054	NA
TraesCS2D02G573200	-3.87321	0	118.718	1749.51	NA		TraesCS2A02G544600	-1.91275	0.0107282	2.28644	10.2437	NA		TraesCS1D02G196100	-1.23986	1.7688e-32	328.647	776.803	164
TraesCS2D02G574000	-3.82712	0.00234468	0	7.54431	317		TraesCS2A02G547000	-1.16218	0.00303239	15.5555	35.2124	NA		TraesCS1D02G197500	-1.51128	8.50316e-73	363.508	1035.73	NA
TraesCS2D02G574300	-7.23681	7.44155e-13	0	92.1208	NA		TraesCS2A02G547200	-1.16029	4.7212e-35	322.33	721.219	NA		TraesCS1D02G198100	-2.88201	7.01362e-44	26.1624	198.735	NA
TraesCS2D02G574500	-5.93193	4.7532e-09	0	34.5197	134|905		TraesCS2A02G548200	-1.03114	3.56132e-33	314.113	642.383	665		TraesCS1D02G198400	-1.59098	6.06704e-27	146.838	444.783	NA
TraesCS2D02G574700	-4.35779	0.000241383	0	11.2276	NA		TraesCS2A02G551600	-1.28555	1.57046e-17	106.505	260.995	NA		TraesCS1D02G198600	-1.04211	0.0149719	12.1999	25.9073	839
TraesCS2D02G575000	-7.51592	8.95759e-14	0	109.218	391		TraesCS2A02G555000	-1.40795	0.000845757	15.0906	41.3461	NA		TraesCS1D02G199700	-1.15901	2.55743e-48	449.242	1003.28	560
TraesCS2D02G576500	-5.31624	2.65718e-07	0	21.4608	553		TraesCS2A02G556100	-1.69017	4.17463e-14	31.9287	103.988	NA		TraesCS1D02G202000	-1.33235	3.94447e-64	558.557	1407.94	NA
TraesCS2D02G577000	-1.65868	0.00268446	5.52986	18.044	27		TraesCS2A02G557600	-1.48597	0.0476754	4.27412	13.4311	NA		TraesCS1D02G202100	-1.26986	8.83577e-46	335.222	808.098	260|468
TraesCS2D02G582200	-5.07804	5.88303e-07	0	18.4244	NA		TraesCS2A02G560500	-2.6718	7.94714e-31	21.5057	139.87	NA		TraesCS1D02G202200	-1.0062	2.42144e-87	928.492	1862.57	NA
TraesCS2D02G582500	-2.65188	0.00828061	0.245122	4.77881	NA		TraesCS2A02G561300	-3.57052	2.90623e-15	4.60811	61.1431	NA		TraesCS1D02G202500	-1.0342	0.000374707	43.634	89.6375	NA
TraesCS2D02G582600	-3.69269	0.00159159	0	6.59604	267|315|487|898		TraesCS2A02G561600	-2.05206	1.91326e-06	8.99258	39.0062	327		TraesCS1D02G203000	-1.46763	0.000136635	29.3974	82.798	NA
TraesCS2D02G588200	-3.01539	0.0129918	0	4.62742	373|973		TraesCS2A02G562000	-1.22646	4.03888e-13	75.9225	178.877	899		TraesCS1D02G204200	-1.51587	1.96911e-106	485.629	1389.8	820
TraesCS2D02G592100	-1.16215	0.013261	9.23959	21.4289	NA		TraesCS2A02G562300	-2.71579	1.73009e-20	14.3571	97.8928	508|806|925		TraesCS1D02G204600	-1.15713	4.67968e-12	94.2257	210.614	NA
TraesCS3A02G001800	-1.06468	4.78127e-42	273.388	570.974	NA		TraesCS2A02G563700	-2.4648	0.000138319	2.81147	18.4717	924		TraesCS1D02G204700	-1.02957	6.80496e-06	42.4567	87.5708	NA
TraesCS3A02G002500	-2.26263	0.0406377	1.14265	7.86022	NA		TraesCS2A02G570700	-1.09969	4.04727e-76	610.105	1308.25	NA		TraesCS1D02G204900	-1.21386	2.76133e-132	985.652	2284.72	NA
TraesCS3A02G009000	-1.23949	6.87746e-21	145.638	345.247	NA		TraesCS2A02G571300	-1.03748	0.0275817	8.71977	18.5142	765		TraesCS1D02G205300	-1.61483	1.78854e-112	561.76	1720.91	105|369|407|414|421|505|987
TraesCS3A02G012300	-1.03121	0.0126401	14.0191	29.2506	NA		TraesCS2A02G573400	-1.81839	0.000107246	8.387	31.3843	432|486|89		TraesCS1D02G206700	-1.7493	6.95882e-29	94.4058	318.029	261|802|990
TraesCS3A02G015200	-1.34588	3.56572e-10	61.5574	156.287	246		TraesCS2A02G573900	-1.67349	0.0371684	2.36568	9.12377	304|57|720|762		TraesCS1D02G206800	-2.19726	0.0247538	1.32747	8.53428	508
TraesCS3A02G022700	-1.16495	6.55052e-27	169.383	380.706	NA		TraesCS2A02G574300	-3.30764	5.79157e-06	1.37379	20.6829	778		TraesCS1D02G207100	-1.34387	0.0115387	7.0548	18.8446	NA
TraesCS3A02G028200	-1.38092	0.00065594	29.6428	78.7342	911		TraesCS2A02G575700	-1.42367	0.00108673	12.1542	33.8587	637		TraesCS1D02G208100	-1.3971	0.00112065	102.779	278.225	NA
TraesCS3A02G035300	-1.00805	1.73951e-11	80.3862	162.065	NA		TraesCS2A02G576400	-1.15429	1.45153e-34	228.799	510.327	577|606|654		TraesCS1D02G208900	-1.05664	6.94403e-83	861.496	1791.67	838
TraesCS3A02G045900	-1.05469	0.0376282	12.8808	27.2336	NA		TraesCS2A02G578400	-5.37725	1.21242e-22	2.91482	147.544	615		TraesCS1D02G209400	-1.77895	2.64446e-07	20.0408	69.2891	994
TraesCS3A02G050800	-1.34858	4.18934e-11	44.218	113.153	561|614|783		TraesCS2A02G580600	-2.16525	1.93543e-32	148.603	674.183	NA		TraesCS1D02G209500	-1.71652	1.07966e-28	117.492	386.835	NA
TraesCS3A02G051200	-1.26677	0.0042195	12.5247	31.5559	319		TraesCS2A02G581600	-1.2645	0	6167.27	14820.2	812		TraesCS1D02G210100	-1.63406	3.32889e-20	78.0019	242.53	NA
TraesCS3A02G056400	-1.06585	6.77698e-37	343.549	720.303	NA		TraesCS2A02G583000	-1.03561	1.40278e-07	42.6599	88.2891	533		TraesCS1D02G216200	-1.31478	3.78846e-73	615.259	1531.49	352|43
TraesCS3A02G059600	-1.20422	0.000705952	14.0231	32.7817	140		TraesCS2A02G583900	-2.20656	0	6516.79	30099.1	646		TraesCS1D02G216600	-1.54381	1.48377e-44	185.794	542.174	210|697|771
TraesCS3A02G064600	-1.48842	0.00914142	14.9688	44.0205	129		TraesCS2A02G590000	-1.05781	0.00429779	15.846	33.4645	NA		TraesCS1D02G216700	-1.26873	3.68124e-32	186.018	448.633	NA
TraesCS3A02G067400	-2.50892	2.67564e-22	13.3125	75.9668	674|74|932		TraesCS2A02G590700	-1.42559	0.0457274	3.70622	10.9173	NA		TraesCS1D02G217600	-1.96842	3.22157e-142	472.911	1852.46	NA
TraesCS3A02G067500	-2.24304	6.48177e-15	12.228	59.7922	681		TraesCS2A02G590800	-1.02113	5.8366e-07	46.4133	94.4499	816		TraesCS1D02G217900	-1.31862	2.92672e-95	914.34	2282.9	5|52|846
TraesCS3A02G075800	-1.68926	1.57959e-05	7.15302	25.7588	NA		TraesCS2B02G016300	-1.88152	1.33934e-06	8.79126	34.1415	247		TraesCS1D02G218900	-1.23718	4.26003e-19	115.809	273.431	286
TraesCS3A02G075900	-1.59857	3.75171e-13	15.937	51.2075	437|521		TraesCS2B02G024200	-2.42334	0.0252035	0.365734	4.92872	36		TraesCS1D02G219200	-1.86246	0.0382725	5.13853	20.7996	NA
TraesCS3A02G076500	-1.17926	1.55162e-10	83.3197	187.368	525		TraesCS2B02G030300	-1.32803	0.000197481	16.9604	43.4026	696		TraesCS1D02G223400	-1.98745	8.09194e-16	35.0453	140.878	NA
TraesCS3A02G078100	-1.31394	0.000180858	19.2551	48.1852	239|988		TraesCS2B02G036200	-1.08858	1.27773e-11	69.5235	148.591	NA		TraesCS1D02G223500	-1.1755	6.86587e-32	270.083	609.707	850
TraesCS3A02G079300	-1.164	0.0483406	7.36433	17.1286	NA		TraesCS2B02G038700	-3.25289	1.04233e-08	2.77308	32.1181	NA		TraesCS1D02G224100	-2.40051	0.0225702	1.70176	12.4546	142
TraesCS3A02G082900	-3.46125	0.000934409	0	5.24832	176|234		TraesCS2B02G041200	-4.61582	2.96495e-07	0	19.2969	138		TraesCS1D02G226500	-1.52023	3.42331e-13	58.0958	167.921	NA
TraesCS3A02G099700	-1.22998	0.0309508	8.07788	19.9257	NA		TraesCS2B02G041300	-3.62595	0.000655557	0	7.4824	NA		TraesCS1D02G226700	-2.95314	0.0035117	0	4.85695	NA
TraesCS3A02G102000	-1.40188	0.000423578	11.953	32.0512	NA		TraesCS2B02G043700	-3.54618	0.000298677	0.357378	12.2699	342|750|990		TraesCS1D02G227300	-1.01942	9.04576e-10	75.2098	152.723	NA
TraesCS3A02G112900	-1.31869	6.06027e-72	177.971	447.512	NA		TraesCS2B02G045100	-1.21847	0.000166537	18.066	42.7963	255		TraesCS1D02G229000	-1.07698	0.000322152	25.5378	54.6693	NA
TraesCS3A02G113000	-1.76447	1.22155e-17	16.8609	59.2808	600|615|876		TraesCS2B02G046000	-3.14062	1.85888e-05	1.41631	17.6827	NA		TraesCS1D02G229600	-1.21182	6.93436e-21	127.842	296.694	NA
TraesCS3A02G118300	-1.11968	2.80786e-182	1961.45	4261.77	NA		TraesCS2B02G046900	-1.53691	0.000885477	10.5412	31.6215	NA		TraesCS1D02G229700	-1.05718	2.1503e-21	270.419	563.899	325|370|709
TraesCS3A02G125700	-1.11891	0.0424103	8.97199	20.051	420|431|684|87		TraesCS2B02G047400	-1.17461	0	76747.1	173259	NA		TraesCS1D02G230300	-5.38975	9.9195e-09	1.02469	55.7247	490
TraesCS3A02G127300	-1.78827	3.45281e-113	208.435	724.248	NA		TraesCS2B02G049000	-2.41015	0.0132417	0.660551	7.18007	NA		TraesCS1D02G231200	-2.6831	8.81888e-138	201.393	1292.11	53|824
TraesCS3A02G131500	-2.34759	0.00449574	2.09347	14.3043	130|211		TraesCS2B02G049100	-1.19222	3.20717e-11	54.7169	125.968	NA		TraesCS1D02G231300	-2.0691	1.72754e-26	60.734	255.841	184
TraesCS3A02G133000	-1.11348	0.00453174	10.3625	23.6113	947		TraesCS2B02G050900	-1.12944	5.74416e-06	35.8483	79.1075	NA		TraesCS1D02G232100	-1.05866	3.74587e-39	446.807	931.39	529|59
TraesCS3A02G139300	-1.07352	2.2433e-08	77.4069	163.268	648		TraesCS2B02G053200	-2.91949	0.0229153	0	4.90159	133|31		TraesCS1D02G238300	-1.25956	2.94554e-18	130.249	313.436	NA
TraesCS3A02G140000	-1.72459	0.00275378	5.62444	20.1209	NA		TraesCS2B02G062900	-1.32575	0.0250398	7.44794	19.6852	NA		TraesCS1D02G238700	-1.19062	8.13086e-43	275.978	630.838	57
TraesCS3A02G143400	-1.4153	1.43971e-07	26.9757	72.9801	NA		TraesCS2B02G065200	-1.81096	0.00190864	4.20031	16.2524	130		TraesCS1D02G239000	-1.04584	1.09558e-32	285.783	589.743	881
TraesCS3A02G149200	-1.79177	0.0367765	2.29027	8.76038	871		TraesCS2B02G072400	-2.44299	0.0127122	0.984384	8.31427	483		TraesCS1D02G240000	-1.44754	5.7186e-64	469.397	1282.74	NA
TraesCS3A02G175400	-1.41155	4.31457e-08	39.1455	106.097	206|341|859		TraesCS2B02G077200	-1.38782	0.00746798	6.12149	16.9517	436|676|841		TraesCS1D02G241200	-1.21262	3.63131e-20	124.472	290.278	15|327
TraesCS3A02G182900	-1.7235	3.06289e-24	60.3021	200.826	35|356|796|876		TraesCS2B02G087400	-1.22224	3.93125e-38	226.992	530.117	NA		TraesCS1D02G243000	-1.33558	3.8434e-09	71.3547	181.356	873|986
TraesCS3A02G188500	-1.6779	0.0143259	3.10922	11.4405	NA		TraesCS2B02G089400	-2.39972	0.0265163	0.715441	5.81676	512|772		TraesCS1D02G244300	-1.18229	5.21476e-22	228.374	519.083	20
TraesCS3A02G215800	-4.24153	0.000410456	0	9.37336	NA		TraesCS2B02G098900	-3.20668	0.000786615	0.980639	14.4293	223		TraesCS1D02G246000	-1.55407	1.28496e-06	34.8271	103.925	561
TraesCS3A02G215900	-4.24327	0.000318241	0	9.56707	182		TraesCS2B02G100200	-1.3449	0.00132201	9.93153	26.1015	NA		TraesCS1D02G246100	-1.18288	2.56742e-06	42.7957	97.608	NA
TraesCS3A02G217800	-1.40135	0.0465713	5.36822	15.411	NA		TraesCS2B02G105500	-1.30342	1.51401e-35	169.562	419.215	NA		TraesCS1D02G246700	-1.59399	5.04796e-06	22.9998	70.4187	308|349|514
TraesCS3A02G221400	-1.86469	0.023339	0	2.14439	2		TraesCS2B02G109900	-1.39805	0.0260238	5.4015	14.9385	645		TraesCS1D02G247400	-1.63563	2.06197e-10	37.464	117.073	191|491
TraesCS3A02G223800	-1.20324	0.00128722	14.1722	34.3347	21|233|960		TraesCS2B02G110300	-1.83891	1.56415e-08	15.4048	56.7826	499|614|73		TraesCS1D02G247600	-1.61041	3.97843e-87	327.932	1001.38	NA
TraesCS3A02G225100	-1.34606	8.82113e-13	44.5182	113.523	NA		TraesCS2B02G111100	-3.25536	0	288.855	2766.35	812|872		TraesCS1D02G249900	-1.72919	2.60694e-51	191.111	636.951	257|26|493
TraesCS3A02G233000	-1.17582	0.0328668	12.1431	28.2354	NA		TraesCS2B02G112800	-1.86361	1.18919e-06	12.4286	46.9446	NA		TraesCS1D02G250700	-1.69018	2.5167e-11	26.2376	86.087	883
TraesCS3A02G233600	-2.58888	6.97225e-29	15.1157	91.8943	309|402|680|806		TraesCS2B02G113800	-1.64999	2.64571e-110	299.798	942.403	39		TraesCS1D02G251300	-1.17314	0.0471264	4.57317	11.0474	186|802
TraesCS3A02G244700	-1.35661	6.07523e-06	30.5652	79.3636	557|632|722		TraesCS2B02G114900	-1.07068	0.00404343	15.837	33.8491	NA		TraesCS1D02G253600	-1.72172	7.29939e-10	26.8083	89.2351	NA
TraesCS3A02G246200	-1.85887	0.000683423	4.9521	18.8161	NA		TraesCS2B02G115300	-2.84949	0.0132019	0	3.63758	418|573|633|976		TraesCS1D02G255700	-1.02919	6.10146e-68	882.22	1800.4	414
TraesCS3A02G255600	-1.19416	2.6522e-05	57.945	133.418	711		TraesCS2B02G115500	-1.10536	0.0335173	11.4459	25.4176	118|427|898		TraesCS1D02G257300	-2.80493	0.00446454	0.734506	9.48638	NA
TraesCS3A02G255700	-1.057	1.67684e-06	86.6855	180.624	469|744|884		TraesCS2B02G117400	-1.55306	6.95371e-110	422.179	1240.42	769		TraesCS1D02G257700	-1.00087	0.000181764	29.3125	59.2126	NA
TraesCS3A02G274400	-1.05757	3.97057e-64	253.066	525.372	645		TraesCS2B02G118400	-1.20029	1.66186e-83	536.083	1232.73	158		TraesCS1D02G258400	-1.77659	2.07011e-05	15.3999	54.5569	524
TraesCS3A02G280700	-1.25706	2.30858e-24	131.895	316.452	NA		TraesCS2B02G120700	-1.98476	8.58185e-19	32.4443	130.575	NA		TraesCS1D02G261800	-1.07403	8.45267e-07	55.2929	117.062	427
TraesCS3A02G281500	-2.69424	0.0219272	0.276649	5.23248	NA		TraesCS2B02G125600	-1.88853	0.000608297	6.31315	24.9658	261		TraesCS1D02G265400	-1.64389	6.45899e-07	16.9089	54.2533	NA
TraesCS3A02G284400	-1.61862	0.029717	3.71281	12.3885	NA		TraesCS2B02G126800	-1.11998	3.26807e-240	26024.9	56575.3	251|884		TraesCS1D02G265800	-2.89065	9.20921e-62	48.2035	360.247	160|278|724
TraesCS3A02G289700	-1.00804	2.77092e-29	287.809	578.581	437|470		TraesCS2B02G131200	-1.08283	1.6091e-22	161.82	343.587	NA		TraesCS1D02G266600	-1.19603	3.62676e-05	27.7682	64.4989	667|920
TraesCS3A02G293500	-1.20059	0.00476044	17.1944	40.11	NA		TraesCS2B02G132400	-2.35913	4.64181e-69	63.8187	328.255	NA		TraesCS1D02G267400	-1.02913	1.60166e-58	530.767	1083.94	NA
TraesCS3A02G296400	-2.72976	0.000221418	3.1507	24.0017	879		TraesCS2B02G132500	-2.23446	3.88627e-10	12.3135	58.9405	167|813		TraesCS1D02G270600	-1.07102	6.65044e-51	481.67	1011.4	NA
TraesCS3A02G301900	-1.1784	8.0824e-10	46.589	105.932	NA		TraesCS2B02G133200	-1.33628	8.91408e-27	99.1512	251.534	115|267|834		TraesCS1D02G270900	-1.31508	1.36006e-127	1085.92	2702.95	NA
TraesCS3A02G307600	-1.36028	0.000181778	26.2375	68.7374	NA		TraesCS2B02G133500	-1.67662	1.75798e-260	1797.73	5751.9	NA		TraesCS1D02G272200	-1.12149	0.0117338	16.0406	35.2951	NA
TraesCS3A02G312400	-2.64899	0.0251123	0.600333	6.67098	418		TraesCS2B02G135300	-1.42603	0.00837877	6.7685	19.3297	NA		TraesCS1D02G272300	-2.56959	1.14498e-06	5.65169	35.7316	281|593|614
TraesCS3A02G313500	-1.0737	1.37952e-55	355.872	750.094	NA		TraesCS2B02G141800	-1.16636	8.16654e-24	136.427	306.364	NA		TraesCS1D02G273200	-1.14095	1.95219e-58	383.44	847.003	NA
TraesCS3A02G325200	-1.1405	5.57768e-14	69.2837	153.847	NA		TraesCS2B02G144300	-1.45739	2.08212e-13	48.1177	132.71	926		TraesCS1D02G274400	-1.24673	2.84503e-85	857.442	2035.91	310
TraesCS3A02G343800	-4.50802	5.9167e-11	1.35195	40.0444	NA		TraesCS2B02G148300	-1.01029	3.19897e-08	59.3594	120.067	NA		TraesCS1D02G275800	-1.38907	6.01435e-31	150.756	394.814	122
TraesCS3A02G344600	-2.39943	0.00225755	1.57235	10.7071	176|679		TraesCS2B02G148400	-1.78712	3.02831e-12	23.7709	83.9905	328|791		TraesCS1D02G276200	-1.4746	2.03176e-11	32.6895	91.2671	177
TraesCS3A02G354300	-1.04087	0.000397884	15.7185	34.1203	NA		TraesCS2B02G149100	-1.08923	4.49733e-18	152.377	324.835	NA		TraesCS1D02G279900	-1.0561	0.0350902	16.8491	35.8161	651
TraesCS3A02G364300	-1.33006	0.00965849	8.29988	21.8073	NA		TraesCS2B02G152400	-2.26644	4.40536e-10	13.8666	69.3203	443		TraesCS1D02G281100	-1.6508	0.00939293	6.48478	21.7579	NA
TraesCS3A02G366000	-1.28001	0.0108907	11.9581	30.3216	293|504		TraesCS2B02G153000	-2.51895	1.56957e-45	56.4844	325.122	NA		TraesCS1D02G282100	-1.62074	4.63146e-17	79.4534	245.529	294|402|858|920
TraesCS3A02G368600	-1.34673	3.70864e-11	29.0469	74.7501	654		TraesCS2B02G153100	-1.67989	1.24654e-12	32.2106	104.372	223		TraesCS1D02G282200	-1.15734	4.92336e-05	31.1674	70.2132	NA
TraesCS3A02G376100	-1.26128	0.00446915	24.6897	60.1887	NA		TraesCS2B02G153200	-1.25084	0.00650592	11.8871	29.1113	117|162|777		TraesCS1D02G285100	-1.30984	0.00213583	18.2989	46.9397	NA
TraesCS3A02G378100	-1.31117	9.95497e-14	55.0282	137.636	428|531|839		TraesCS2B02G154600	-1.90398	6.33823e-56	117.507	441.345	537		TraesCS1D02G285300	-1.3749	2.12747e-08	33.8652	88.3122	NA
TraesCS3A02G381400	-1.10757	0.0317067	10.4298	23.0032	496|881		TraesCS2B02G167100	-1.52364	0.0469059	3.12215	10.1719	9		TraesCS1D02G286000	-1.5003	1.2085e-59	345.996	980.173	218|432|474
TraesCS3A02G404400	-1.23069	9.01568e-09	77.4994	183.22	NA		TraesCS2B02G167300	-1.29747	0.00237448	15.1431	38.1807	229|37|371		TraesCS1D02G286300	-1.04538	2.15195e-76	977.331	2020.06	603|848|866|932
TraesCS3A02G413600	-1.20516	5.91549e-10	45.0124	103.817	788		TraesCS2B02G167800	-1.27755	1.47282e-10	41.8542	102.264	NA		TraesCS1D02G287700	-1.46273	0.019211	4.92983	14.5743	911
TraesCS3A02G413800	-1.31876	1.34006e-32	158.982	394.973	388|929		TraesCS2B02G168100	-1.21787	0.0308986	9.35687	22.8842	NA		TraesCS1D02G288700	-2.03316	4.32851e-05	4.31461	20.2133	235|304|913
TraesCS3A02G419700	-1.84902	2.50838e-16	52.4428	190.561	960		TraesCS2B02G170200	-1.57902	0.00286835	7.01881	22.0573	111|283		TraesCS1D02G290000	-1.4682	1.40995e-05	27.6551	76.7301	NA
TraesCS3A02G446000	-1.15053	9.41977e-08	64.5038	144.095	NA		TraesCS2B02G170700	-2.11102	2.64513e-05	7.84745	35.3743	430		TraesCS1D02G290100	-1.01423	4.38126e-08	74.0683	150.639	NA
TraesCS3A02G456300	-1.56707	4.68424e-11	32.5259	96.9585	62		TraesCS2B02G171400	-1.76231	3.07969e-39	70.6624	240.861	NA		TraesCS1D02G293300	-1.152	3.60867e-20	120.491	267.505	846|972
TraesCS3A02G458400	-2.25539	7.61346e-15	14.5749	70.8818	324		TraesCS2B02G174200	-1.11311	2.97189e-05	33.7003	73.3985	868		TraesCS1D02G293900	-1.37943	7.11936e-07	22.1496	58.6328	260
TraesCS3A02G466200	-2.17853	7.43893e-11	14.0979	64.8879	456		TraesCS2B02G177300	-2.19358	3.02814e-25	27.6466	128.455	631|771		TraesCS1D02G296700	-3.57685	2.99738e-09	2.5379	37.1637	NA
TraesCS3A02G469000	-1.46217	6.91727e-07	16.1332	45.373	877|88		TraesCS2B02G177600	-1.973	3.21274e-20	25.3106	101.033	164|590|860		TraesCS1D02G300200	-1.12771	1.60001e-24	160.561	351.293	280
TraesCS3A02G488200	-2.75122	0.00165891	0.941198	9.26049	708		TraesCS2B02G177900	-1.03954	0.00356906	18.0279	37.7478	530		TraesCS1D02G302200	-1.92576	1.9824e-84	314.276	1195.26	NA
TraesCS3A02G488300	-2.87231	0.00605094	0.56591	7.32249	NA		TraesCS2B02G178000	-1.69362	5.12795e-72	188.809	611.632	119|677		TraesCS1D02G303100	-1.00469	3.62892e-42	450.816	904.688	891
TraesCS3A02G488700	-1.00507	0.00111333	42.8197	86.9987	248|584		TraesCS2B02G178600	-1.506	0.00364131	8.19568	24.6707	238		TraesCS1D02G303400	-1.81026	2.21948e-07	24.8006	88.2093	445
TraesCS3A02G489700	-1.21333	0.000991929	7.95965	19.6739	NA		TraesCS2B02G180300	-1.10188	4.98493e-17	104.574	225.31	NA		TraesCS1D02G303800	-1.29253	1.06678e-09	58.9553	145.781	NA
TraesCS3A02G491100	-1.0661	0.0281049	9.86817	21.5848	235|569		TraesCS2B02G181300	-2.37419	5.03629e-72	84.2468	438.521	NA		TraesCS1D02G307200	-1.43686	3.0891e-28	121.512	329.051	471
TraesCS3A02G492500	-1.25175	0.00157736	17.1977	41.7153	62		TraesCS2B02G182000	-1.06869	0.00116737	30.9871	66.1208	NA		TraesCS1D02G307300	-2.40804	9.41096e-86	128.88	687.681	173|356|981
TraesCS3A02G498700	-1.3398	0	2270.43	5743.04	NA		TraesCS2B02G182300	-1.11549	1.36769e-228	11487	24896.1	NA		TraesCS1D02G307500	-2.08101	1.89087e-31	56.2291	239.933	NA
TraesCS3A02G503300	-1.42642	0.0161387	6.16876	17.8556	19|490|639|98		TraesCS2B02G187700	-1.12232	3.36924e-19	88.7561	193.99	58		TraesCS1D02G309200	-1.68484	2.11646e-06	11.7667	39.0826	871
TraesCS3A02G509900	-1.80933	2.44439e-31	69.1228	244.753	NA		TraesCS2B02G189000	-1.09951	4.40601e-09	56.7861	122.58	425|712		TraesCS1D02G310100	-2.03946	3.98153e-178	371.157	1527.19	822
TraesCS3A02G510200	-1.03091	0.0244898	24.5861	51.0679	NA		TraesCS2B02G193700	-1.48457	0.0166174	5.42472	16.3747	323|397		TraesCS1D02G311000	-1.94298	6.02531e-47	84.1635	325.434	NA
TraesCS3A02G528900	-1.35216	0.0241403	7.00092	19.1848	603		TraesCS2B02G195900	-2.16192	3.36526e-24	37.5653	170.983	NA		TraesCS1D02G311900	-2.17352	0.0322236	1.72969	10.7106	992
TraesCS3A02G531200	-1.17684	5.1853e-108	1680.39	3796.27	NA		TraesCS2B02G198800	-1.31056	4.64518e-12	82.0903	205.2	313		TraesCS1D02G312800	-1.33383	9.93134e-62	370.761	936.447	702
TraesCS3A02G531400	-1.82115	2.19621e-196	2615.79	9247.42	NA		TraesCS2B02G200400	-2.12855	0.00533159	2.31938	12.9382	405|475|813|894		TraesCS1D02G312900	-1.73819	3.89757e-11	27.0611	91.9323	968
TraesCS3A02G534500	-1.11057	0.000175705	25.0181	54.0386	806		TraesCS2B02G201200	-1.62046	0.00242151	6.63065	21.4213	202		TraesCS1D02G316900	-1.71085	0	2218.53	7266.32	NA
TraesCS3A02G534900	-1.18756	0.0278913	6.60434	15.6959	NA		TraesCS2B02G202200	-2.03942	1.6831e-09	17.1075	71.7011	1|714		TraesCS1D02G318800	-1.76549	5.91099e-06	11.5019	41.1288	818
TraesCS3B02G004800	-1.35623	6.83566e-24	73.2874	189.009	21|374		TraesCS2B02G202500	-1.62668	0.0426519	2.66615	9.56957	798		TraesCS1D02G321300	-2.56192	2.56037e-08	6.54467	42.3949	681
TraesCS3B02G006600	-1.01583	0.0461465	14.8336	30.5481	570|68		TraesCS2B02G204300	-1.49295	1.37774e-05	12.5199	36.1844	305|838|909		TraesCS1D02G323400	-1.97917	1.20121e-17	54.721	216.696	NA
TraesCS3B02G006700	-2.65877	0.0091553	0	9.2396	NA		TraesCS2B02G204500	-1.43776	4.01272e-71	240.646	653.077	NA		TraesCS1D02G325100	-1.6016	0.0260022	3.19018	11.6012	822
TraesCS3B02G009600	-1.27506	0.0120657	7.41181	18.2285	146|501|536		TraesCS2B02G210100	-1.34585	0.0349491	4.18295	11.5288	332		TraesCS1D02G327000	-2.08709	0	1599.51	6797.56	NA
TraesCS3B02G013400	-1.55636	0.0371518	1.04032	4.36127	NA		TraesCS2B02G214300	-1.44999	9.037e-08	23.6697	65.8954	NA		TraesCS1D02G327100	-1.66252	2.49518e-134	377.926	1200.72	228|434
TraesCS3B02G014800	-1.22892	3.31601e-29	185.301	432.797	NA		TraesCS2B02G215800	-1.40191	1.93788e-137	833.601	2204.72	NA		TraesCS1D02G333100	-1.35383	3.46945e-22	88.6485	228.865	88
TraesCS3B02G016800	-1.69431	0.0260991	4.01374	14.3761	335		TraesCS2B02G220900	-1.5065	9.40456e-07	15.8992	46.1451	604		TraesCS1D02G333500	-1.0776	1.28918e-26	216.114	457.321	393|809
TraesCS3B02G022500	-1.12073	4.5307e-54	423.1	918.881	970		TraesCS2B02G225400	-1.1281	1.59685e-05	26.8321	59.5906	289		TraesCS1D02G334200	-1.56977	2.73442e-133	698.388	2071.91	663
TraesCS3B02G024000	-1.11657	0.00542797	20.3332	45.326	10|237|355|897		TraesCS2B02G227700	-1.36195	6.52345e-05	19.8223	52.0472	NA		TraesCS1D02G335200	-3.02675	2.45178e-21	11.171	95.96	NA
TraesCS3B02G037000	-1.05253	0.010312	23.0565	48.2083	NA		TraesCS2B02G230700	-1.82913	9.24492e-20	35.8809	129.61	NA		TraesCS1D02G335500	-1.03509	8.5837e-05	57.372	118.213	371|503|631|975
TraesCS3B02G037400	-1.26247	0.00502491	11.7054	28.9758	100|642		TraesCS2B02G230800	-1.87531	0.000372615	7.09479	27.7688	NA		TraesCS1D02G335700	-1.32084	0.0448148	4.3923	11.9685	NA
TraesCS3B02G040800	-1.19858	3.89614e-11	67.463	155.56	471|785		TraesCS2B02G232000	-3.5152	1.15246e-12	3.5588	47.0503	637|907		TraesCS1D02G340900	-1.35044	3.10212e-15	71.2071	182.666	NA
TraesCS3B02G040900	-2.2093	0.001374	3.92918	21.4113	799		TraesCS2B02G232100	-1.31816	0.000307687	14.8635	38.1616	711		TraesCS1D02G341900	-1.099	3.94565e-46	507.747	1087.21	NA
TraesCS3B02G048900	-1.232	2.32302e-15	71.0463	166.686	NA		TraesCS2B02G232500	-1.99358	3.33267e-41	71.7305	286.775	NA		TraesCS1D02G342400	-1.0662	7.42848e-17	187.214	392.406	708
TraesCS3B02G049900	-1.04978	0.0283405	3.8684	9.42204	779		TraesCS2B02G233800	-1.1076	0.00152451	19.2215	41.9506	NA		TraesCS1D02G343800	-1.43897	1.63379e-27	110.218	301.05	NA
TraesCS3B02G050300	-1.5033	6.01431e-06	14.1107	41.3524	NA		TraesCS2B02G234800	-1.09456	0.0292791	9.76448	22.1192	883		TraesCS1D02G345100	-1.02753	4.10836e-21	203.409	415.255	NA
TraesCS3B02G062600	-1.88028	9.73527e-23	143.973	535.824	NA		TraesCS2B02G236500	-2.05914	0.000693205	3.5328	17.4449	NA		TraesCS1D02G349700	-1.34489	1.16393e-101	788.557	2002.85	755
TraesCS3B02G063200	-1.69679	5.80231e-18	57.5148	187.999	NA		TraesCS2B02G238000	-1.18391	3.42316e-38	245.171	557.645	39		TraesCS1D02G350900	-1.51143	4.3823e-14	58.8775	168.752	766|893
TraesCS3B02G063500	-2.00233	1.25296e-07	12.7868	54.6348	NA		TraesCS2B02G239700	-2.4498	2.25387e-50	51.4931	283.458	419|749		TraesCS1D02G351500	-1.3209	3.6293e-39	237.187	593.354	789
TraesCS3B02G064100	-1.67717	6.2772e-33	100.749	324.658	NA		TraesCS2B02G244100	-1.01149	1.92771e-163	1903.07	3837.07	637|706|877|951		TraesCS1D02G351800	-2.84983	6.51935e-20	18.0495	133.738	NA
TraesCS3B02G068500	-5.31362	1.31435e-172	18.2798	759.092	581		TraesCS2B02G244400	-1.03393	1.82694e-149	2400.39	4917.19	774		TraesCS1D02G352600	-2.94724	1.47954e-92	65.0456	504.949	NA
TraesCS3B02G080100	-2.21524	1.0916e-06	4.97287	25.295	680		TraesCS2B02G244900	-2.09838	3.18578e-05	6.83827	31.1798	566		TraesCS1D02G353200	-2.01595	4.92175e-06	12.9885	54.0045	NA
TraesCS3B02G080600	-2.69897	0.00580536	0.492154	6.55528	678|930		TraesCS2B02G245100	-1.78523	5.23759e-06	8.75938	31.8813	907		TraesCS1D02G355900	-1.57729	2.41863e-41	257.935	770.012	NA
TraesCS3B02G080700	-2.54947	0.0111112	0.529919	5.62349	464|655|939		TraesCS2B02G245900	-3.3947	1.47212e-196	106.248	1120.96	91		TraesCS1D02G356300	-1.25481	0.0210331	5.89542	15.0393	NA
TraesCS3B02G090200	-1.02014	0.0212524	8.86375	18.0007	411|767|943		TraesCS2B02G250500	-1.012	2.61571e-08	59.3643	120.37	691		TraesCS1D02G357200	-1.07064	2.12015e-11	114.351	242.235	NA
TraesCS3B02G093300	-1.37082	4.095e-06	20.1983	53.345	623		TraesCS2B02G251700	-2.25611	0.0288733	0.697215	6.37665	NA		TraesCS1D02G357600	-1.92857	4.1445e-205	527.971	2010.74	906
TraesCS3B02G095400	-1.94492	1.74015e-07	13.7478	54.1704	NA		TraesCS2B02G261900	-2.43944	3.7605e-11	8.64109	49.7766	NA		TraesCS1D02G360500	-1.40321	0.0010575	12.3689	33.5415	678
TraesCS3B02G102600	-1.06823	3.31118e-11	72.573	153.907	144|250|398		TraesCS2B02G266100	-1.01709	0.0238545	14.4945	30.2312	NA		TraesCS1D02G369200	-1.91598	4.81369e-104	343.038	1294.87	586|72|784
TraesCS3B02G108700	-1.62331	0.000617647	10.279	33.1925	109		TraesCS2B02G271400	-1.83311	2.35239e-12	27.0274	97.9302	106		TraesCS1D02G369300	-1.50136	6.48325e-35	174.35	494.192	NA
TraesCS3B02G114300	-2.60849	0.002028	0.812242	8.24251	965		TraesCS2B02G272500	-1.39802	0.00036822	11.4928	31.1533	NA		TraesCS1D02G372100	-1.4113	9.93026e-14	48.9838	131.591	47
TraesCS3B02G114500	-1.87031	0.0117425	0.347092	4.11379	131|81		TraesCS2B02G272800	-1.12484	0.000129455	27.4514	60.4384	103		TraesCS1D02G372500	-2.13416	0.000242798	5.67882	27.0266	NA
TraesCS3B02G114800	-1.139	0.0334117	11.7633	26.6528	6		TraesCS2B02G274200	-1.54568	7.91253e-64	313.198	916.431	259|513|85		TraesCS1D02G372600	-1.97132	0.0481635	0.67821	4.47501	235|268|369|512
TraesCS3B02G119700	-1.92226	0.0483892	1.27878	6.7927	521|913		TraesCS2B02G274800	-1.68596	0.026544	2.62997	9.50326	NA		TraesCS1D02G373800	-1.27646	1.06732e-05	30.8257	75.5083	NA
TraesCS3B02G125200	-1.40501	0.0100362	4.59016	12.4484	NA		TraesCS2B02G276100	-1.74619	1.07479e-26	56.4822	189.745	442		TraesCS1D02G377000	-2.03396	9.54228e-06	9.39343	40.8745	NA
TraesCS3B02G126000	-1.8297	2.30934e-99	302.269	1075.81	NA		TraesCS2B02G276200	-2.21461	2.4736e-40	100.826	472.386	53		TraesCS1D02G378600	-1.35284	3.4235e-16	117.922	302.087	NA
TraesCS3B02G131200	-1.45757	2.81215e-31	53.7277	149.256	NA		TraesCS2B02G276500	-1.08485	1.92044e-16	120.747	256.499	NA		TraesCS1D02G378800	-1.74363	0.0357638	1.77792	7.53898	NA
TraesCS3B02G131800	-1.38687	0.000571185	10.6031	28.5305	173|866		TraesCS2B02G277000	-1.60715	0.00114215	19.276	62.2365	NA		TraesCS1D02G383100	-1.1825	7.0374e-193	2340.03	5311.58	NA
TraesCS3B02G137000	-1.78032	0.0176746	2.29553	9.03959	NA		TraesCS2B02G282800	-3.34203	0.00240545	0.795612	12.4718	NA		TraesCS1D02G388000	-1.9443	1.7681e-13	45.2337	174.391	NA
TraesCS3B02G137400	-1.29247	1.19773e-41	166.817	405.679	NA		TraesCS2B02G289300	-1.0013	1.61794e-11	109.537	220.132	519		TraesCS1D02G388300	-1.72932	4.05209e-98	356.697	1185.76	160
TraesCS3B02G146500	-1.33321	3.73715e-34	143.276	363.4	NA		TraesCS2B02G292300	-1.57357	0.00052517	8.77408	27.4763	927		TraesCS1D02G388600	-1.42439	1.34696e-06	22.3273	59.7672	NA
TraesCS3B02G147800	-1.60618	0.00817542	2.77834	9.78068	NA		TraesCS2B02G293700	-1.56557	3.14867e-07	22.9446	69.3034	45		TraesCS1D02G392000	-1.51699	3.95462e-13	31.7945	92.0733	NA
TraesCS3B02G154300	-1.05292	0.0374494	14.1006	29.8231	937		TraesCS2B02G299900	-1.33277	9.60134e-47	342.457	864.338	51		TraesCS1D02G396600	-1.26873	0.0168969	12.8529	31.4202	759
TraesCS3B02G159700	-1.77641	0.000122827	6.55106	23.6208	NA		TraesCS2B02G307900	-1.2518	2.45649e-10	47.0896	112.688	452|625|888		TraesCS1D02G407300	-1.32161	3.28572e-41	335.631	839.512	NA
TraesCS3B02G162100	-2.20917	0.0082246	1.34063	9.10635	NA		TraesCS2B02G313900	-1.43963	8.27161e-05	15.1749	42.2857	757		TraesCS1D02G408400	-1.04731	3.02272e-05	62.8258	131.122	NA
TraesCS3B02G164600	-1.80883	0.0312821	2.99711	12.8263	NA		TraesCS2B02G320700	-1.71637	0.0379431	1.68852	6.95299	NA		TraesCS1D02G408500	-2.10165	2.09656e-15	53.3764	231.936	515
TraesCS3B02G164700	-1.24401	0.000202915	38.2407	91.5571	NA		TraesCS2B02G320800	-1.25243	0.0483633	5.072	12.761	NA		TraesCS1D02G409400	-1.00583	2.93605e-26	340.879	684.557	427
TraesCS3B02G165100	-1.05524	0.0327823	8.601	18.326	NA		TraesCS2B02G324200	-1.70868	3.06439e-07	15.511	53.8445	NA		TraesCS1D02G412200	-1.82187	0	4607.01	16288.9	503|721
TraesCS3B02G169400	-2.59458	0.00939808	0.691397	7.06968	NA		TraesCS2B02G324700	-1.18028	9.14222e-14	68.4958	156.366	600		TraesCS1D02G412400	-1.58709	0.0461585	1.34657	5.5487	NA
TraesCS3B02G173000	-1.12583	0.00780732	11.2303	25.4097	NA		TraesCS2B02G329900	-1.91389	5.02015e-217	9622.55	36300.3	456|573|625|645		TraesCS1D02G414700	-1.70352	1.47367e-40	158.769	518.143	459
TraesCS3B02G178500	-2.7177	0.00304235	0	3.68619	62		TraesCS2B02G330700	-3.64153	3.68359e-41	13.8058	181.156	NA		TraesCS1D02G415900	-1.99006	4.57241e-59	124.284	495.279	786
TraesCS3B02G181100	-1.57654	0.0112477	4.26795	14.017	537|725		TraesCS2B02G333300	-1.79362	1.25505e-136	290.999	1010.44	NA		TraesCS1D02G416000	-1.96596	0	2115.4	8265.5	NA
TraesCS3B02G185600	-5.32206	1.26757e-44	5.26457	222.752	NA		TraesCS2B02G333900	-1.95025	0	3424.88	13241.4	NA		TraesCS1D02G416100	-1.00397	8.5986e-11	109.386	219.618	NA
TraesCS3B02G186100	-10.6163	0	807.586	1309730	NA		TraesCS2B02G334000	-1.05607	0.00872639	22.4457	47.5006	NA		TraesCS1D02G417900	-2.63464	3.04144e-36	38.1975	239.398	123
TraesCS3B02G187300	-4.89698	8.05511e-18	2.3386	84.0913	NA		TraesCS2B02G336300	-1.12613	4.36226e-07	38.6372	85.3432	40|403|583		TraesCS1D02G418400	-1.10625	0.00826587	9.35883	20.7942	NA
TraesCS3B02G187700	-7.15115	7.34709e-193	11.0697	1654.63	NA		TraesCS2B02G336700	-1.84159	6.60668e-07	10.2302	38.3745	NA		TraesCS1D02G420600	-1.20624	2.59423e-233	1987.04	4586.61	NA
TraesCS3B02G187800	-4.37937	0.000637206	0	11.064	135|168|780		TraesCS2B02G338000	-4.06915	5.71924e-06	0	12.4447	NA		TraesCS1D02G421400	-1.60987	1.28033e-11	23.5453	72.9239	544
TraesCS3B02G188600	-3.82496	0	181.717	2578.4	NA		TraesCS2B02G340200	-3.14237	1.0211e-43	29.4986	262.727	644		TraesCS1D02G424300	-1.13425	0.00181426	26.7809	59.7012	979
TraesCS3B02G211600	-2.19137	0.000391511	3.09834	15.5505	NA		TraesCS2B02G340800	-1.09605	1.00583e-79	591.047	1264.95	420|533|7		TraesCS1D02G426000	-1.01407	3.2524e-54	716.755	1447.92	884|957
TraesCS3B02G216100	-1.08686	3.56882e-17	115.871	245.218	237		TraesCS2B02G343400	-1.06167	2.47828e-07	56.7519	118.901	211|433		TraesCS1D02G427900	-1.24217	2.01465e-07	33.3588	80.2104	NA
TraesCS3B02G226200	-2.05547	2.60768e-05	5.22941	23.3159	117		TraesCS2B02G348800	-1.741	2.60471e-30	66.2321	222.902	NA		TraesCS1D02G431700	-2.22671	5.24495e-38	43.5396	206.869	NA
TraesCS3B02G243500	-1.59056	0.0346923	4.58788	15.7715	201|777		TraesCS2B02G348900	-1.28024	0.00587723	7.29066	18.8098	NA		TraesCS1D02G432400	-1.36998	1.59824e-87	496.527	1283.03	172|415|747
TraesCS3B02G250100	-2.31969	0.0270718	0.829684	6.44217	NA		TraesCS2B02G351600	-2.45681	0.00306619	6.04947	42.0176	NA		TraesCS1D02G435500	-1.96382	0.010884	1.76312	8.57495	NA
TraesCS3B02G254700	-1.287	7.18039e-11	45.1616	110.787	NA		TraesCS2B02G352700	-2.68684	6.07278e-06	3.12927	21.8406	NA		TraesCS1D02G436900	-1.19345	7.97163e-05	30.076	69.8094	420
TraesCS3B02G287400	-1.56476	3.73146e-07	71.8008	215.481	NA		TraesCS2B02G353600	-2.03406	1.36872e-08	13.9131	58.7874	226		TraesCS1D02G437000	-1.08885	0.043874	7.08244	15.6713	706|789
TraesCS3B02G288100	-1.10856	0.000231177	41.7547	91.0786	725		TraesCS2B02G355500	-1.08953	0.0394282	6.83801	15.2299	411		TraesCS1D02G437500	-1.23196	1.0033e-05	55.5408	130.64	376|648
TraesCS3B02G288300	-2.72541	4.09316e-07	6.62698	46.0899	36|452|617|847		TraesCS2B02G355600	-1.28386	0.018511	6.03341	15.6286	NA		TraesCS1D02G439400	-1.52143	0.000378128	16.2209	47.4957	21|569|581
TraesCS3B02G290000	-1.2203	7.13835e-08	25.5011	60.1762	NA		TraesCS2B02G355900	-3.67574	1.05719e-69	31.2555	406.023	NA		TraesCS1D02G440700	-1.263	0.0086927	11.6071	28.3167	NA
TraesCS3B02G290800	-1.93995	3.36185e-08	11.3588	45.2952	38|47		TraesCS2B02G356100	-7.0883	9.7064e-73	4.9821	776.741	NA		TraesCS1D02G440900	-4.3597	0.000308136	0	12.7463	NA
TraesCS3B02G308100	-1.02665	1.24655e-06	20.9518	44.2811	NA		TraesCS2B02G356200	-2.84832	0.0105124	0.367065	5.83713	NA		TraesCS1D02G442900	-1.12294	5.00133e-11	92.1019	200.822	NA
TraesCS3B02G313900	-2.44052	8.84827e-14	8.94177	49.6899	NA		TraesCS2B02G356700	-1.21284	0.000225385	18.5789	43.7986	NA		TraesCS1D02G444100	-2.39407	3.88185e-27	43.4657	231.344	NA
TraesCS3B02G317500	-1.01446	2.67026e-12	171.244	346.965	627		TraesCS2B02G357200	-1.939	0.0101435	2.74705	11.8829	299		TraesCS1D02G444600	-1.43969	0.0265707	3.22182	10.0168	292|612
TraesCS3B02G322000	-2.03244	1.70938e-15	16.7261	69.444	NA		TraesCS2B02G357900	-1.00626	6.09706e-05	30.4668	62.0533	402|891|943		TraesCS1D02G446400	-1.02279	1.25463e-64	530.915	1079.66	NA
TraesCS3B02G322100	-1.30088	2.03898e-07	25.8182	63.172	NA		TraesCS2B02G359400	-2.62554	0.0023158	1.01533	9.39706	NA		TraesCS1D02G447000	-2.286	0	1893.18	9240.24	705|906
TraesCS3B02G333000	-1.05792	0.000884755	24.1987	50.5667	NA		TraesCS2B02G365900	-1.82968	1.13327e-132	259.727	924.803	NA		TraesCS1D02G448600	-2.37388	0	1195.3	6198.8	NA
TraesCS3B02G340700	-4.11654	0.000137008	0.541707	17.3458	879		TraesCS2B02G367500	-1.62851	1.46498e-12	28.7526	90.2448	NA		TraesCS1D02G450500	-2.22978	0.0044761	10.0726	57.7037	802|965
TraesCS3B02G340800	-1.43264	3.87023e-17	71.6002	193.239	515		TraesCS2B02G370200	-1.30854	8.32865e-14	58.8642	146.823	NA		TraesCS1D02G450900	-1.24771	2.74234e-23	183.004	436.33	789
TraesCS3B02G344800	-1.21409	2.64315e-09	58.6282	137.24	663|777		TraesCS2B02G371000	-2.78926	0.00195161	1.01342	10.5747	38|607|648|674		TraesCS1D02G451900	-2.34217	0	3972.83	20153.5	507
TraesCS3B02G354100	-1.64407	3.31975e-29	75.0088	234.125	617		TraesCS2B02G381300	-1.4545	1.13463e-08	30.8049	85.3096	455|492|577		TraesCS2A02G000700	-1.49147	0.00597162	6.07741	18.6249	631
TraesCS3B02G355900	-1.2573	5.76675e-10	75.0047	179.929	NA		TraesCS2B02G381600	-2.09182	3.48238e-222	411.453	1757.23	111		TraesCS2A02G001100	-1.36753	9.05174e-57	282.611	730.145	491
TraesCS3B02G356400	-1.53042	1.86175e-06	16.604	48.9272	259|566|992		TraesCS2B02G385800	-2.14828	1.07695e-07	8.12519	37.9183	211|841		TraesCS2A02G005500	-1.31866	5.9612e-07	34.3301	86.7164	208
TraesCS3B02G362000	-2.1045	1.20342e-11	16.1404	68.8216	734|766		TraesCS2B02G386700	-2.2884	3.73849e-19	17.4115	87.802	513		TraesCS2A02G009000	-2.11651	0.0475373	1.4168	8.42287	NA
TraesCS3B02G362400	-1.16405	8.63246e-06	57.59	130	NA		TraesCS2B02G390800	-2.14424	0.00291984	2.08636	10.6759	NA		TraesCS2A02G011300	-1.14456	5.29928e-37	326.141	721.482	NA
TraesCS3B02G383400	-2.57859	0.0236061	0	3.11239	NA		TraesCS2B02G393100	-2.40755	0.0424656	0.334445	4.73091	NA		TraesCS2A02G012800	-1.62304	2.51175e-14	46.2617	143.703	NA
TraesCS3B02G386200	-1.22226	0.0355317	13.8567	33.1333	735		TraesCS2B02G395900	-1.44293	1.49925e-28	126.085	343.986	327|752		TraesCS2A02G014300	-1.0647	7.41632e-119	2607.87	5454.02	830|855
TraesCS3B02G390100	-1.02661	7.43654e-06	30.3414	62.0689	647		TraesCS2B02G396500	-1.34618	1.26153e-31	171.776	437.661	NA		TraesCS2A02G025500	-2.58129	0.00664237	0	3.67825	NA
TraesCS3B02G396600	-1.09013	0.00251304	22.5143	48.8239	589		TraesCS2B02G398900	-1.09747	0.00147604	18.8667	40.7746	269		TraesCS2A02G026900	-1.01514	8.80535e-72	837.959	1695.27	NA
TraesCS3B02G400100	-1.03809	1.22687e-13	105.97	216.788	579		TraesCS2B02G399200	-1.87011	1.89706e-254	562.472	2057.31	NA		TraesCS2A02G030300	-2.48318	0.0389888	0.714131	7.06649	NA
TraesCS3B02G409400	-1.28608	0.0212946	13.5521	34.3363	807		TraesCS2B02G399400	-1.21081	1.48932e-06	28.6979	67.2661	NA		TraesCS2A02G035700	-1.14527	0.000310656	40.5484	90.2558	92
TraesCS3B02G414100	-1.0622	0.0477335	21.7902	46.5406	829		TraesCS2B02G400000	-1.37461	2.37572e-64	264.041	685.706	189|830|900		TraesCS2A02G037300	-2.2563	0.0333102	0.744121	6.11779	145|235
TraesCS3B02G424700	-1.75113	3.13035e-20	39.4423	133.663	236		TraesCS2B02G400100	-2.38154	1.05313e-07	6.94053	38.538	3|348|633		TraesCS2A02G039300	-1.14042	1.45004e-06	35.4605	78.9931	447
TraesCS3B02G429900	-1.08941	1.28205e-05	34.4018	74.6647	NA		TraesCS2B02G400300	-1.67945	3.91032e-09	26.1912	85.7434	NA		TraesCS2A02G039700	-1.08673	2.3032e-23	231.32	491.759	986
TraesCS3B02G437900	-1.19933	2.37923e-07	44.9491	103.896	84		TraesCS2B02G404400	-1.08654	1.25125e-154	3474.25	7380.54	799		TraesCS2A02G041100	-1.13635	3.46538e-82	681.005	1497.78	NA
TraesCS3B02G453700	-1.06699	0.0274375	11.3049	23.4857	483		TraesCS2B02G409400	-1.60486	4.37138e-31	91.1674	277.972	658		TraesCS2A02G042700	-1.23704	0.00693846	9.12468	21.725	136
TraesCS3B02G461800	-1.51412	3.67021e-05	10.5359	31.1172	517|868		TraesCS2B02G414400	-1.63792	6.00877e-16	37.5854	117.929	NA		TraesCS2A02G053000	-1.3377	0.000137412	15.02	38.9241	913
TraesCS3B02G469500	-2.51665	0.0383167	0.402814	4.43949	NA		TraesCS2B02G415900	-1.49826	1.37113e-76	447.968	1267.68	NA		TraesCS2A02G053300	-2.0955	0.0424045	0	2.31412	NA
TraesCS3B02G486400	-1.61203	0.00697634	3.62228	12.508	7|984		TraesCS2B02G416700	-1.56033	1.71826e-07	21.2142	63.6557	973		TraesCS2A02G059300	-1.19785	0.000318475	33.436	77.3493	293
TraesCS3B02G489000	-1.07696	2.0181e-23	174.977	369.272	NA		TraesCS2B02G416900	-1.45598	2.94881e-10	31.3043	86.2705	678		TraesCS2A02G065000	-2.32279	1.74221e-64	100.487	505	464
TraesCS3B02G490400	-1.06917	0.000781423	20.4328	43.2294	819|984		TraesCS2B02G417200	-1.6691	6.7036e-96	211.183	672.982	NA		TraesCS2A02G068300	-1.151	0.000105789	25.7515	58.0093	NA
TraesCS3B02G496500	-2.06515	0.00570705	2.03095	10.032	NA		TraesCS2B02G419100	-1.39562	8.0706e-19	60.8727	161.108	NA		TraesCS2A02G071700	-2.26204	1.45034e-22	40.0582	193.44	NA
TraesCS3B02G518100	-1.10768	0.0293117	13.1532	28.7493	730		TraesCS2B02G419600	-1.16027	3.64197e-95	1140.82	2552.47	887		TraesCS2A02G076300	-2.91535	1.8731e-06	3.39842	30.2813	542
TraesCS3B02G523500	-5.63699	1.85445e-07	0	23.6166	NA		TraesCS2B02G419800	-1.36445	0.0376442	6.29778	17.2595	NA		TraesCS2A02G076800	-1.36177	0.00357352	8.94475	23.9646	NA
TraesCS3B02G523600	-1.71163	0.0135204	3.822	14.603	969		TraesCS2B02G421600	-1.00314	0.0133721	16.2668	33.4752	NA		TraesCS2A02G081800	-2.15588	3.70806e-06	10.1664	48.2934	NA
TraesCS3B02G526600	-2.56968	0.00616182	0	3.28752	NA		TraesCS2B02G423600	-1.03642	6.60911e-22	222.541	457.242	921		TraesCS2A02G083300	-1.19442	1.626e-266	2851.43	6527.76	387
TraesCS3B02G536100	-2.42821	5.10945e-07	2.89414	19.2572	115|743		TraesCS2B02G424400	-1.23677	2.46735e-181	1482.86	3496.36	684		TraesCS2A02G089200	-1.71673	3.55365e-14	39.427	130.605	267|894
TraesCS3B02G540000	-2.18519	0.00120593	4.12952	21.1863	913		TraesCS2B02G426500	-1.04687	6.91831e-31	346.636	716.795	671		TraesCS2A02G094700	-1.56697	0.0078159	5.97096	18.86	NA
TraesCS3B02G549800	-1.23479	0.00145426	7.78666	18.286	NA		TraesCS2B02G427800	-3.97625	1.94437e-40	11.1138	182.095	589		TraesCS2A02G095300	-1.82016	0.01158	2.92287	12.3058	NA
TraesCS3B02G556500	-1.27636	2.70003e-06	28.4985	69.3321	917		TraesCS2B02G428200	-1.26569	0.000230893	18.5369	45.4444	140|16|47		TraesCS2A02G098900	-2.289	2.11798e-18	46.2788	226.775	804
TraesCS3B02G561600	-1.52727	6.45391e-06	21.0721	62.9691	958		TraesCS2B02G431000	-1.99171	4.89029e-06	7.64446	32.4547	281|880|923		TraesCS2A02G101400	-1.08055	1.29135e-20	237.046	501.904	207
TraesCS3B02G561700	-1.06535	3.26055e-295	3741.62	7820.87	NA		TraesCS2B02G433400	-1.01185	1.48465e-33	305.779	616.74	306|547		TraesCS2A02G102200	-1.13417	6.0256e-06	28.1225	62.3637	460|545
TraesCS3B02G563300	-3.87321	0	118.718	1749.51	NA		TraesCS2B02G435000	-1.16374	0.000524295	20.8189	47.0499	59		TraesCS2A02G103000	-1.37873	2.19835e-16	64.4943	168.706	NA
TraesCS3B02G563700	-1.95826	0.0094329	2.73171	11.7634	NA		TraesCS2B02G438600	-2.62378	5.81116e-08	4.95141	33.3828	542|55		TraesCS2A02G105400	-1.88683	2.27326e-09	17.9788	67.9949	NA
TraesCS3B02G578400	-2.34447	0.00667566	2.33914	13.5541	574		TraesCS2B02G443500	-1.17757	0.0252788	8.81007	20.8742	NA		TraesCS2A02G106100	-1.05787	2.02232e-08	63.4467	132.98	NA
TraesCS3B02G595100	-2.11236	0.0486314	0	1.74096	NA		TraesCS2B02G451400	-1.89129	0.00067414	4.09868	16.7198	845		TraesCS2A02G107100	-1.15151	1.19186e-191	1418.78	3152.33	NA
TraesCS3B02G597000	-1.44273	2.41703e-06	34.1406	93.8142	NA		TraesCS2B02G456900	-1.1734	0.000272219	19.8765	45.4416	NA		TraesCS2A02G107500	-1.62067	0.000762982	7.69455	24.8761	488|761|860|928|934
TraesCS3B02G601700	-1.79427	0	2614.82	9074.19	NA		TraesCS2B02G457700	-2.03932	0.006001	2.07069	10.5481	754		TraesCS2A02G112300	-1.26569	4.75184e-213	2386.28	5740.5	NA
TraesCS3B02G609800	-2.40009	0.0468795	0.553447	5.52246	92		TraesCS2B02G458400	-1.04676	0.00158799	18.801	39.331	384		TraesCS2A02G113100	-1.03522	7.41994e-29	308.425	633.423	NA
TraesCS3D02G017700	-1.15462	4.47461e-11	49.0279	109.791	NA		TraesCS2B02G459000	-1.605	2.38641e-143	416.043	1266.64	101		TraesCS2A02G113500	-2.91752	7.13744e-216	263.45	1993.76	51
TraesCS3D02G019300	-1.88932	2.73963e-07	11.2051	42.6138	4|651		TraesCS2B02G459300	-2.76958	5.46282e-225	139.07	951.246	739		TraesCS2A02G113700	-1.41882	0.00993487	7.80042	21.7208	807
TraesCS3D02G023700	-1.68934	3.55953e-244	667.107	2159.32	438|969		TraesCS2B02G461400	-1.37091	1.99724e-17	59.1897	153.861	NA		TraesCS2A02G117100	-1.25994	0.0145444	13.6144	33.8765	NA
TraesCS3D02G024200	-1.16433	1.93434e-21	210.38	472.211	760		TraesCS2B02G461800	-1.65745	2.72743e-60	149.092	472.075	NA		TraesCS2A02G117400	-1.74238	7.96343e-11	116.849	397.554	NA
TraesCS3D02G027500	-1.17659	0.000992175	13.02	30.1696	NA		TraesCS2B02G465600	-2.15159	2.25233e-31	38.4618	172.582	NA		TraesCS2A02G119500	-1.03153	0.00220559	28.3916	58.7943	918
TraesCS3D02G031100	-1.34799	8.21411e-48	164.68	418.312	NA		TraesCS2B02G467300	-1.05147	0.00312781	17.2183	36.3958	NA		TraesCS2A02G119600	-1.12323	0.000310656	32.127	71.2262	543
TraesCS3D02G041800	-1.24488	1.08648e-32	329.73	782.787	NA		TraesCS2B02G468100	-2.57986	0.00326918	1.4268	11.6066	NA		TraesCS2A02G121200	-1.50724	4.73797e-223	1220.55	3471.02	152
TraesCS3D02G045900	-1.43783	0.0408752	1.81501	6.16857	727		TraesCS2B02G472100	-1.84397	0	1079.37	3876.53	NA		TraesCS2A02G122200	-1.16816	1.1772e-10	103.41	234.177	254
TraesCS3D02G048200	-1.47245	5.45278e-16	41.3005	115.943	52|84		TraesCS2B02G474700	-1.3641	1.17202e-121	1781.23	4589.79	109		TraesCS2A02G126100	-2.63437	3.1378e-112	112.345	699.076	NA
TraesCS3D02G050400	-1.38204	0.00189178	9.38545	25.767	582|634|794		TraesCS2B02G476900	-1.51799	3.27431e-32	82.7159	238.178	593|81		TraesCS2A02G129900	-2.19842	0.0128601	2.26638	13.0789	NA
TraesCS3D02G050800	-1.4905	0.000488989	9.36256	27.8679	764|939		TraesCS2B02G480100	-1.54857	9.74683e-16	63.676	187.881	654		TraesCS2A02G132600	-2.09755	1.04781e-47	61.8519	266.874	NA
TraesCS3D02G052100	-1.0472	5.71899e-216	7230.34	14937	428		TraesCS2B02G480400	-1.58409	3.49001e-06	16.8418	51.6971	NA		TraesCS2A02G134400	-1.02333	2.82654e-06	59.1608	120.981	295
TraesCS3D02G053100	-3.60848	0.00124847	0	12.7767	NA		TraesCS2B02G483400	-1.70149	3.61145e-12	24.0706	79.9499	NA		TraesCS2A02G134900	-1.34263	1.44078e-50	270.836	687.98	NA
TraesCS3D02G053500	-2.81723	1.00668e-05	1.84625	16.1088	NA		TraesCS2B02G484300	-1.35994	7.36106e-30	123.297	317.614	NA		TraesCS2A02G138000	-1.41882	0.043259	4.04756	12.2681	759
TraesCS3D02G055400	-1.42383	1.14991e-14	52.6029	140.3	253|63|943		TraesCS2B02G487500	-4.58078	4.28345e-30	10.8866	296.081	NA		TraesCS2A02G138300	-1.10724	2.46181e-16	114.61	248.296	84
TraesCS3D02G057900	-7.01232	1.11696e-17	1.02871	191.191	NA		TraesCS2B02G491800	-2.49817	0.00332578	1.61469	11.7298	120|571|798		TraesCS2A02G142300	-1.10734	1.12454e-06	70.7762	153.363	NA
TraesCS3D02G058000	-4.38229	1.8775e-10	1.87168	47.6735	659		TraesCS2B02G498100	-3.76268	4.73817e-24	7.349	104.899	137|153|189|74|809|90		TraesCS2A02G142500	-1.39773	3.2253e-06	26.7987	71.9515	NA
TraesCS3D02G067100	-2.84793	1.50414e-14	5.39001	40.6302	672|939		TraesCS2B02G499700	-1.15243	4.00625e-08	31.5239	71.1267	695|701		TraesCS2A02G144300	-1.76788	6.76383e-13	56.4089	193.435	NA
TraesCS3D02G067200	-4.73125	1.09639e-07	0	18.6822	140|676|934		TraesCS2B02G501900	-1.08595	2.99462e-21	204.906	435.965	NA		TraesCS2A02G145700	-1.33878	0.0171823	9.13505	24.0908	886
TraesCS3D02G067400	-2.69681	2.57859e-07	2.91448	21.6937	679|932		TraesCS2B02G502900	-2.41552	0.0440754	0.708484	7.15004	231		TraesCS2A02G146000	-2.42571	3.56061e-168	374.332	2017.54	884
TraesCS3D02G067500	-1.51719	1.53073e-15	39.2106	113.589	NA		TraesCS2B02G505000	-1.07012	4.88549e-17	128.055	269.92	NA		TraesCS2A02G149600	-1.24698	0.00834036	7.98356	19.6253	392|853
TraesCS3D02G077400	-3.57066	5.52932e-24	9.83458	124.044	182		TraesCS2B02G506100	-2.4787	1.5762e-18	17.3443	98.5504	NA		TraesCS2A02G151300	-1.36424	9.85796e-06	23.5876	62.0736	260
TraesCS3D02G078900	-1.7328	6.23194e-12	23.5948	80.1088	618		TraesCS2B02G512700	-4.58256	3.52377e-06	0	15.0635	164|675		TraesCS2A02G152000	-1.96618	0	4106.16	16034.2	380
TraesCS3D02G091800	-1.12712	0.00740248	11.4833	25.5143	9		TraesCS2B02G515200	-2.18978	8.08947e-205	276.539	1262.07	NA		TraesCS2A02G152400	-1.4128	1.37014e-26	110.187	293.571	279|343
TraesCS3D02G104400	-1.13758	0.0361556	7.70925	16.9366	778		TraesCS2B02G515300	-1.30576	2.05147e-203	1986.35	4911.82	288|380		TraesCS2A02G154600	-1.74974	5.18715e-49	125.76	425.273	NA
TraesCS3D02G109800	-1.21555	0.0192242	9.0016	22.2969	NA		TraesCS2B02G530600	-3.15896	7.81054e-06	1.39039	17.7919	577		TraesCS2A02G155200	-1.1345	1.90496e-16	102.603	225.765	NA
TraesCS3D02G114700	-1.1027	5.58166e-38	132.278	287.629	NA		TraesCS2B02G548400	-2.82894	1.55361e-05	2.52109	21.5737	136		TraesCS2A02G155600	-1.19034	5.38103e-31	222.239	506.462	676
TraesCS3D02G114900	-1.08653	2.53299e-17	57.3424	122.61	NA		TraesCS2B02G549000	-4.1885	4.78253e-22	4.57102	92.8908	NA		TraesCS2A02G156100	-1.49812	3.18825e-12	41.3092	117.463	NA
TraesCS3D02G115200	-1.69901	2.04872e-05	3.47699	14.2234	NA		TraesCS2B02G549300	-2.80583	0.00601787	0.688191	9.14228	NA		TraesCS2A02G158000	-1.11426	5.28898e-67	655.677	1420.51	366
TraesCS3D02G115300	-1.19202	2.61386e-21	62.2945	142.95	NA		TraesCS2B02G549400	-6.7552	6.40663e-23	1.40785	240.853	NA		TraesCS2A02G158300	-1.0226	3.33745e-48	787.275	1600.34	701
TraesCS3D02G118800	-1.44192	0.0458371	3.15279	9.8064	918|981		TraesCS2B02G549500	-1.78276	7.42654e-31	63.9342	221.488	188|931		TraesCS2A02G158700	-2.33847	9.91152e-10	14.3045	74.5042	357|898
TraesCS3D02G128500	-1.40652	5.97615e-69	417.913	1108.66	NA		TraesCS2B02G549600	-7.74373	2.54487e-55	2.74822	796.086	380|498		TraesCS2A02G159000	-1.30487	5.85005e-16	103.349	255.705	277|920
TraesCS3D02G144200	-1.06688	2.06541e-06	29.7168	62.0529	NA		TraesCS2B02G550000	-6.89362	2.12677e-58	3.999	581.713	143		TraesCS2A02G160400	-1.21784	4.36372e-07	48.4319	113.721	782
TraesCS3D02G149600	-1.77161	0.000624695	5.05986	18.8738	262|891		TraesCS2B02G550200	-4.18471	8.28577e-42	9.64532	185.995	469		TraesCS2A02G161400	-1.90007	1.57087e-59	137.45	514.564	NA
TraesCS3D02G184900	-1.56288	0.0221435	4.89202	15.3735	888		TraesCS2B02G550600	-5.6133	5.92117e-09	0	35.9526	170		TraesCS2A02G165000	-1.72988	2.49227e-32	117.031	387.7	35
TraesCS3D02G188500	-1.44865	0.00842761	7.82144	21.9491	368		TraesCS2B02G550700	-4.4461	1.32685e-14	2.54538	68.6878	NA		TraesCS2A02G169600	-1.28639	9.82107e-17	78.594	192.673	NA
TraesCS3D02G205800	-1.01025	1.09245e-15	94.1764	191.083	638		TraesCS2B02G551100	-5.80578	3.37151e-23	2.07488	156.193	NA		TraesCS2A02G171000	-1.46589	1.75663e-05	14.2545	40.695	343
TraesCS3D02G209800	-1.69046	0.0100471	4.03147	13.9908	81		TraesCS2B02G552400	-2.21269	2.1223e-23	26.4581	124.697	117|137|149|27		TraesCS2A02G172500	-1.78358	3.22392e-12	24.2822	84.1077	86
TraesCS3D02G214000	-1.33249	4.18934e-11	42.5474	107.847	NA		TraesCS2B02G553000	-3.52593	1.10595e-11	3.69061	48.6028	41		TraesCS2A02G174400	-1.35837	0.00375048	8.11171	21.6736	18
TraesCS3D02G228400	-1.40665	0.000960126	8.99313	24.9854	262|635		TraesCS2B02G553300	-4.31906	1.49616e-05	0.344176	20.7181	NA		TraesCS2A02G174500	-1.50753	8.0038e-10	40.7594	116.883	121
TraesCS3D02G246600	-1.72773	6.52481e-05	6.42619	21.4	42|632|886		TraesCS2B02G553400	-8.01258	7.05163e-18	0	288.699	NA		TraesCS2A02G174700	-1.16017	7.86191e-34	333.39	746.287	NA
TraesCS3D02G246700	-1.10231	5.01727e-43	344.039	737.015	NA		TraesCS2B02G553500	-4.01431	4.51429e-206	55.7447	911.167	565		TraesCS2A02G176100	-1.28561	0.000341254	18.8738	46.8277	NA
TraesCS3D02G254700	-1.04582	2.15896e-17	150.045	310.231	936		TraesCS2B02G553600	-5.02307	9.2873e-74	11.1619	386.25	725		TraesCS2A02G176400	-2.16627	0.0207796	4.04538	20.5747	NA
TraesCS3D02G256400	-1.36525	0.00035675	30.5186	79.6871	596|843		TraesCS2B02G553800	-3.32468	0.000985255	0	6.64681	NA		TraesCS2A02G186000	-4.08965	0.000228379	1.001	24.3984	391|411
TraesCS3D02G256500	-1.07754	1.18184e-13	100.582	212.584	934		TraesCS2B02G554300	-3.41557	1.11051e-10	3.41409	41.901	NA		TraesCS2A02G187500	-1.25873	1.73356e-21	127.248	305.77	NA
TraesCS3D02G271300	-1.08533	0.000460655	32.88	70.4757	NA		TraesCS2B02G554900	-6.70281	6.38083e-81	5.81718	686.488	NA		TraesCS2A02G191600	-3.31213	0.000628003	0	7.48051	NA
TraesCS3D02G279800	-1.56052	1.97797e-29	66.6098	197.121	386		TraesCS2B02G555100	-3.93605	0.000198213	0	9.25464	NA		TraesCS2A02G192500	-1.68839	3.33575e-10	24.1618	79.1522	NA
TraesCS3D02G280000	-1.73142	0.0161611	3.04949	11.0915	NA		TraesCS2B02G555200	-6.99321	4.17913e-19	1.00975	226.493	667|891		TraesCS2A02G196000	-1.77124	9.81618e-13	31.0877	106.834	203|389|507
TraesCS3D02G280500	-1.5141	7.98992e-29	134.213	382.326	NA		TraesCS2B02G555300	-4.82184	1.34498e-06	0	17.9005	NA		TraesCS2A02G196600	-1.63872	3.15743e-08	30.0991	95.3137	12
TraesCS3D02G282700	-1.44718	9.34981e-06	15.3829	43.7912	NA		TraesCS2B02G555400	-8.88582	0	35.87	17492.8	553|806		TraesCS2A02G199400	-1.0746	3.51057e-38	344.204	724.974	657|846|890
TraesCS3D02G283400	-1.08402	0.0113489	12.5436	26.3962	NA		TraesCS2B02G555700	-8.87651	2.34864e-20	0	479.878	492		TraesCS2A02G202400	-2.40859	1.60249e-05	6.79818	37.742	899
TraesCS3D02G287000	-1.60413	4.48714e-14	23.005	70.8711	NA		TraesCS2B02G556100	-2.79758	5.03235e-27	17.9628	128.531	NA		TraesCS2A02G203200	-1.72308	5.18631e-33	127.87	422.3	509|517|622
TraesCS3D02G287100	-1.38917	1.47786e-30	81.361	211.984	NA		TraesCS2B02G556600	-3.86175	1.45328e-142	41.9902	620.24	570|884		TraesCS2A02G203400	-1.45362	7.02744e-06	33.6652	93.7143	NA
TraesCS3D02G293300	-1.15644	6.0243e-11	65.9254	146.38	NA		TraesCS2B02G556700	-2.9924	9.86795e-45	24.5361	199.475	355|389|642		TraesCS2A02G204600	-1.49342	1.24396e-13	64.7015	180.086	762
TraesCS3D02G300100	-1.18671	0.00902871	10.2158	23.7342	NA		TraesCS2B02G556800	-4.39879	5.53884e-29	5.10407	120.33	354|658|720		TraesCS2A02G205100	-1.6576	2.70398e-122	453.164	1428.56	NA
TraesCS3D02G306300	-3.38113	1.33889e-18	7.67324	86.133	NA		TraesCS2B02G556900	-4.57897	7.43024e-15	2.36534	70.3276	537		TraesCS2A02G206000	-1.04057	1.82483e-42	362.546	746.114	NA
TraesCS3D02G306600	-1.15234	2.18338e-30	243.02	541.853	NA		TraesCS2B02G557000	-6.00997	4.15248e-36	3.31674	265.246	606		TraesCS2A02G206600	-2.04728	3.08726e-10	23.3888	98.0109	NA
TraesCS3D02G320400	-1.16078	0.000161141	17.1666	39.1724	992		TraesCS2B02G557100	-4.71255	3.24763e-06	0	17.1898	NA		TraesCS2A02G206800	-1.4436	3.96334e-40	271.277	740.589	NA
TraesCS3D02G325400	-2.37857	0.0322581	0.490752	5.08565	735|767		TraesCS2B02G557700	-3.18987	0.00380621	0.347655	7.925	224		TraesCS2A02G209000	-1.2598	9.00799e-25	137.75	331.001	108
TraesCS3D02G340900	-1.3785	0.0215203	7.65276	20.6457	NA		TraesCS2B02G557800	-2.95868	0.00858505	0.349497	6.41071	204|567		TraesCS2A02G209700	-1.59178	0.0232274	2.48057	8.54831	NA
TraesCS3D02G347500	-1.45608	0.00456825	17.6064	49.899	303		TraesCS2B02G557900	-2.49484	0.0393803	0	2.98556	298|357		TraesCS2A02G211100	-1.64343	8.99229e-135	662.934	2071.45	NA
TraesCS3D02G349400	-1.69147	2.58425e-34	80.3708	260.098	918		TraesCS2B02G558100	-3.05339	0.00458812	0	5.09676	295		TraesCS2A02G212000	-1.64315	7.38274e-07	23.6926	75.5605	NA
TraesCS3D02G352400	-1.49071	1.9788e-32	49.7431	145.565	NA		TraesCS2B02G558300	-4.08507	5.79384e-39	9.84388	177.87	995		TraesCS2A02G212300	-2.27214	1.28718e-15	28.5685	140.751	NA
TraesCS3D02G359100	-1.60296	7.34219e-05	13.0111	40.8153	530		TraesCS2B02G558400	-4.40753	2.05904e-208	42.5683	916.663	516|813		TraesCS2A02G213000	-1.41459	1.22046e-35	176.176	470.049	NA
TraesCS3D02G361500	-1.88395	1.99305e-88	132.971	492.891	NA		TraesCS2B02G558800	-3.7745	1.27245e-15	4.54951	70.1679	NA		TraesCS2A02G213200	-1.99359	1.07425e-93	252.236	1005.12	NA
TraesCS3D02G366900	-1.21119	0.0490696	7.00971	16.754	341|546		TraesCS2B02G559000	-7.188	5.3888e-13	0	101.303	114		TraesCS2A02G214500	-1.21563	0.0045145	16.8275	39.9685	333
TraesCS3D02G370000	-1.0662	0.0127138	13.3231	28.8441	470|738|865		TraesCS2B02G559100	-1.97231	2.6836e-09	16.0472	64.5264	212|885		TraesCS2A02G214700	-2.88942	0.000364746	2.43114	23.9918	748
TraesCS3D02G375800	-1.04391	0.000575209	18.7274	39.5258	45|523		TraesCS2B02G559200	-4.25587	3.47431e-64	13.7771	275.025	164|272|449|468|949		TraesCS2A02G217300	-1.87608	0.0335881	2.6824	11.7617	400
TraesCS3D02G385600	-1.44174	7.81155e-05	21.574	58.8863	NA		TraesCS2B02G559300	-3.06276	7.57105e-176	91.3557	766.996	NA		TraesCS2A02G220400	-1.11907	1.67034e-27	239.72	520.304	NA
TraesCS3D02G399600	-1.32212	2.69309e-10	66.5512	168.218	291		TraesCS2B02G559600	-4.95994	4.83788e-07	0	19.8384	600|640|646		TraesCS2A02G220800	-1.12897	3.21552e-53	581.463	1271.02	977
TraesCS3D02G402200	-1.53361	0.0471883	5.67733	18.6429	937		TraesCS2B02G560200	-2.6374	3.38616e-12	9.98362	65.9864	NA		TraesCS2A02G220900	-1.65839	4.89084e-33	151.179	479.342	765|811
TraesCS3D02G419600	-1.37981	0.045945	10.6753	29.1583	NA		TraesCS2B02G561100	-4.3279	7.16739e-05	0.364342	19.5483	NA		TraesCS2A02G221200	-1.10719	7.32564e-08	75.8854	164.662	345
TraesCS3D02G430200	-1.27409	0.000108592	12.5943	32.0178	108|319|559|756		TraesCS2B02G562100	-2.28742	1.19832e-09	10.6671	54.6746	533		TraesCS2A02G221800	-1.8392	1.7701e-09	30.0648	109.36	NA
TraesCS3D02G438600	-1.59383	2.36844e-99	480.367	1452.38	NA		TraesCS2B02G562200	-2.49389	0.0168951	0.681882	6.92157	NA		TraesCS2A02G224000	-1.36545	1.23803e-151	736.857	1896.55	NA
TraesCS3D02G438700	-1.09966	1.90464e-24	318.131	683.661	653|856		TraesCS2B02G562300	-4.89292	5.80035e-242	39.2991	1187.12	NA		TraesCS2A02G224300	-1.65195	2.41644e-18	63.2132	200.617	NA
TraesCS3D02G444600	-1.1726	9.64684e-37	205.697	464.22	NA		TraesCS2B02G562600	-4.16456	6.19728e-44	10.0099	191.158	NA		TraesCS2A02G225500	-1.40894	0.00687479	11.0561	30.2096	NA
TraesCS3D02G444700	-1.04068	3.19631e-05	28.9598	60.5133	602|893		TraesCS2B02G563000	-4.72327	3.4397e-13	1.65102	57.9513	824		TraesCS2A02G226400	-1.09765	0.0039415	17.1369	37.9398	948
TraesCS3D02G449200	-1.58748	2.49839e-22	42.6443	127.766	911		TraesCS2B02G563700	-2.4429	3.89733e-05	3.23573	20.3898	737		TraesCS2A02G226700	-1.05759	1.75673e-22	185.459	386.344	NA
TraesCS3D02G449300	-1.08549	4.50133e-19	116.578	247.155	NA		TraesCS2B02G563800	-2.18694	0.0369427	1.10555	6.6337	833		TraesCS2A02G228100	-3.14562	6.84623e-06	2.36462	24.6339	643
TraesCS3D02G456200	-2.71628	1.39545e-53	29.7205	193.917	201|595|708		TraesCS2B02G565200	-3.71542	0.00101194	0	7.9399	NA		TraesCS2A02G229800	-2.36528	0.0343042	0.379162	5.15001	NA
TraesCS3D02G459900	-1.04304	0.0185691	12.6908	26.9396	482|525		TraesCS2B02G566000	-3.27721	0.000966927	0.644367	10.8348	NA		TraesCS2A02G230800	-2.48041	1.94058e-11	12.3156	70.813	NA
TraesCS3D02G480100	-1.14077	1.96667e-07	34.7523	77.2153	NA		TraesCS2B02G566100	-4.5966	1.48632e-06	0	15.8041	517|672|906		TraesCS2A02G239100	-1.05736	4.37996e-16	152.501	319.213	302
TraesCS3D02G483000	-1.77379	1.61893e-06	6.18508	23.0714	683		TraesCS2B02G567500	-4.11295	3.22456e-05	0	10.3093	NA		TraesCS2A02G241100	-2.46609	1.50488e-05	3.21308	20.664	NA
TraesCS3D02G495700	-2.95911	0.00129227	0.276227	7.03458	812		TraesCS2B02G567600	-5.51026	3.37432e-12	1.05555	77.8453	29|866		TraesCS2A02G241200	-1.96382	0.010884	1.76312	8.57495	NA
TraesCS3D02G505400	-1.01726	8.82397e-05	30.7316	62.6935	NA		TraesCS2B02G568000	-3.27334	0.00105991	0	5.49922	794|921		TraesCS2A02G241700	-1.30918	0.0395863	3.27701	9.49255	NA
TraesCS3D02G505500	-1.52164	0	2120.48	6072.48	52|759		TraesCS2B02G568700	-4.16234	3.12542e-05	0	11.272	881		TraesCS2A02G243700	-2.47429	0.00889462	1.94623	13.6381	NA
TraesCS3D02G508600	-1.84349	1.82265e-07	21.0563	77.3889	705		TraesCS2B02G569100	-5.09628	1.62213e-07	0	23.8344	616		TraesCS2A02G246900	-1.90849	2.63292e-125	652.408	2455.19	NA
TraesCS3D02G519600	-1.35616	0.0033464	7.95559	20.8897	NA		TraesCS2B02G569200	-4.47539	1.70813e-39	7.35052	177.6	935		TraesCS2A02G249100	-1.79222	4.98364e-105	416.701	1445.75	451
TraesCS3D02G520200	-1.22123	0.00105706	16.759	40.6024	NA		TraesCS2B02G569300	-6.51212	7.30623e-11	0.314837	104.127	NA		TraesCS2A02G250000	-2.25758	1.64174e-07	7.13398	36.3315	579|625
TraesCS3D02G523300	-1.54135	4.48618e-137	2244.88	6540.75	NA		TraesCS2B02G569400	-6.41947	9.17567e-12	0	70.7741	416|534		TraesCS2A02G250500	-1.34595	8.02377e-07	25.8533	66.3805	NA
TraesCS3D02G524200	-1.02018	1.75686e-08	62.9366	129.426	213|593		TraesCS2B02G569500	-3.39096	0.0012709	0	6.90333	NA		TraesCS2A02G251300	-1.76846	6.78134e-15	39.2061	135.044	472|719
TraesCS3D02G525000	-2.09325	0.00962775	3.79381	17.5557	469|529|865		TraesCS2B02G569600	-1.45289	0.00144943	9.05617	25.9503	NA		TraesCS2A02G252800	-1.2066	1.77122e-27	193.935	448.877	NA
TraesCS3D02G530700	-1.05878	0.00182613	17.8086	38.5609	455|656|704		TraesCS2B02G569900	-2.80097	0.0213079	0	4.17396	NA		TraesCS2A02G253000	-2.12903	0.0123419	1.40996	8.70589	57|786
TraesCS3D02G536300	-1.40615	1.43827e-161	12664.9	33588.1	NA		TraesCS2B02G570000	-6.13711	1.32277e-10	0	53.7418	NA		TraesCS2A02G253900	-1.09329	5.86896e-23	215.781	460.667	531
TraesCS3D02G542600	-1.08153	0.00112869	20.0838	43.3185	425		TraesCS2B02G570100	-6.71349	1.54573e-158	12.3153	1383.19	NA		TraesCS2A02G255700	-1.42388	0.00266678	17.7135	48.8545	89|929
TraesCS4A02G003500	-1.40112	0.000476302	13.5552	38.0594	NA		TraesCS2B02G570300	-4.70485	3.80662e-06	0	16.8777	269		TraesCS2A02G255785	-1.82816	0.000452277	10.4291	38.3514	440
TraesCS4A02G007800	-1.14005	8.57186e-94	1216.7	2681.09	240|572		TraesCS2B02G570400	-1.60755	0.0233103	4.07065	13.624	NA		TraesCS2A02G256300	-1.03229	0.030204	11.9691	24.9248	NA
TraesCS4A02G012400	-1.62557	0.00346293	7.85234	25.6757	NA		TraesCS2B02G570500	-5.10823	5.21303e-07	0	20.9564	411		TraesCS2A02G257000	-1.43394	1.19274e-63	399.165	1078.06	233
TraesCS4A02G022600	-1.03762	0.0478563	8.47525	17.5367	NA		TraesCS2B02G570600	-6.87423	7.93242e-13	0	94.0721	307		TraesCS2A02G259400	-1.0798	1.54704e-46	403.001	852.379	453|511
TraesCS4A02G024500	-5.33465	1.75062e-07	0.256426	38.5969	NA		TraesCS2B02G571300	-6.3135	3.91039e-11	0	61.3246	NA		TraesCS2A02G260000	-1.47138	0.0343001	2.4224	8.10727	NA
TraesCS4A02G041400	-1.22689	9.9636e-07	44.9211	105.793	27|348		TraesCS2B02G571500	-5.83827	1.19567e-09	0	41.3072	58		TraesCS2A02G263700	-1.3193	1.06981e-08	54.7277	138.621	262
TraesCS4A02G042700	-1.29697	4.17401e-28	173.053	426.247	738		TraesCS2B02G571700	-6.58176	4.8438e-12	0	77.0686	NA		TraesCS2A02G263800	-1.05031	0.011029	17.0965	36.2918	79|900
TraesCS4A02G048900	-1.36062	0.0104926	7.08376	18.95	940		TraesCS2B02G571800	-6.70252	7.08179e-13	0	94.5771	496|535		TraesCS2A02G264700	-3.42943	3.23646e-10	2.22179	32.4184	365|447
TraesCS4A02G059800	-1.37088	1.45109e-13	28.7086	75.9336	NA		TraesCS2B02G572500	-5.13631	2.53475e-07	0	23.6047	NA		TraesCS2A02G265000	-1.18062	0.000409161	25.0023	57.125	NA
TraesCS4A02G060900	-1.03667	9.73048e-05	47.9585	100.07	362		TraesCS2B02G572700	-4.45151	5.47039e-06	0.666454	26.5214	433|624		TraesCS2A02G265800	-1.91736	1.75126e-133	393.12	1486.43	NA
TraesCS4A02G061800	-1.01047	8.12376e-40	303.469	609.155	NA		TraesCS2B02G572800	-6.4445	1.05008e-16	1.0499	166.019	51		TraesCS2A02G265900	-2.05442	8.17069e-11	29.3182	122.811	NA
TraesCS4A02G065400	-1.09844	1.70674e-07	47.5064	102.489	131|295		TraesCS2B02G574100	-3.72049	4.7938e-09	2.13116	34.3756	475		TraesCS2A02G267000	-1.29647	1.22508e-18	105.871	260.932	90
TraesCS4A02G091600	-1.37716	7.37114e-10	31.7657	82.4855	64|706		TraesCS2B02G574200	-4.97729	1.23408e-07	0	24.1692	207		TraesCS2A02G268200	-1.30912	2.30906e-91	475.615	1178.26	930
TraesCS4A02G101700	-2.53194	0.0369197	0.259113	4.60894	825|832		TraesCS2B02G575000	-7.6925	1.06571e-15	0	180.939	486|722		TraesCS2A02G268400	-1.45984	1.49392e-22	95.8801	265.556	24|347|810
TraesCS4A02G104300	-1.77424	1.13786e-48	83.9614	289.716	686		TraesCS2B02G575800	-6.4756	5.95736e-12	0	75.1359	755		TraesCS2A02G269600	-2.42624	6.95081e-193	413.102	2222.03	186
TraesCS4A02G107000	-1.06798	5.09292e-11	77.1002	162.57	119		TraesCS2B02G575900	-3.10702	0.000207215	1.47744	16.565	116|285		TraesCS2A02G271300	-2.23076	0.000174283	3.79639	19.7823	357|828
TraesCS4A02G116800	-1.09034	0.000491983	12.0753	26.7441	NA		TraesCS2B02G576000	-5.81775	1.55984e-09	0	40.048	NA		TraesCS2A02G271800	-1.59637	9.0825e-87	554.066	1676.42	144
TraesCS4A02G131900	-1.90298	0.0237861	0	1.97248	110|623|926		TraesCS2B02G576100	-5.52596	7.46491e-204	29.5991	1361.79	169		TraesCS2A02G272700	-1.25633	1.44536e-47	261.082	624.668	218|246|884
TraesCS4A02G156100	-5.14806	3.41361e-07	0	19.7356	NA		TraesCS2B02G576300	-7.69634	1.01781e-15	0	185.602	NA		TraesCS2A02G273100	-2.26667	1.31961e-276	396.109	1909.06	NA
TraesCS4A02G156500	-1.23068	5.4973e-05	22.4198	53.3412	NA		TraesCS2B02G577100	-7.95123	3.85532e-17	0	247.349	46|52		TraesCS2A02G274700	-2.40608	7.03382e-83	78.7677	418.92	132|241|841|953
TraesCS4A02G157900	-1.45324	1.23896e-05	17.6854	49.0413	NA		TraesCS2B02G577200	-6.39973	1.84127e-11	0	66.7801	250		TraesCS2A02G275400	-1.21532	0.0185279	8.12977	19.5602	669
TraesCS4A02G171200	-4.66253	2.69447e-06	0	13.7791	841|869		TraesCS2B02G577700	-5.6441	5.08869e-09	0	36.0484	NA		TraesCS2A02G276300	-1.24573	0.000320404	18.7653	44.8208	NA
TraesCS4A02G174100	-1.30697	4.61375e-11	46.267	114.756	NA		TraesCS2B02G577800	-2.34637	0.0305827	0	2.60881	NA		TraesCS2A02G276800	-1.32052	1.07235e-09	40.0406	100.895	NA
TraesCS4A02G180200	-1.03129	7.6875e-12	100.967	207.768	216		TraesCS2B02G578000	-5.06605	4.79632e-08	0	24.6533	313		TraesCS2A02G279000	-1.25622	0.000125277	37.895	91.9289	NA
TraesCS4A02G182000	-1.22204	1.13928e-16	79.045	185.35	249		TraesCS2B02G578200	-4.26949	8.91317e-05	0	11.8666	409|710		TraesCS2A02G280800	-1.6372	0.0178587	3.40443	11.8753	NA
TraesCS4A02G236200	-2.0429	0.000773092	3.18199	15.4721	NA		TraesCS2B02G578400	-3.30792	0.00327711	0	5.94112	NA		TraesCS2A02G284100	-1.35842	0.000725513	10.9265	28.7881	899
TraesCS4A02G251900	-1.07463	7.87186e-15	113.121	237.192	NA		TraesCS2B02G578500	-3.2337	0.00118044	0	5.25959	NA		TraesCS2A02G284700	-1.40758	9.73675e-69	363.123	961.979	840|946
TraesCS4A02G257900	-1.19047	0.0111114	12.008	28.0718	859		TraesCS2B02G578700	-8.72115	4.1096e-29	1.11689	822.256	NA		TraesCS2A02G284900	-1.24051	1.78348e-22	182.481	432.366	242|452
TraesCS4A02G259300	-1.50489	3.23323e-75	296.388	837.724	NA		TraesCS2B02G578800	-8.2669	1.48102e-98	4.39204	1657.41	14		TraesCS2A02G285200	-1.9034	3.13761e-12	26.1301	99.5736	649
TraesCS4A02G260100	-1.14927	1.80055e-05	21.066	47.8773	NA		TraesCS2B02G579000	-5.90329	9.56917e-14	1.07963	104.113	NA		TraesCS2A02G285900	-1.77188	6.38843e-07	14.7808	52.3759	NA
TraesCS4A02G271500	-1.62354	1.2251e-14	47.7365	148.302	NA		TraesCS2B02G579100	-9.37182	3.12018e-24	0.706793	1151.74	NA		TraesCS2A02G286000	-1.34686	1.68494e-30	145.498	370.875	NA
TraesCS4A02G275300	-1.08775	0.011211	7.76455	17.2925	732		TraesCS2B02G579200	-8.0585	2.65339e-17	0	255.414	708		TraesCS2A02G286100	-1.14667	4.90622e-05	48.3368	108.977	NA
TraesCS4A02G277500	-1.10931	1.68286e-06	34.4444	74.8478	288|339		TraesCS2B02G579800	-6.26128	1.73006e-23	1.78162	195.844	141|957		TraesCS2A02G288300	-1.24284	1.17463e-09	72.5643	173.639	453|648
TraesCS4A02G290400	-1.20469	5.28413e-13	56.7426	131.519	NA		TraesCS2B02G580000	-4.21901	2.75033e-05	0	11.15	NA		TraesCS2A02G289700	-2.00813	4.20886e-13	32.812	134.052	104|184|709
TraesCS4A02G290800	-1.12806	2.83238e-20	183.453	401.92	914		TraesCS2B02G580800	-5.52581	3.10261e-08	0.354294	50.0379	NA		TraesCS2A02G291700	-1.08284	2.72825e-10	97.711	207.735	NA
TraesCS4A02G296600	-1.40204	0.0131439	7.3306	19.6485	NA		TraesCS2B02G581100	-4.53056	7.01252e-06	0.369086	23.4968	635		TraesCS2A02G291800	-1.10701	6.7265e-158	1714.93	3695.51	282
TraesCS4A02G297900	-1.14093	0.00570239	11.5094	25.6129	NA		TraesCS2B02G581500	-3.20203	0.00792706	0	5.54104	679|688		TraesCS2A02G292300	-1.09099	9.19984e-07	54.4106	116.587	415
TraesCS4A02G307400	-1.36513	0.0332296	7.00907	18.6539	NA		TraesCS2B02G581600	-4.3027	1.22641e-33	7.18452	156.399	NA		TraesCS2A02G292700	-1.30175	4.00188e-64	699.139	1725.45	325|793
TraesCS4A02G313700	-1.60333	0.0164448	5.77665	18.6201	NA		TraesCS2B02G581700	-4.7665	2.15633e-58	9.228	268.398	493		TraesCS2A02G295800	-1.11501	3.07552e-44	519.365	1127.15	NA
TraesCS4A02G319100	-1.14344	0.000625206	19.3916	43.4347	NA		TraesCS2B02G581900	-4.94932	3.71945e-07	0	20.3158	693|810		TraesCS2A02G298600	-1.22949	2.72457e-68	363.914	854.571	NA
TraesCS4A02G319500	-1.30624	1.20578e-10	31.2372	77.0939	NA		TraesCS2B02G582000	-5.34749	2.82598e-08	0	28.3648	692|809		TraesCS2A02G299000	-1.15061	0.0346641	8.88051	20.4307	NA
TraesCS4A02G321600	-1.01072	0.00787787	35.2249	72.5751	NA		TraesCS2B02G582300	-7.09213	1.17429e-13	0	115.29	350|542		TraesCS2A02G299100	-3.00543	2.20534e-19	13.0045	108.165	473|962
TraesCS4A02G325200	-3.31469	5.62219e-09	2.678	30.6468	399|854		TraesCS2B02G582600	-3.54961	0.00293443	0	7.10772	194		TraesCS2A02G302800	-1.09477	0.000307452	23.004	49.9536	NA
TraesCS4A02G326300	-1.88501	0.000288482	9.86414	39.5707	390		TraesCS2B02G582800	-9.62654	2.76262e-161	5.31791	5044.02	NA		TraesCS2A02G303400	-1.95474	4.19964e-153	354.553	1374.88	348
TraesCS4A02G327000	-2.34881	9.56527e-05	6.21162	33.9735	NA		TraesCS2B02G583100	-6.59528	5.4292e-12	0	77.2478	NA		TraesCS2A02G304000	-2.50768	2.24604e-06	5.96926	36.1593	NA
TraesCS4A02G342300	-1.68087	1.51069e-63	188.358	606.469	NA		TraesCS2B02G583200	-6.41635	3.97814e-11	0	63.3815	516|679|80		TraesCS2A02G304600	-1.25553	0.00286351	18.8645	46.8858	862
TraesCS4A02G384800	-1.1774	8.47192e-07	42.8265	97.5847	245		TraesCS2B02G583300	-6.41696	1.25902e-11	0	69.1286	NA		TraesCS2A02G305700	-1.40977	2.17801e-05	27.0114	73.2747	148|184|419|876
TraesCS4A02G385500	-1.02286	0.0478121	10.1713	20.9202	NA		TraesCS2B02G583500	-4.30175	1.85363e-05	0	11.6725	NA		TraesCS2A02G307200	-2.11684	0.0485196	0.834809	6.14988	434
TraesCS4A02G389900	-2.48364	8.4763e-53	41.9438	235.703	443|847|853		TraesCS2B02G583600	-4.31339	3.7801e-05	0	12.0244	NA		TraesCS2A02G308200	-1.26848	6.17822e-65	552.582	1333.03	NA
TraesCS4A02G390900	-1.24063	0.000169348	21.9432	53.1027	NA		TraesCS2B02G583700	-4.00947	7.21739e-05	0	10.005	2|841		TraesCS2A02G310100	-3.35803	3.34253e-20	8.55285	92.4392	NA
TraesCS4A02G393500	-1.41072	6.78626e-66	359.782	954.853	73		TraesCS2B02G583900	-3.73506	0.000435466	0	7.83277	NA		TraesCS2A02G312900	-2.86919	0	5081.76	37141.8	NA
TraesCS4A02G405500	-1.05195	0.000484254	38.3652	80.5054	585|611		TraesCS2B02G584000	-6.05949	5.05586e-10	0	47.6659	826|834		TraesCS2A02G314200	-1.46012	1.22853e-06	33.8086	93.1318	321|986
TraesCS4A02G405600	-1.70531	0.00707597	1.54755	7.48861	NA		TraesCS2B02G584100	-7.49272	2.60108e-15	0	165.798	75		TraesCS2A02G314800	-1.59936	1.36611e-51	232.177	705.196	NA
TraesCS4A02G431400	-2.52079	6.27084e-05	2.45257	15.5549	989		TraesCS2B02G584200	-5.27585	4.59534e-19	2.14831	106.434	NA		TraesCS2A02G315500	-3.44855	9.30589e-08	2.85621	36.7935	225
TraesCS4A02G436000	-1.46268	0.000393152	7.84103	22.5742	NA		TraesCS2B02G584300	-2.72027	2.80346e-05	3.12808	23.4436	NA		TraesCS2A02G315600	-4.89057	0	97.0646	2896.67	774|87
TraesCS4A02G454800	-1.07916	3.75271e-36	261.449	550.412	470|654		TraesCS2B02G585100	-7.71215	1.04923e-16	0.717903	320.177	369		TraesCS2A02G315700	-3.17251	0.00276492	0.335818	8.66285	NA
TraesCS4A02G485400	-4.09428	0	154.451	2641.23	166|187|740		TraesCS2B02G585200	-8.34596	2.94616e-18	0	315.176	176|61		TraesCS2A02G316300	-1.09221	7.25616e-41	368.673	786.957	NA
TraesCS4A02G486000	-2.90995	6.28939e-59	32.0362	246.214	913		TraesCS2B02G585400	-6.12534	6.63347e-10	0	46.2076	NA		TraesCS2A02G316500	-1.81352	2.0611e-26	58.4189	206.058	757
TraesCS4A02G491800	-3.304	0.00881	0	6.97302	NA		TraesCS2B02G585600	-3.72934	0.000239449	0	7.4395	NA		TraesCS2A02G318200	-1.34534	6.11813e-09	46.9797	120.254	441|646
TraesCS4A02G496100	-1.17555	1.8469e-07	33.6287	75.1869	657		TraesCS2B02G586400	-6.95115	8.4964e-24	1.337	252.784	234		TraesCS2A02G318600	-1.72495	2.00719e-10	33.2514	111.268	206|783|868
TraesCS4B02G000100	-1.34435	6.66524e-23	126.783	322.086	NA		TraesCS2B02G586500	-8.3214	1.61253e-18	0	329.679	NA		TraesCS2A02G318800	-3.1447	0.00496609	0.446791	8.76305	249
TraesCS4B02G005300	-1.63077	2.04166e-10	31.1306	96.6697	NA		TraesCS2B02G586700	-5.58497	2.64617e-19	2.25347	152.934	252|486|604|706|715|789		TraesCS2A02G318900	-1.49819	4.08447e-144	1123.16	3173.12	NA
TraesCS4B02G009300	-1.02867	2.42407e-15	143.251	291.714	423|430|437|523		TraesCS2B02G587100	-8.09014	2.43932e-18	0.680195	425.692	89		TraesCS2A02G319000	-1.22066	1.15063e-58	395.68	922.915	NA
TraesCS4B02G014900	-1.18715	0.00801871	8.97454	21.2511	503		TraesCS2B02G587900	-3.22332	2.09141e-53	22.4583	214.629	807|835		TraesCS2A02G319100	-1.77864	0.00103103	6.18241	23.5026	NA
TraesCS4B02G023800	-1.23054	1.62748e-09	36.6015	86.7186	951		TraesCS2B02G588400	-2.5169	0.0162284	0.710682	6.84766	796		TraesCS2A02G319700	-1.11176	0.00208861	19.7743	43.8905	420
TraesCS4B02G029300	-1.12919	2.51753e-14	100.942	220.089	NA		TraesCS2B02G588600	-5.5909	2.63566e-139	15.4372	778.615	NA		TraesCS2A02G323200	-1.92855	4.3677e-05	18.1154	71.5136	NA
TraesCS4B02G031700	-1.52515	0.0400953	6.6784	20.2733	816|956		TraesCS2B02G588900	-4.8356	3.46354e-20	2.86459	99.0762	NA		TraesCS2A02G325200	-1.25021	1.67179e-15	94.8163	226.103	935
TraesCS4B02G032300	-1.11055	8.80442e-27	172.589	373.015	58		TraesCS2B02G589100	-4.61717	2.04757e-06	0.672819	32.2177	NA		TraesCS2A02G325700	-2.95205	6.54433e-12	11.6437	94.8657	NA
TraesCS4B02G032600	-1.40183	0.000197917	15.4803	42.463	NA		TraesCS2B02G589600	-2.7266	0.035405	0	5.03505	NA		TraesCS2A02G325800	-2.31972	0.013098	0	2.75537	NA
TraesCS4B02G035800	-1.02061	0.00551035	17.7945	36.5287	NA		TraesCS2B02G589700	-8.19318	1.03038e-17	0	281.503	NA		TraesCS2A02G326100	-1.56323	8.00791e-22	55.5972	166.267	536|766
TraesCS4B02G038900	-1.00163	1.14293e-05	18.6234	39.4243	NA		TraesCS2B02G590000	-4.67549	2.82719e-06	0	16.6968	203		TraesCS2A02G326500	-1.49032	0.00171145	14.4915	42.1349	506
TraesCS4B02G043500	-1.54497	0.00334868	9.22125	28.0359	5		TraesCS2B02G590100	-3.62505	3.17133e-13	3.56093	51.3613	395		TraesCS2A02G327600	-1.46528	3.84634e-110	859.334	2376.31	593
TraesCS4B02G046400	-1.18999	2.60526e-10	59.3798	135.677	NA		TraesCS2B02G590900	-3.41826	0.00535457	0	7.10751	199|236		TraesCS2A02G330500	-2.21304	3.21035e-12	20.7689	96.7819	NA
TraesCS4B02G051000	-1.18188	2.0888e-07	23.4371	54.2738	NA		TraesCS2B02G591000	-3.30065	0.00205272	0	4.93204	640|744		TraesCS2A02G330700	-2.27594	3.14e-05	6.55601	33.8356	NA
TraesCS4B02G054200	-1.14452	1.36952e-23	170.983	376.666	815		TraesCS2B02G591300	-8.87382	3.8962e-56	2.04501	1459.05	481|684		TraesCS2A02G331600	-1.38301	1.67291e-177	1621.76	4232.3	353|830
TraesCS4B02G055400	-1.10743	6.38268e-31	121.1	262.631	NA		TraesCS2B02G591600	-6.26048	6.97895e-11	0	58.3239	673		TraesCS2A02G332800	-1.51538	9.13665e-07	21.708	62.8865	547
TraesCS4B02G055700	-1.2831	7.40308e-07	27.6535	68.7354	116		TraesCS2B02G591700	-6.08466	2.33485e-10	0	52.5079	NA		TraesCS2A02G333500	-1.65206	7.43562e-06	10.064	33.0141	158|408
TraesCS4B02G061000	-1.01828	0.00428459	9.82827	20.2998	267|909|962		TraesCS2B02G592000	-8.17066	3.76404e-18	0	305.168	NA		TraesCS2A02G337000	-1.00069	0.00345326	12.935	26.7492	495
TraesCS4B02G062900	-1.15766	6.94503e-32	225.465	502.938	NA		TraesCS2B02G592200	-4.06923	0.000205939	0	10.6601	667		TraesCS2A02G337100	-1.15716	2.35371e-13	93.7284	209.35	461|807
TraesCS4B02G065200	-1.22985	0.000701748	9.62385	24.0929	675		TraesCS2B02G592400	-7.41614	4.36468e-15	0	157.997	590		TraesCS2A02G338000	-1.11574	0.0372422	8.81235	19.7246	37
TraesCS4B02G078700	-1.42484	0.000178436	17.6187	48.7579	NA		TraesCS2B02G592500	-6.99779	3.47644e-14	0.71397	196.698	16		TraesCS2A02G340400	-2.3625	3.31225e-12	14.6153	77.7867	NA
TraesCS4B02G086100	-2.47982	0.00231641	1.44018	10.1079	515		TraesCS2B02G592600	-6.65238	2.0471e-11	0.330519	120.144	NA		TraesCS2A02G341000	-1.16389	1.02307e-19	197.865	445.817	815
TraesCS4B02G115000	-1.26518	0.0183327	10.4982	25.7995	923		TraesCS2B02G592700	-8.62017	1.94198e-17	0.326165	500.557	NA		TraesCS2A02G341900	-1.03402	1.11546e-26	311.682	638.036	979
TraesCS4B02G124900	-5.18979	1.82028e-30	3.81241	146.117	257|376		TraesCS2B02G592800	-3.64222	0.000816879	0	7.03118	NA		TraesCS2A02G342500	-1.37692	3.51655e-05	31.2559	82.0403	402|674
TraesCS4B02G125200	-1.56789	6.88559e-11	20.5647	62.9442	NA		TraesCS2B02G592900	-3.39645	0.000483614	0.664906	13.0636	44		TraesCS2A02G345400	-1.24392	2.16686e-30	219.803	520.108	276
TraesCS4B02G131400	-3.28134	1.58137e-13	3.68599	41.1872	60		TraesCS2B02G593400	-4.69612	3.69557e-06	0.363112	26.6093	NA		TraesCS2A02G345600	-1.07172	0.0438343	9.21493	20.1232	665
TraesCS4B02G138900	-1.03275	1.92054e-39	238.088	487.181	NA		TraesCS2B02G594100	-5.36867	3.18916e-08	0	28.7539	NA		TraesCS2A02G348100	-1.43359	0.0152089	7.13418	20.323	NA
TraesCS4B02G139700	-1.20131	1.44194e-32	243.874	558.911	NA		TraesCS2B02G594200	-5.83609	2.19018e-37	3.47353	242.715	NA		TraesCS2A02G349400	-1.32668	1.89544e-92	509.655	1277.5	NA
TraesCS4B02G142200	-1.27798	2.99207e-274	4818.01	11688.2	NA		TraesCS2B02G594500	-3.8438	5.70412e-10	2.35107	41.872	NA		TraesCS2A02G349800	-1.08637	3.26409e-36	318.375	677.302	757
TraesCS4B02G145900	-2.0601	1.01027e-09	7.12835	32.2003	NA		TraesCS2B02G594900	-2.99523	0.00237531	0	4.64529	753		TraesCS2A02G353100	-1.88878	0.00025795	5.71218	22.8525	454
TraesCS4B02G161100	-2.15726	0.00178307	1.74274	10.691	12		TraesCS2B02G595200	-4.33608	2.33519e-05	0.357683	19.606	710|831		TraesCS2A02G353300	-1.46235	4.26325e-70	661.761	1825.25	NA
TraesCS4B02G170100	-1.49732	0.0295003	3.15908	9.82048	627		TraesCS2B02G595300	-7.02795	8.89357e-50	3.11847	516.85	NA		TraesCS2A02G353600	-2.08754	0.0243594	0	2.50042	NA
TraesCS4B02G183100	-1.23938	0.00548584	5.69237	14.7958	NA		TraesCS2B02G595400	-2.92425	0.0122022	0	4.47073	151		TraesCS2A02G353700	-1.14706	1.20756e-07	44.5646	100.014	703
TraesCS4B02G183900	-3.91615	1.68154e-11	1.62642	33.8833	420|545|679		TraesCS2B02G595600	-7.42893	1.05697e-14	0	146.926	NA		TraesCS2A02G357000	-1.22052	0.0147381	14.3422	34.3368	NA
TraesCS4B02G189800	-1.0717	9.80193e-11	58.5983	124.128	4		TraesCS2B02G596300	-3.72512	4.22798e-11	2.96266	46.6187	NA		TraesCS2A02G357100	-2.77521	0.025478	1.35072	13.8667	NA
TraesCS4B02G192600	-1.37547	5.3311e-09	41.9075	110.813	652|739		TraesCS2B02G596400	-4.45671	2.96807e-10	1.37789	44.8574	NA		TraesCS2A02G357500	-2.32315	3.02747e-10	12.803	67.4573	411|634|94
TraesCS4B02G197200	-1.00689	5.84204e-07	47.9951	97.7698	285		TraesCS2B02G596500	-6.70891	6.84011e-18	1.06043	194.228	NA		TraesCS2A02G359700	-1.22693	1.42557e-05	24.7033	58.3899	NA
TraesCS4B02G199700	-1.45129	3.9021e-75	219.047	596.542	420		TraesCS2B02G596600	-3.05522	2.48182e-24	11.5839	99.6852	822		TraesCS2A02G362000	-1.06359	0.00047868	35.0035	74.0933	NA
TraesCS4B02G212300	-1.22501	2.21515e-70	212.089	499.214	NA		TraesCS2B02G596900	-4.50268	8.68469e-06	0.339312	22.4276	643|669|724		TraesCS2A02G363300	-1.90666	5.70192e-22	44.9734	169.472	817
TraesCS4B02G213100	-1.28197	0.00458147	10.8286	27.228	43		TraesCS2B02G597300	-3.87915	1.21012e-249	75.251	1121.4	230		TraesCS2A02G363600	-1.19775	9.74959e-56	456.146	1047.57	319
TraesCS4B02G224800	-1.07982	4.38314e-05	14.9508	31.5952	12|29|40|464		TraesCS2B02G597400	-5.76086	2.01036e-09	0	39.1229	NA		TraesCS2A02G364500	-1.09188	2.63446e-43	436.891	932.849	NA
TraesCS4B02G225200	-1.40144	0.0450677	4.24178	11.9533	NA		TraesCS2B02G597700	-2.42497	0.021018	0.38567	4.43998	NA		TraesCS2A02G365200	-1.29759	0.00321613	11.387	28.6702	448|89
TraesCS4B02G235400	-1.16201	0.000250053	29.4339	67.4824	541		TraesCS2B02G597800	-4.43424	8.32119e-10	1.41588	44.2932	NA		TraesCS2A02G366700	-1.08077	4.99866e-10	77.9551	166.007	527
TraesCS4B02G236100	-1.41363	2.17032e-08	27.8652	75.0636	NA		TraesCS2B02G598300	-3.62138	0.00034752	0	7.47591	233|262|392		TraesCS2A02G368700	-1.10558	4.30494e-05	36.5227	79.0025	NA
TraesCS4B02G239400	-1.17148	2.03903e-15	107.831	244.144	969		TraesCS2B02G598600	-5.56787	1.37817e-08	0	33.3021	NA		TraesCS2A02G368900	-1.22957	6.14425e-05	19.4259	46.2611	NA
TraesCS4B02G245600	-4.16003	5.67731e-08	1.8979	41.445	150|689		TraesCS2B02G598800	-5.28978	7.30537e-08	0	26.2439	979		TraesCS2A02G369700	-1.27469	2.04085e-41	214.198	519.495	NA
TraesCS4B02G262400	-1.05572	7.0562e-25	176.168	365.355	346|773|912		TraesCS2B02G598900	-3.75352	0.00123799	0	8.63319	NA		TraesCS2A02G373700	-1.58533	6.4239e-11	56.352	170.409	NA
TraesCS4B02G263300	-1.30963	7.83086e-92	699.808	1738.73	767		TraesCS2B02G599000	-3.17309	0.00931197	0	5.6149	299		TraesCS2A02G374000	-2.08133	1.57634e-10	23.4987	100.763	NA
TraesCS4B02G270200	-1.82101	7.80049e-28	63.3108	226.396	492|499		TraesCS2B02G599300	-8.05781	1.38287e-15	0.369169	344.798	123|75		TraesCS2A02G377700	-2.28594	0.0379558	0.714099	6.46976	708
TraesCS4B02G270300	-1.31511	1.35411e-11	66.4204	167.132	NA		TraesCS2B02G599500	-4.3803	8.37609e-06	0	13.3355	NA		TraesCS2A02G378900	-1.1496	8.61725e-06	33.5586	75.4347	NA
TraesCS4B02G270800	-1.05046	9.00469e-47	400.68	830.564	167|403|731		TraesCS2B02G599600	-5.91162	9.62802e-72	7.16574	475.218	189|334		TraesCS2A02G379600	-1.20888	2.05899e-25	217.083	503.012	532
TraesCS4B02G275400	-2.35608	0.00280961	1.67272	11.0462	NA		TraesCS2B02G599800	-5.02374	1.86929e-07	0	21.2073	NA		TraesCS2A02G379800	-1.35585	0	5425.14	13887.2	NA
TraesCS4B02G291700	-1.61623	0.000489306	18.3315	58.1213	18|237|267		TraesCS2B02G600200	-7.8186	7.19214e-15	0.419784	305.174	NA		TraesCS2A02G379900	-1.57292	1.54812e-274	1131.72	3371.54	24
TraesCS4B02G291800	-1.95159	0.000326544	10.1485	41.9686	782		TraesCS2B02G600300	-7.06591	3.16971e-12	0.3706	155.774	932		TraesCS2A02G384200	-1.50406	1.18599e-40	154.78	439.993	780
TraesCS4B02G297100	-1.40582	8.16336e-127	1093.59	2896.51	526|638|811		TraesCS2B02G600800	-2.36847	1.58972e-07	6.25751	34.3806	583|962		TraesCS2A02G384900	-1.94019	0.0476204	2.11848	9.7304	NA
TraesCS4B02G299800	-1.15863	8.03627e-05	27.6688	62.8452	NA		TraesCS2B02G600900	-3.89963	0.000269378	0	8.6263	NA		TraesCS2A02G386400	-1.31321	1.05859e-29	140.933	351.066	NA
TraesCS4B02G304800	-1.26601	0.00962342	8.87646	21.6837	535|677|757		TraesCS2B02G602000	-5.16205	4.91901e-08	0	26.3253	107|730|742		TraesCS2A02G386500	-1.65001	3.17786e-11	30.2396	96.0309	454|750
TraesCS4B02G317700	-1.2083	0.00521219	10.3109	24.8251	NA		TraesCS2B02G602100	-8.58543	1.82676e-17	0.360573	514.062	NA		TraesCS2A02G389000	-1.25143	3.14387e-80	640.394	1524.46	NA
TraesCS4B02G319600	-2.24323	0.00100347	5.17593	26.4606	398		TraesCS2B02G602200	-4.28098	3.82664e-05	0	11.7297	NA		TraesCS2A02G389800	-1.4987	8.75064e-70	341.627	965.475	335|580|681
TraesCS4B02G320900	-3.1618	3.10771e-48	17.3057	158.751	163|237|509|540|671|973		TraesCS2B02G602700	-12.6415	7.71632e-144	2.6108	24009.4	670|729		TraesCS2A02G391000	-1.83288	2.32381e-31	88.0984	314.308	306|745
TraesCS4B02G321200	-1.8821	2.98199e-13	28.8616	107.563	153|448		TraesCS2B02G602800	-7.73378	1.51516e-23	1.06333	415.788	205		TraesCS2A02G391900	-1.14022	0.000242841	24.7754	55.3212	NA
TraesCS4B02G323300	-1.50173	6.17732e-18	60.882	172.894	NA		TraesCS2B02G602900	-7.06677	6.40642e-14	0	120.857	505|516|728|739		TraesCS2A02G393700	-2.24522	7.42873e-51	82.1138	390.654	106|65
TraesCS4B02G323900	-1.84861	6.28275e-08	11.9176	45.4311	125		TraesCS2B02G603000	-3.26007	2.78426e-13	4.87815	51.9114	844		TraesCS2A02G396100	-2.46249	5.46266e-42	59.499	329.635	NA
TraesCS4B02G330500	-3.02301	9.60507e-09	3.27433	28.6267	NA		TraesCS2B02G603100	-5.485	3.45884e-09	0	35.0435	NA		TraesCS2A02G396900	-1.04853	3.77827e-09	75.4602	156.975	801
TraesCS4B02G333800	-1.11882	7.53521e-21	166.49	361.931	94		TraesCS2B02G603200	-3.81784	3.8022e-05	0	9.33324	NA		TraesCS2A02G397600	-1.27269	0.0412345	7.26679	18.5537	645
TraesCS4B02G341400	-1.03531	3.96733e-05	48.8694	100.476	158|806|893		TraesCS2B02G603500	-3.79351	2.43435e-05	0	9.6847	NA		TraesCS2A02G398800	-1.78446	8.333e-15	46.5553	162.226	311|917
TraesCS4B02G342000	-1.32743	6.94155e-05	24.0706	61.2117	NA		TraesCS2B02G603600	-4.87739	8.60467e-31	4.01643	139.272	508		TraesCS2A02G400100	-1.44045	0.000182744	17.9635	50.0359	223|984
TraesCS4B02G344800	-1.42632	0.00060489	14.522	39.5052	NA		TraesCS2B02G603800	-3.29247	1.63336e-15	6.09773	64.1169	188|616|741		TraesCS2A02G400300	-1.01054	6.4164e-56	565.251	1138.25	NA
TraesCS4B02G355900	-1.07197	0.0132689	27.7118	58.9989	NA		TraesCS2B02G603900	-8.31007	4.40487e-18	0	302.479	NA		TraesCS2A02G401000	-1.79621	1.28363e-08	15.3597	54.4631	NA
TraesCS4B02G356100	-1.41425	0.0418456	3.70253	10.9424	820		TraesCS2B02G604300	-6.46645	1.48033e-11	0	68.9761	551|94		TraesCS2A02G401200	-3.44421	0.00325584	0.998875	16.5349	NA
TraesCS4B02G360900	-1.25837	5.89268e-31	171.274	410.935	802		TraesCS2B02G604500	-6.23443	5.83391e-11	0	57.5807	618|714		TraesCS2A02G401300	-1.11456	0.00121009	24.2167	52.9796	748
TraesCS4B02G364000	-1.49185	0.0025995	11.9788	35.8811	NA		TraesCS2B02G604600	-5.03372	6.76824e-07	0	20.5517	880		TraesCS2A02G401400	-1.60609	9.6804e-110	457.765	1393.35	139|379|887|984
TraesCS4B02G364100	-3.48799	0.00167587	0.271945	8.49307	NA		TraesCS2B02G604700	-7.08343	1.60311e-13	0	112.081	NA		TraesCS2A02G405000	-2.17643	9.15387e-14	24.1946	111.303	246|265|431|473|505
TraesCS4B02G365300	-2.06251	0.000443722	2.57375	12.44	480|491		TraesCS2B02G604800	-10.0134	2.65396e-25	0	1197.22	NA		TraesCS2A02G407700	-1.4609	0	4626.67	12739.1	434
TraesCS4B02G365600	-1.02427	9.74502e-18	157.481	319.936	NA		TraesCS2B02G605000	-6.74677	2.36318e-12	0	84.4281	596		TraesCS2A02G408000	-1.33744	4.91128e-07	27.833	70.8458	106|130
TraesCS4B02G381800	-1.64412	0.00320395	7.68467	25.4269	433|964		TraesCS2B02G605800	-10.7336	1.7088e-92	2.33545	5805.06	250|360|469		TraesCS2A02G409800	-1.26733	5.04652e-44	322.72	777.222	NA
TraesCS4B02G394700	-1.1693	0.0104834	10.1552	23.7204	82		TraesCS2B02G607100	-5.72571	4.01336e-09	0	36.628	922		TraesCS2A02G411200	-1.89032	6.83296e-46	122.673	456.313	NA
TraesCS4B02G399400	-1.02368	3.22004e-09	60.0805	122.401	102		TraesCS2B02G607200	-3.60369	0.000382696	0	7.10438	NA		TraesCS2A02G413300	-1.91268	0.00170047	6.70708	27.0397	NA
TraesCS4D02G000800	-1.16337	5.70499e-08	22.2206	50.1587	240		TraesCS2B02G607300	-4.44072	1.38135e-05	0	13.1796	136|310|934		TraesCS2A02G414300	-1.396	5.86351e-90	484.281	1274.26	636
TraesCS4D02G002100	-1.22123	1.75876e-20	122.066	284.407	NA		TraesCS2B02G608100	-7.36966	1.23373e-14	0	143.82	NA		TraesCS2A02G416000	-2.2783	2.51214e-61	174.585	851.907	106
TraesCS4D02G005600	-1.06241	1.03096e-10	76.1883	160.471	609		TraesCS2B02G608300	-10.1654	1.56473e-26	0	1477.07	NA		TraesCS2A02G417300	-1.05448	4.00823e-105	1216.1	2528.23	918
TraesCS4D02G006600	-1.19583	9.77055e-21	170.152	391.07	NA		TraesCS2B02G608400	-3.34172	1.22241e-22	8.92931	96.0002	NA		TraesCS2A02G419500	-1.46869	4.1533e-06	22.972	64.5972	NA
TraesCS4D02G007200	-3.16057	0.00141077	0.34232	7.43992	410|861|935		TraesCS2B02G608500	-5.86358	9.63695e-10	0	42.3021	NA		TraesCS2A02G420600	-1.37709	0.000241974	19.1424	50.6182	72
TraesCS4D02G014200	-1.03189	0.00276865	22.296	45.7777	737		TraesCS2B02G608800	-8.05903	4.0449e-17	0	250.712	327		TraesCS2A02G423700	-1.21453	5.41161e-69	603.685	1400.08	142
TraesCS4D02G015000	-1.13034	0.00345185	38.0526	84.385	NA		TraesCS2B02G608900	-10.321	2.38714e-24	0.360779	1986.15	956		TraesCS2A02G424000	-2.4507	1.8896e-06	6.32584	37.7817	63
TraesCS4D02G018900	-2.02539	0.0198152	1.58965	8.44242	973|990		TraesCS2B02G609200	-4.62117	2.53928e-06	0	15.4009	NA		TraesCS2A02G424300	-1.64903	1.1456e-21	68.249	215.076	200|66
TraesCS4D02G020000	-1.4535	0.000427485	8.52597	24.6761	261|652		TraesCS2B02G609700	-7.48415	4.88184e-15	0	157.018	387		TraesCS2A02G424400	-1.30497	2.3953e-14	80.513	199.541	278
TraesCS4D02G021000	-1.00864	9.63572e-68	714.456	1437.37	873		TraesCS2B02G609800	-6.96014	3.46374e-13	0	103.935	161		TraesCS2A02G424700	-1.12519	3.79875e-27	272.817	596.399	NA
TraesCS4D02G021400	-1.50851	6.35527e-35	91.6722	259.645	NA		TraesCS2B02G610000	-7.38037	2.79917e-13	0.352823	197.742	135|760		TraesCS2A02G424900	-1.18554	1.49794e-150	1497.54	3406.91	NA
TraesCS4D02G029400	-2.0443	0.0278404	2.56629	12.674	819		TraesCS2B02G610200	-7.67924	9.70634e-16	0	182.712	559		TraesCS2A02G425300	-2.00562	0.0209668	2.56557	12.017	NA
TraesCS4D02G030500	-1.08393	1.07709e-12	70.9056	152.759	NA		TraesCS2B02G610300	-8.07801	3.1946e-17	0	255.758	NA		TraesCS2A02G429800	-1.22102	2.05839e-49	290.514	678.313	243|807|894|926
TraesCS4D02G031400	-1.13073	1.54452e-05	18.1745	39.7804	NA		TraesCS2B02G610400	-5.43004	1.36328e-08	0.67679	55.7382	942		TraesCS2A02G433000	-1.21489	6.66278e-76	659.784	1532.06	NA
TraesCS4D02G031600	-1.18433	1.34028e-08	45.3074	103.099	NA		TraesCS2B02G610700	-6.20113	3.74419e-10	0.364954	89.8905	NA		TraesCS2A02G433500	-5.40794	2.48409e-41	6.1359	256.225	NA
TraesCS4D02G035000	-1.33377	0.0379876	8.99661	23.8133	NA		TraesCS2B02G610800	-7.74507	2.11099e-16	0	211.135	NA		TraesCS2A02G434500	-1.46002	0.0183731	7.07789	20.3772	NA
TraesCS4D02G045700	-1.41871	3.46087e-13	38.87	103.894	NA		TraesCS2B02G611000	-2.57364	0.0213241	0	3.26691	508|965		TraesCS2A02G436300	-1.19755	0.0126991	13.7457	32.4021	NA
TraesCS4D02G055500	-1.85084	3.2393e-11	10.3101	39.2486	432		TraesCS2B02G611600	-4.77599	1.66131e-06	0	17.5085	799		TraesCS2A02G437900	-1.03312	9.23617e-34	465.358	953.045	NA
TraesCS4D02G055700	-1.51764	2.17007e-140	291.823	837.65	NA		TraesCS2B02G611700	-9.60815	1.56001e-23	0	868.843	NA		TraesCS2A02G438200	-1.01702	1.00265e-231	3751.19	7589.07	NA
TraesCS4D02G058800	-1.86936	7.60686e-15	25.3488	94.7196	431		TraesCS2B02G611800	-7.35741	1.07599e-14	0	144.31	NA		TraesCS2A02G438300	-1.27677	0	3563.38	8632.64	180
TraesCS4D02G061600	-1.10669	1.37416e-07	78.3019	168.729	NA		TraesCS2B02G611900	-1.96536	0.00267897	3.98981	17.3705	NA		TraesCS2A02G439400	-2.91944	0	671.614	5091.02	736
TraesCS4D02G061900	-1.00324	1.24559e-37	549.456	1101.44	NA		TraesCS2B02G612300	-6.79526	5.07838e-13	0	96.3753	NA		TraesCS2A02G441600	-1.95242	0.000264615	6.51465	26.9857	NA
TraesCS4D02G083000	-1.09427	0.0217745	5.35619	12.0784	143|242|745		TraesCS2B02G613700	-7.27908	1.98799e-14	0	136.54	317		TraesCS2A02G442000	-1.66233	0.000174822	10.9436	36.0927	NA
TraesCS4D02G099200	-1.09302	0.0106603	12.2643	27.5396	NA		TraesCS2B02G613800	-6.64459	1.82358e-12	0	84.5393	267|273		TraesCS2A02G443300	-2.42257	2.8226e-36	38.3813	208.329	300
TraesCS4D02G099500	-2.30622	0.0422333	0	2.34777	447|502		TraesCS2B02G613900	-4.16731	2.6031e-05	0	11.2574	342|716		TraesCS2A02G444000	-1.21489	3.94723e-05	30.4334	71.9525	NA
TraesCS4D02G123500	-1.90096	0.00701264	3.04714	12.7773	529		TraesCS2B02G614100	-6.12219	5.52899e-10	0	49.0713	873		TraesCS2A02G444100	-1.06614	5.06176e-12	116.914	246.501	191
TraesCS4D02G124700	-1.02537	1.61287e-06	61.9216	126.118	932		TraesCS2B02G616300	-1.0257	0.00327381	18.0537	37.3513	NA		TraesCS2A02G448300	-1.11664	7.19106e-44	567.952	1231.96	467
TraesCS4D02G125900	-5.05006	4.74723e-08	0	21.4905	NA		TraesCS2B02G618200	-6.40857	1.08694e-11	0	69.5365	957		TraesCS2A02G451100	-1.56755	9.03512e-13	62.4494	186.783	26
TraesCS4D02G137000	-1.24131	2.00691e-97	7350.02	17389.8	NA		TraesCS2B02G619200	-3.39867	0.00133132	0	5.90067	283|459|608|911		TraesCS2A02G455200	-1.09001	5.63667e-36	252.645	538.817	218|233|977
TraesCS4D02G145500	-1.49734	7.83154e-18	27.0857	79.9508	NA		TraesCS2B02G619900	-3.17915	0.00651717	0	5.40877	181		TraesCS2A02G455400	-1.40916	3.00057e-09	30.2302	81.8822	NA
TraesCS4D02G168800	-2.01006	3.09887e-33	57.8368	235.581	NA		TraesCS2B02G620000	-1.894	1.05752e-07	12.5018	48.191	NA		TraesCS2A02G460000	-1.09734	0.00434936	13.1308	29.0407	NA
TraesCS4D02G170600	-2.63682	0.0271075	0.905517	8.51087	NA		TraesCS2B02G620600	-4.03533	2.0978e-06	1.05753	25.643	456|685|788		TraesCS2A02G465600	-1.75505	0.00273533	8.92431	31.6304	NA
TraesCS4D02G184900	-5.08362	1.31248e-08	0.501916	43.7716	567|746|79|876		TraesCS2B02G620700	-3.69643	0.00017564	0	8.42656	51		TraesCS2A02G465800	-2.36825	0.0384722	1.61545	11.7077	NA
TraesCS4D02G186700	-1.06828	5.23135e-26	170.655	358.903	318|947		TraesCS2B02G620900	-3.00798	7.18484e-10	4.59688	41.2231	NA		TraesCS2A02G466800	-1.07943	1.85746e-42	481.322	1019.15	103
TraesCS4D02G189000	-1.64868	1.44685e-15	23.5774	75.3055	NA		TraesCS2B02G621000	-5.39614	1.36466e-11	1.11857	71.7252	922		TraesCS2A02G468300	-1.01981	2.48519e-155	2577.29	5224.32	68
TraesCS4D02G189500	-1.03358	0.00801042	22.8068	47.1594	NA		TraesCS2B02G621900	-2.95653	0.00528679	0	4.31731	388|451		TraesCS2A02G469300	-1.32043	0.0253688	8.03655	21.5674	914
TraesCS4D02G191200	-1.25829	4.49007e-07	40.2641	97.4237	NA		TraesCS2B02G622500	-6.23695	6.63694e-10	0.335733	81.1653	NA		TraesCS2A02G470800	-5.48617	4.87159e-09	0	33.5753	NA
TraesCS4D02G200700	-1.95333	1.13584e-146	215.559	833.648	NA		TraesCS2B02G623400	-5.38287	2.82105e-11	0.876197	60.6488	841		TraesCS2A02G474500	-1.52292	1.2601e-11	52.8586	152.013	803
TraesCS4D02G203800	-1.88351	0.0233089	1.89682	8.75137	727|734|928		TraesCS2B02G624100	-3.85256	1.30261e-47	14.1837	213.728	NA		TraesCS2A02G483600	-3.67891	0.000754114	0.383648	12.6704	NA
TraesCS4D02G213900	-1.28925	0.00157523	48.012	120.164	NA		TraesCS2B02G624200	-3.4086	0.00434684	0	6.30144	NA		TraesCS2A02G486100	-2.26794	5.86263e-134	303.577	1460.87	690
TraesCS4D02G216700	-1.05662	0.000539445	33.9474	70.4887	NA		TraesCS2B02G624900	-4.22464	0.000169539	0	11.745	33|553|627		TraesCS2A02G487700	-1.27977	4.0869e-263	2365.46	5742.28	252|286|475
TraesCS4D02G225800	-1.87025	9.65322e-06	12.8678	48.0351	NA		TraesCS2B02G625200	-3.68618	0.00120086	0	7.41726	384		TraesCS2A02G488000	-1.02909	2.36368e-24	332.206	679.011	248|357
TraesCS4D02G227400	-1.20705	3.86025e-11	31.82	75.1484	871		TraesCS2B02G625300	-1.24776	0.000889071	14.0645	34.2772	NA		TraesCS2A02G488400	-1.99178	8.18984e-07	10.2694	42.854	11
TraesCS4D02G236800	-1.38096	1.81167e-14	34.8037	92.4922	NA		TraesCS2B02G625400	-2.63361	0.00847334	0	3.38957	NA		TraesCS2A02G489700	-1.84186	3.38828e-94	236.821	851.134	NA
TraesCS4D02G241500	-1.15823	0.00626323	11.0487	25.4319	671|687|941		TraesCS2B02G625500	-3.45981	0.000276772	0	6.78127	145		TraesCS2A02G490200	-1.17831	1.92714e-43	343.56	777.548	834
TraesCS4D02G242900	-1.04345	9.26056e-05	31.0502	64.6419	494		TraesCS2B02G627900	-2.029	1.04722e-11	18.382	77.0825	701		TraesCS2A02G491800	-1.16476	0.000351156	14.6058	33.4421	NA
TraesCS4D02G247600	-1.09313	0.040215	8.41047	18.5589	923		TraesCS2B02G628600	-4.42913	1.07132e-05	0	12.967	203		TraesCS2A02G492000	-1.36281	1.82104e-10	58.1149	151.163	952
TraesCS4D02G262300	-1.18893	0.00322557	9.4033	22.497	NA		TraesCS2B02G628700	-2.72354	3.01437e-10	5.96088	42.7849	NA		TraesCS2A02G492100	-1.7074	2.89682e-54	229.283	749.779	858
TraesCS4D02G263500	-1.20569	6.44376e-27	856.095	1978.2	756		TraesCS2B02G630000	-4.09707	2.82959e-43	10.228	184.868	NA		TraesCS2A02G493200	-4.33014	0.000155169	0	11.1649	647
TraesCS4D02G269500	-2.49696	2.52901e-27	21.8214	124.628	NA		TraesCS2B02G630100	-5.93733	4.19057e-31	2.909	216.518	106		TraesCS2A02G493300	-4.33014	0.000155169	0	11.1649	646
TraesCS4D02G272500	-1.13276	5.64084e-108	624.338	1371.29	NA		TraesCS2D02G001300	-1.40753	1.29882e-20	84.1507	224.856	NA		TraesCS2A02G493400	-6.2239	1.43383e-09	0.344365	75.6665	228|957
TraesCS4D02G290400	-1.01991	0.0111819	22.632	46.3427	NA		TraesCS2D02G003200	-2.08169	1.56588e-17	22.2871	96.4364	294		TraesCS2A02G501800	-1.29508	1.82007e-58	364.69	897.124	185|90
TraesCS4D02G290600	-1.53438	0.0376823	18.3998	58.0135	636		TraesCS2D02G008200	-1.00148	4.56505e-18	183.881	369.276	NA		TraesCS2A02G502200	-2.51636	4.3698e-205	279.76	1603.36	NA
TraesCS4D02G296000	-1.50312	7.0126e-167	1424.5	4041	37|819		TraesCS2D02G014400	-2.1974	0.0379431	0	2.79683	NA		TraesCS2A02G504100	-1.9561	3.37377e-43	98.979	384.476	NA
TraesCS4D02G311500	-2.10556	1.37333e-05	5.00023	22.6316	131		TraesCS2D02G020900	-1.59997	3.34221e-08	16.8571	52.2665	NA		TraesCS2A02G504200	-1.83158	6.1148e-19	76.6275	276.303	NA
TraesCS4D02G317300	-4.34655	1.63676e-66	10.9407	233.792	186|367|972		TraesCS2D02G021000	-4.34144	1.61957e-115	45.073	939.803	NA		TraesCS2A02G505400	-2.48434	0.0491491	0.37667	4.90446	492|526|610|867
TraesCS4D02G317800	-1.58183	0.000374197	12.1597	37.5694	361|369		TraesCS2D02G025400	-1.40527	3.62137e-21	75.3492	200.824	NA		TraesCS2A02G510400	-1.87486	1.43431e-18	29.5204	109.491	191|663
TraesCS4D02G320900	-1.46063	5.62199e-06	17.941	49.456	470		TraesCS2D02G026900	-3.04185	0.00161842	0	5.35451	486|891		TraesCS2A02G512100	-1.15324	3.86201e-110	941.653	2094.26	129|238
TraesCS4D02G325600	-4.83247	3.14215e-07	0	16.9824	318		TraesCS2D02G027900	-2.88947	0.0131487	0	4.67288	140		TraesCS2A02G512400	-1.23256	9.38324e-17	101.037	239.237	202
TraesCS4D02G330100	-1.35833	0.000302396	13.8141	36.006	440|545		TraesCS2D02G028300	-2.59336	0.000362125	2.18582	16.325	NA		TraesCS2A02G514500	-2.31149	0.0115354	1.44054	9.94719	NA
TraesCS4D02G335100	-1.24244	0.000469642	18.6903	45.6875	468|639		TraesCS2D02G030500	-2.68503	0.00221553	2.06564	16.4982	NA		TraesCS2A02G516300	-1.4534	4.52589e-31	186.014	510.489	NA
TraesCS4D02G336600	-1.04876	2.52946e-05	27.4237	56.0353	NA		TraesCS2D02G030900	-1.01778	0.000857226	30.1278	61.7444	NA		TraesCS2A02G517200	-1.10154	0.00434736	18.4515	40.2267	488|657
TraesCS4D02G340200	-2.05996	0.00910202	3.59825	17.203	705		TraesCS2D02G033200	-1.02973	0	87362.9	178374	802		TraesCS2A02G517600	-1.70398	1.85744e-18	44.6483	146.141	794|874
TraesCS4D02G348000	-1.92463	0.00388872	4.19666	18.1506	991		TraesCS2D02G033300	-1.29374	0.0138999	10.4574	26.9448	NA		TraesCS2A02G521300	-1.18211	0.00102305	18.9239	43.3838	706
TraesCS4D02G353900	-1.29069	8.56688e-60	294.16	719.06	149|367		TraesCS2D02G034000	-1.39514	1.04845e-09	33.3926	88.9561	235|714|920		TraesCS2A02G523000	-2.03594	0.0419491	0.372672	3.67039	681
TraesCS4D02G356100	-3.4331	0.00231702	0.262543	8.81992	63|82		TraesCS2D02G040200	-5.7083	6.94148e-07	0	28.8351	237		TraesCS2A02G523700	-2.98561	2.55761e-113	75.7859	606.648	665
TraesCS4D02G357400	-1.31975	0.0120084	10.7072	26.9768	645|663		TraesCS2D02G041000	-1.05885	3.30832e-16	121.877	254.915	NA		TraesCS2A02G526700	-1.35839	4.28562e-75	436.8	1121.35	NA
TraesCS4D02G358100	-2.03394	9.09997e-56	99.804	409.87	965		TraesCS2D02G047500	-1.19079	2.32602e-29	217.444	497.589	931		TraesCS2A02G531400	-1.65605	0.00153409	8.72267	29.0242	256|446
TraesCS4D02G360100	-1.97302	0.0373541	0	1.97006	NA		TraesCS2D02G051800	-2.31409	0.00340837	1.44224	9.76556	NA		TraesCS2A02G534500	-2.71246	0.0161008	0	4.20985	NA
TraesCS5A02G003600	-1.47475	0.00105859	7.63597	21.6182	315|394		TraesCS2D02G059000	-1.22552	0.000953408	16.4048	39.2994	NA		TraesCS2A02G534600	-3.29754	4.09659e-47	23.967	237.523	962
TraesCS5A02G003700	-1.65187	0.000255908	6.58854	22.0007	872		TraesCS2D02G060000	-1.67542	1.03809e-94	225.166	720.928	222		TraesCS2A02G541100	-3.22287	1.85694e-31	12.3971	120.544	800
TraesCS5A02G007900	-1.68199	0	1369.03	4399.9	392		TraesCS2D02G062600	-1.0234	8.97899e-12	92.0306	187.583	NA		TraesCS2A02G541300	-2.41112	0.0243542	0.792799	6.96262	558
TraesCS5A02G011300	-1.25932	0.000463616	13.1344	31.662	324		TraesCS2D02G063100	-1.0003	9.6832e-10	64.5788	129.838	NA		TraesCS2A02G541500	-1.3786	1.90706e-12	57.9771	152.382	NA
TraesCS5A02G014900	-1.08112	0.0496709	9.95281	22.0963	884		TraesCS2D02G070500	-1.76245	6.88673e-148	318.204	1080.3	243		TraesCS2A02G543800	-2.3015	0.0445215	0.379679	4.35998	968
TraesCS5A02G019300	-1.26746	7.57527e-16	98.2937	238.458	3		TraesCS2D02G072200	-1.32916	1.19858e-11	41.9891	106.551	690		TraesCS2A02G544500	-1.78508	9.50149e-05	9.01289	32.3747	306|56
TraesCS5A02G024100	-2.58421	4.16855e-06	3.33738	23.134	740		TraesCS2D02G076000	-2.481	0.0130704	2.67548	18.6525	807		TraesCS2A02G545700	-1.29955	1.64611e-22	146.736	362.176	NA
TraesCS5A02G034700	-2.89108	0.00145649	2.32474	20.4353	305		TraesCS2D02G082300	-1.08452	0.0176401	12.1509	26.3534	NA		TraesCS2A02G547000	-1.86688	5.07094e-10	32.5348	119.861	NA
TraesCS5A02G035600	-2.23188	0.0465612	0.280954	3.48083	146|444		TraesCS2D02G087700	-1.04609	6.83054e-75	550.536	1137.09	179		TraesCS2A02G548000	-1.71932	2.62275e-298	1211.2	3987.64	NA
TraesCS5A02G048400	-1.85092	5.68182e-12	13.4315	49.4547	NA		TraesCS2D02G089300	-1.60027	0.0450207	3.98298	13.5388	414		TraesCS2A02G548300	-1.16708	4.15103e-14	99.9572	224.657	NA
TraesCS5A02G066100	-1.60578	0.000540025	3.30491	12.6188	860		TraesCS2D02G094200	-2.30582	4.65215e-239	313.415	1553.4	691|751|812|984		TraesCS2A02G550200	-1.82314	7.00731e-12	24.694	89.6001	972
TraesCS5A02G073800	-1.38666	3.01356e-07	26.9003	71.1632	NA		TraesCS2D02G098100	-1.28382	2.82481e-09	56.3308	138.051	102|913		TraesCS2A02G553100	-1.00752	0.0494092	12.2168	25.2308	NA
TraesCS5A02G088200	-1.00025	4.76178e-25	162.666	325.912	NA		TraesCS2D02G098400	-1.51337	0.00959012	7.9085	24.14	109|343|831		TraesCS2A02G553500	-1.12667	3.64079e-121	1262.46	2759.07	NA
TraesCS5A02G093000	-1.04971	1.80713e-52	629.25	1304.64	659		TraesCS2D02G099100	-2.57876	0.0244453	0	3.81602	NA		TraesCS2A02G555000	-1.48778	0.000570737	11.626	34.3161	NA
TraesCS5A02G127300	-1.59613	4.75748e-18	63.8064	194.005	321		TraesCS2D02G099800	-1.74715	5.07639e-157	416.572	1398.38	786		TraesCS2A02G556100	-2.66498	1.39402e-63	106.34	680.878	NA
TraesCS5A02G146900	-1.07718	6.17189e-20	180.665	381.419	678		TraesCS2D02G101400	-1.176	4.68592e-12	84.5178	191.538	206		TraesCS2A02G557600	-1.93968	0.0131637	2.14866	10.5734	NA
TraesCS5A02G159600	-1.16119	5.07508e-74	471.981	1056.96	719|947		TraesCS2D02G101700	-1.08919	2.92006e-12	102.738	219.17	103|118|291		TraesCS2A02G560300	-3.80871	0.000127049	0.338786	15.8039	41
TraesCS5A02G181000	-1.23092	9.67303e-05	18.8025	45.1254	188|240		TraesCS2D02G103200	-1.8002	3.30975e-12	26.834	95.0429	NA		TraesCS2A02G560500	-1.04008	0.00156131	12.9361	27.5537	NA
TraesCS5A02G187600	-1.07389	1.78572e-15	91.8853	193.114	NA		TraesCS2D02G105000	-1.6206	5.01066e-47	136.784	422.458	229		TraesCS2A02G561300	-3.64551	1.16379e-11	2.94733	44.3644	NA
TraesCS5A02G188000	-1.20523	3.10622e-07	35.5834	82.3793	NA		TraesCS2D02G110600	-2.30142	0.00081393	2.39439	14.5972	510		TraesCS2A02G561600	-1.44916	3.01733e-05	25.7111	70.7233	327
TraesCS5A02G205700	-3.17557	3.99374e-18	6.42304	61.8167	NA		TraesCS2D02G112700	-1.03959	3.76573e-11	105.236	217.45	530		TraesCS2A02G566700	-1.01228	4.39936e-22	189.146	382.128	NA
TraesCS5A02G208800	-1.70071	0.00752858	3.95796	14.1476	739|801		TraesCS2D02G112900	-1.93885	1.23325e-31	48.9297	189.664	379		TraesCS2A02G568200	-1.16068	0.00133902	25.2341	57.2347	NA
TraesCS5A02G210100	-1.09894	9.97659e-112	848.417	1812.53	734		TraesCS2D02G114100	-2.33473	2.80304e-182	241.102	1219.13	NA		TraesCS2A02G577400	-1.43538	6.19317e-30	231.485	626.267	685
TraesCS5A02G212400	-1.03509	0.00346256	16.0545	33.5678	868		TraesCS2D02G114800	-1.31118	2.5976e-89	428.222	1064.06	172|840		TraesCS2A02G578400	-3.96082	2.06804e-08	1.51159	34.035	615
TraesCS5A02G213700	-1.438	3.33671e-34	177.395	481.068	NA		TraesCS2D02G115700	-1.26015	0.0465052	5.79327	14.7186	495		TraesCS2A02G580600	-2.55211	2.1146e-45	155.336	923.051	NA
TraesCS5A02G217300	-1.05805	2.86722e-13	97.8866	204.853	NA		TraesCS2D02G117400	-1.07213	4.00668e-21	128.495	270.694	233|418|504		TraesCS2A02G583800	-1.17717	6.28226e-67	566.419	1281.23	914
TraesCS5A02G224300	-1.25791	0.00300425	11.3642	28.1136	789		TraesCS2D02G122900	-1.27647	4.26827e-17	86.9973	211.766	NA		TraesCS2A02G585500	-1.2224	0.0144854	9.615	23.2267	2
TraesCS5A02G226800	-1.58104	0.0111826	6.78245	20.9088	938		TraesCS2D02G124800	-1.23752	0.00563128	12.1365	29.4971	NA		TraesCS2A02G586100	-1.77505	1.42141e-14	31.4466	108.638	NA
TraesCS5A02G228900	-1.10952	0.000211941	29.0832	63.6219	NA		TraesCS2D02G124900	-1.30157	5.77211e-08	38.9674	97.1241	431		TraesCS2A02G590000	-2.00105	3.00115e-10	17.1368	69.7919	NA
TraesCS5A02G231300	-2.01489	0.0041157	1.3909	7.63901	NA		TraesCS2D02G125800	-2.4984	0.00753738	1.68882	12.3747	507		TraesCS2A02G590700	-2.95801	3.25945e-07	4.39704	37.8755	NA
TraesCS5A02G232500	-1.37875	0.000193586	39.8211	106.019	268|369|780		TraesCS2D02G125900	-1.57533	3.32585e-06	19.0721	58.2367	NA		TraesCS2A02G590800	-2.52813	1.32721e-37	33.1274	194.28	816
TraesCS5A02G240700	-1.51094	0.00127456	6.49297	19.5035	10		TraesCS2D02G126500	-1.86111	1.86179e-06	17.793	66.8673	29|444		TraesCS2A02G591000	-1.92012	1.26433e-19	47.4071	181.567	NA
TraesCS5A02G241700	-1.1407	0.0173149	7.91028	18.1687	434		TraesCS2D02G127400	-3.19734	0.00291063	0	5.79139	NA		TraesCS2A02G591200	-2.30117	4.25848e-73	114.054	564.432	NA
TraesCS5A02G242600	-1.19533	6.38966e-30	159.021	362.823	NA		TraesCS2D02G128200	-1.44908	3.58121e-20	63.7704	175.169	832		TraesCS2B02G000800	-1.45646	2.0726e-07	22.0847	61.6293	575
TraesCS5A02G256900	-1.19949	1.89087e-41	2191.94	5039.21	NA		TraesCS2D02G128900	-1.22075	9.12723e-13	68.4224	160.755	889		TraesCS2B02G002100	-1.19505	8.45606e-117	2154.83	4934.42	936
TraesCS5A02G257700	-1.55272	1.4516e-07	8.43718	27.2462	553		TraesCS2D02G131100	-1.82173	0.0117112	2.61882	10.9403	NA		TraesCS2B02G005100	-1.37919	3.41009e-20	107.489	280.164	NA
TraesCS5A02G262000	-1.0722	0.00991423	10.513	23.0581	NA		TraesCS2D02G132300	-1.29551	8.0418e-10	56.2783	139.206	NA		TraesCS2B02G016300	-1.43321	5.1135e-07	26.4694	72.8183	247
TraesCS5A02G276300	-1.44595	5.44985e-11	34.8415	96.1296	NA		TraesCS2D02G133100	-2.98086	0.000131949	1.8231	18.13	276|400		TraesCS2B02G020600	-1.50336	0.0273751	3.71301	11.6994	NA
TraesCS5A02G281600	-1.04632	0.0199798	15.6369	33.3393	NA		TraesCS2D02G134100	-1.71795	4.86457e-16	42.5051	141.419	440		TraesCS2B02G022800	-1.42434	4.17334e-08	43.6838	118.262	NA
TraesCS5A02G291200	-1.20215	1.63216e-15	102.988	238.341	414		TraesCS2D02G136400	-3.77098	0.000151493	0.672054	16.5155	NA		TraesCS2B02G024200	-2.88828	0.00361106	1.09155	12.0781	36
TraesCS5A02G292200	-1.00203	0.0450185	8.74686	17.899	474		TraesCS2D02G137400	-1.08873	0.033537	7.30393	16.4263	NA		TraesCS2B02G038000	-1.98535	0.0187471	1.07976	6.68675	NA
TraesCS5A02G294700	-2.10874	0.00304093	3.36731	17.3644	558|895		TraesCS2D02G139100	-3.20174	0.000778138	0.722397	12.5452	38|686		TraesCS2B02G038100	-1.52645	1.6066e-17	52.9655	152.668	920
TraesCS5A02G305000	-1.22504	2.03564e-05	28.4431	67.8712	NA		TraesCS2D02G142200	-1.35546	1.01455e-08	31.0343	80.3321	NA		TraesCS2B02G038700	-2.11353	0.000102816	3.51806	17.4235	NA
TraesCS5A02G305100	-1.52537	1.24989e-10	26.0754	77.2118	321		TraesCS2D02G144100	-1.94584	0.0332761	1.81615	8.97408	NA		TraesCS2B02G039200	-1.82903	0.00368447	3.01899	12.5012	539
TraesCS5A02G307200	-2.34628	1.39743e-05	2.89806	16.491	128|875		TraesCS2D02G145400	-1.23074	0.0315363	6.22969	15.544	8		TraesCS2B02G041200	-5.32586	2.66817e-18	2.19816	105.046	138
TraesCS5A02G310100	-1.60292	1.10962e-06	19.2558	58.7558	NA		TraesCS2D02G145900	-1.11215	4.81598e-08	45.0195	97.9143	547|705		TraesCS2B02G041300	-3.24743	0.00158715	0	5.60901	NA
TraesCS5A02G312000	-1.46038	0.00197634	15.9772	44.5862	280		TraesCS2D02G147100	-1.30733	7.1763e-72	371.402	921.297	878|95		TraesCS2B02G043700	-1.40528	0.0248694	4.39213	12.6294	342|750|990
TraesCS5A02G312500	-1.12186	0.00421754	24.6256	54.5002	669		TraesCS2D02G148900	-1.06197	0.018503	10.2055	21.8206	61		TraesCS2B02G044800	-1.58565	5.18195e-19	73.6311	222.794	28|712
TraesCS5A02G313000	-1.53033	1.49099e-15	38.4126	112.152	NA		TraesCS2D02G149500	-1.8361	0.0294268	2.08088	8.81675	350		TraesCS2B02G045100	-1.21578	7.83598e-05	19.2047	45.6422	255
TraesCS5A02G315900	-1.01702	0.0430869	11.548	23.9023	NA		TraesCS2D02G150600	-1.40492	5.86527e-43	151.083	401.297	762		TraesCS2B02G046000	-1.36405	0.026421	3.3141	9.31317	NA
TraesCS5A02G317600	-1.3195	9.80938e-07	25.9147	65.3896	NA		TraesCS2D02G157000	-1.1675	0.00121929	21.3378	48.9198	NA		TraesCS2B02G047400	-1.14045	0	88173.3	194391	NA
TraesCS5A02G325200	-1.15781	2.44425e-16	158.917	355.032	389|402		TraesCS2D02G157800	-1.97991	1.03889e-42	55.9916	223.36	654		TraesCS2B02G048700	-1.43213	3.04289e-146	792.252	2139.81	NA
TraesCS5A02G328600	-1.72296	0.000155771	4.45685	16.5493	NA		TraesCS2D02G157900	-3.18335	0.000386892	0.724982	13.3138	819|856		TraesCS2B02G049100	-1.23327	7.67556e-18	109.464	258.258	NA
TraesCS5A02G334100	-1.72698	0.0472371	2.20696	8.15255	817		TraesCS2D02G162300	-1.0554	1.85941e-17	110.23	230.445	NA		TraesCS2B02G053200	-3.12091	0.0124235	0	5.77537	133|31
TraesCS5A02G340800	-1.38888	0.00831494	6.15361	16.8109	772		TraesCS2D02G162600	-1.1343	2.19254e-206	16257.6	35699.1	NA		TraesCS2B02G054900	-1.05191	7.64653e-12	85.4094	177.821	NA
TraesCS5A02G353400	-1.51788	7.07432e-06	14.71	42.8989	853		TraesCS2D02G165800	-1.15758	2.11484e-25	172.176	382.777	833|889		TraesCS2B02G058900	-1.7196	0.0171726	2.73075	10.2405	NA
TraesCS5A02G358700	-1.01183	0.00138539	24.9449	50.4948	NA		TraesCS2D02G171300	-1.4345	2.44973e-19	109.692	297.772	829|979		TraesCS2B02G063900	-1.19298	3.60011e-249	3283.31	7510.73	937
TraesCS5A02G377900	-1.45566	4.90855e-11	31.305	86.1207	143		TraesCS2D02G171500	-1.17022	4.46873e-33	212.696	479.382	847		TraesCS2B02G067500	-3.54716	0.00199729	0.39974	10.934	NA
TraesCS5A02G384300	-1.16664	2.32294e-41	199.078	449.149	81		TraesCS2D02G173300	-1.0932	1.10069e-13	124.038	265.941	NA		TraesCS2B02G071000	-1.25645	0.0129663	11.1034	27.2732	850
TraesCS5A02G391900	-1.06819	8.92336e-05	27.1317	57.8883	418		TraesCS2D02G174100	-1.43452	0.00997527	10.4944	29.7142	518		TraesCS2B02G077200	-1.79979	2.61323e-07	18.3828	64.8457	436|676|841
TraesCS5A02G392700	-3.17457	0.000469466	0.917935	11.4466	645|959		TraesCS2D02G174200	-1.17145	1.30149e-07	42.4475	95.9883	885|942		TraesCS2B02G079900	-1.01775	0.000179277	26.0374	53.0584	NA
TraesCS5A02G394800	-1.19832	6.28148e-05	30.041	70.1293	225|565		TraesCS2D02G177100	-1.21078	1.46228e-17	135.039	314.206	NA		TraesCS2B02G082800	-1.4195	0.00369725	9.96854	27.7317	658|872
TraesCS5A02G403200	-1.00953	8.98729e-16	181.528	366.85	605		TraesCS2D02G177200	-1.02799	1.21228e-05	34.5528	71.057	NA		TraesCS2B02G087400	-2.32785	2.71667e-192	407.514	2050.36	NA
TraesCS5A02G405900	-2.5553	0.00363025	1.47599	10.8458	429		TraesCS2D02G178000	-1.05884	2.0496e-18	212.064	443.361	267|867		TraesCS2B02G089400	-1.44606	0.00971611	15.2047	42.0883	512|772
TraesCS5A02G412700	-1.11198	0.00270527	12.4778	27.6815	464|962		TraesCS2D02G180500	-1.92786	6.11175e-05	7.75964	31.274	772		TraesCS2B02G091600	-1.15597	1.52913e-139	1536.01	3425.36	NA
TraesCS5A02G417600	-1.03133	1.04911e-07	59.3172	121.605	NA		TraesCS2D02G181200	-1.48013	3.88838e-05	11.8882	34.1887	239		TraesCS2B02G105600	-1.02319	1.15098e-05	35.9703	73.8849	249|816
TraesCS5A02G420800	-2.82211	0.0229378	0.336748	5.94539	NA		TraesCS2D02G182200	-1.72257	0.00130025	6.30383	22.0517	185		TraesCS2B02G107400	-1.50129	4.41516e-08	36.1841	102.677	844
TraesCS5A02G422000	-1.72713	2.71054e-06	15.5023	52.8395	NA		TraesCS2D02G190200	-1.89757	3.99701e-50	88.333	330.655	101		TraesCS2B02G109100	-2.58629	2.49379e-60	67.2213	404.835	NA
TraesCS5A02G422200	-1.81327	0.0332578	3.43351	13.7017	NA		TraesCS2D02G191300	-2.25474	4.1011e-14	14.604	71.8786	728		TraesCS2B02G109900	-1.09572	0.0322527	13.4543	29.0558	645
TraesCS5A02G426600	-1.03992	7.00878e-16	157.576	324.134	NA		TraesCS2D02G192200	-2.75384	4.46671e-05	2.27061	18.499	576		TraesCS2B02G111100	-1.74462	5.19908e-233	704.606	2364.18	812|872
TraesCS5A02G433200	-1.19822	7.19201e-66	340.818	782.401	NA		TraesCS2D02G194100	-2.43149	7.89902e-08	6.94986	39.5404	653		TraesCS2B02G111700	-2.29545	0.0146165	1.79386	11.2118	NA
TraesCS5A02G433300	-1.24863	0.0103742	8.98388	22.1571	431		TraesCS2D02G195000	-1.04315	4.66698e-05	26.8544	56.0308	NA		TraesCS2B02G112300	-3.00255	0.00335364	1.43813	15.6998	522|694|788|941
TraesCS5A02G435500	-1.06175	0.000828644	29.5766	62.5305	720|875		TraesCS2D02G195800	-2.46483	0.0453025	0	3.82837	448		TraesCS2B02G113800	-1.21308	9.33607e-58	306.436	709.772	39
TraesCS5A02G443800	-1.09304	4.56062e-27	142.634	303.879	260|286		TraesCS2D02G196800	-1.19236	1.01609e-180	2096.23	4791.01	981		TraesCS2B02G117500	-2.56287	0.000989169	4.02445	25.974	236|659|716
TraesCS5A02G454200	-1.26471	3.13955e-147	873.861	2097.56	73|848		TraesCS2D02G197600	-1.83789	1.97981e-41	103.351	370.539	254|342		TraesCS2B02G120700	-1.64293	7.96069e-17	55.4506	174.416	NA
TraesCS5A02G454300	-1.30715	8.40436e-179	819.012	2030.72	897		TraesCS2D02G197900	-2.55327	0.000715065	2.06118	15.3647	543		TraesCS2B02G121300	-1.46747	1.939e-06	63.1597	176.73	252|670
TraesCS5A02G456300	-1.19291	9.04845e-18	89.1065	205.33	404		TraesCS2D02G199900	-1.13784	0.00136869	18.6191	41.8292	114		TraesCS2B02G122300	-1.12221	9.65763e-41	286.229	623.688	270
TraesCS5A02G456600	-1.21633	0.000897276	10.8277	25.7572	842		TraesCS2D02G205600	-2.67402	5.34185e-05	2.72668	21.4377	934		TraesCS2B02G123000	-1.39316	0.0227138	4.23409	12.1461	NA
TraesCS5A02G460500	-1.5313	1.94479e-09	37.2889	108.344	NA		TraesCS2D02G208700	-1.28972	0.000239737	17.6922	43.9021	NA		TraesCS2B02G124600	-2.27307	2.4489e-08	8.24337	42.5098	787
TraesCS5A02G463000	-1.00921	0.00370551	32.0275	65.6234	592|748		TraesCS2D02G209300	-2.14926	6.05132e-33	47.4199	211.66	NA		TraesCS2B02G124800	-1.74239	0.0410779	1.74295	7.59185	138|414|945
TraesCS5A02G463700	-1.22728	1.61809e-16	66.4861	156.275	784		TraesCS2D02G211000	-1.11744	1.22392e-250	3498.37	7590.68	NA		TraesCS2B02G130900	-1.02672	3.40803e-81	1311.54	2673.44	NA
TraesCS5A02G480900	-2.26469	0.0311248	0.777897	6.23045	NA		TraesCS2D02G211100	-1.12984	1.23198e-24	147.83	324.383	NA		TraesCS2B02G132000	-1.10646	3.17491e-07	40.299	87.3422	377
TraesCS5A02G490900	-1.51898	0.00527154	6.5213	19.7417	757		TraesCS2D02G211400	-3.23305	1.17665e-29	13.5501	132.104	637|907		TraesCS2B02G132400	-3.07249	4.04555e-257	216.066	1815.55	NA
TraesCS5A02G491000	-1.18281	0.00063903	19.8526	46.346	NA		TraesCS2D02G212200	-1.23559	0.0258984	6.49499	16.2927	NA		TraesCS2B02G132500	-3.19821	2.65487e-29	24.7694	231.435	167|813
TraesCS5A02G491200	-2.91492	0.0126613	0	3.96333	862		TraesCS2D02G212500	-4.84202	2.27626e-18	2.677	89.0052	725|733|840		TraesCS2B02G132700	-2.12922	3.03432e-35	84.0047	369.235	167|813
TraesCS5A02G500300	-3.14903	0.0058024	0	6.11234	NA		TraesCS2D02G215500	-3.22866	1.6321e-32	16.4294	154.935	866		TraesCS2B02G133200	-1.07841	1.08231e-24	174.768	370.109	115|267|834
TraesCS5A02G503800	-1.69016	4.98236e-87	222.765	720.216	NA		TraesCS2D02G215900	-2.97108	2.73888e-21	13.0999	105.066	861		TraesCS2B02G133500	-1.00529	2.45977e-92	1903.97	3824.81	NA
TraesCS5A02G504600	-1.24494	1.21999e-05	20.0381	48.5356	289|345|450		TraesCS2D02G216800	-1.08642	1.53057e-05	29.763	63.8751	NA		TraesCS2B02G135000	-2.04978	1.21026e-07	6.82608	29.9344	NA
TraesCS5A02G511500	-1.14638	4.19152e-17	100.904	223.248	NA		TraesCS2D02G217100	-2.44554	9.80412e-07	4.29133	27.9421	NA		TraesCS2B02G137100	-1.48321	1.3784e-52	267.907	749.227	NA
TraesCS5A02G516100	-1.0624	9.30254e-14	99.3166	208.523	NA		TraesCS2D02G219100	-1.57247	2.09704e-103	337.758	1007.52	456		TraesCS2B02G140300	-1.41535	0.00015707	11.6838	32.2518	226|472|527
TraesCS5A02G518300	-1.00173	5.18094e-10	80.4095	160.014	721		TraesCS2D02G220500	-1.52531	1.76538e-08	28.2816	82.4958	744		TraesCS2B02G141800	-1.01973	7.13872e-26	266.142	540.275	NA
TraesCS5A02G521200	-1.51901	0.0135828	14.9105	46.2947	866		TraesCS2D02G221600	-2.70334	0.0188595	0	3.84668	NA		TraesCS2B02G142000	-1.27887	1.8381e-34	371.583	904.16	993
TraesCS5A02G533100	-1.69855	0.0211807	2.90308	11.109	908		TraesCS2D02G222300	-1.01883	0.0114746	15.09	31.224	NA		TraesCS2B02G143500	-2.47874	0.0184702	0.706881	7.27534	NA
TraesCS5A02G533900	-1.54857	3.55252e-10	23.9021	72.7269	974		TraesCS2D02G223000	-1.67011	1.40384e-20	45.1033	145.053	729|787		TraesCS2B02G144300	-1.2082	1.12449e-14	146.242	337.513	926
TraesCS5A02G535300	-1.9209	0.000166496	5.50134	22.9223	451		TraesCS2D02G224700	-1.16633	3.60364e-79	523.065	1175.26	940		TraesCS2B02G147000	-1.20064	8.63101e-38	262.856	605.714	NA
TraesCS5A02G540700	-1.79541	0.0168856	2.92304	12.1214	NA		TraesCS2D02G225400	-2.10317	0.0112739	1.39444	8.33462	627|804		TraesCS2B02G148200	-1.15775	5.27011e-97	1091.07	2433.82	671
TraesCS5A02G548200	-1.00939	0.00256664	37.7835	76.428	956		TraesCS2D02G226000	-1.91318	5.4442e-98	198.337	748.496	118		TraesCS2B02G148300	-1.22822	1.65883e-15	86.1934	202.906	NA
TraesCS5A02G552400	-6.7085	3.48155e-13	0	90.4534	912		TraesCS2D02G230000	-2.68683	0.0287923	0	4.28066	NA		TraesCS2B02G148400	-2.48098	1.72075e-37	66.0434	371.422	328|791
TraesCS5A02G556200	-1.05347	0.00136674	17.296	36.2591	NA		TraesCS2D02G231300	-1.98915	5.9229e-05	6.6457	27.8104	NA		TraesCS2B02G154600	-1.02147	6.92408e-22	248.381	505.683	537
TraesCS5B02G006500	-1.19745	1.10699e-259	2476.43	5676.87	NA		TraesCS2D02G231400	-1.54481	0.015889	4.02256	13.0869	56|972		TraesCS2B02G157900	-1.38031	1.54104e-14	51.5046	135.306	151|277
TraesCS5B02G013000	-1.18234	6.87565e-06	27.4801	63.1231	NA		TraesCS2D02G241600	-1.9325	8.33103e-22	59.3763	228.118	362		TraesCS2B02G158500	-1.65568	4.35706e-65	272.736	860.641	NA
TraesCS5B02G014700	-3.63096	0.000629809	0.846671	17.4654	866|912		TraesCS2D02G249200	-1.2975	9.42427e-24	281.858	694.994	NA		TraesCS2B02G167700	-1.92733	0.00570332	3.83005	16.5136	578|666|703
TraesCS5B02G016000	-1.50699	0.00161163	8.82875	25.7482	290		TraesCS2D02G250600	-1.6655	8.59945e-08	15.6444	50.8133	NA		TraesCS2B02G167800	-1.20755	1.20987e-10	49.884	116.127	NA
TraesCS5B02G034100	-1.00712	0.000766395	27.4055	55.7054	152|922		TraesCS2D02G257300	-1.70811	0.000342997	8.94839	30.8415	565|649		TraesCS2B02G168000	-1.9759	3.66353e-10	18.2143	73.572	107|391
TraesCS5B02G037400	-1.75559	1.22998e-05	9.18327	31.9522	NA		TraesCS2D02G257800	-1.01987	0.0020617	32.189	65.9935	281		TraesCS2B02G170200	-1.18653	0.00765812	15.8746	36.7456	111|283
TraesCS5B02G043300	-2.10308	0.0439364	1.14414	6.25844	844		TraesCS2D02G258800	-2.59408	2.93949e-08	4.8459	32.032	NA		TraesCS2B02G171400	-3.0702	3.49419e-182	121.54	1024.95	NA
TraesCS5B02G043500	-2.45358	1.60258e-05	3.8858	24.586	NA		TraesCS2D02G258900	-1.5709	0.00875047	3.99835	12.6893	592		TraesCS2B02G174500	-2.06782	0	1132.93	4750.68	908
TraesCS5B02G052700	-7.30701	0	317.227	50843.8	NA		TraesCS2D02G261600	-2.33493	2.30546e-06	4.58543	25.9881	NA		TraesCS2B02G177100	-1.66647	5.88531e-217	1051.25	3335.86	NA
TraesCS5B02G061600	-1.07411	0.0409183	8.38768	17.9524	NA		TraesCS2D02G264000	-3.00187	2.13105e-30	12.2297	103.207	NA		TraesCS2B02G177200	-1.22431	0.0368292	5.95432	14.7765	391|793
TraesCS5B02G064200	-1.03241	1.39012e-05	53.0507	108.688	NA		TraesCS2D02G264500	-2.59462	3.2071e-05	3.02763	21.1747	315|411		TraesCS2B02G177300	-1.96858	2.87199e-22	31.5786	124.618	631|771
TraesCS5B02G076000	-2.30617	1.95712e-15	19.7686	99.7772	NA		TraesCS2D02G265900	-1.24913	0.0437187	6.57856	16.5532	122		TraesCS2B02G177500	-1.09915	1.05671e-50	350.87	751.831	672
TraesCS5B02G080200	-1.55254	1.3972e-100	304.85	895.82	NA		TraesCS2D02G267900	-1.65094	2.23973e-26	60.5621	191.888	79|869		TraesCS2B02G179800	-1.11128	1.25149e-08	78.833	171.676	892
TraesCS5B02G085600	-1.53325	0.0162886	4.04827	13.1192	NA		TraesCS2D02G269600	-1.04992	4.02213e-13	103.901	215.744	829		TraesCS2B02G179900	-1.03917	5.9264e-09	96.4163	198.936	NA
TraesCS5B02G086700	-1.7757	0.0486587	0	1.83767	839		TraesCS2D02G273600	-6.61157	1.44825e-32	2.52949	306.428	2|788|900		TraesCS2B02G180200	-1.18539	3.54961e-72	638.865	1453.88	NA
TraesCS5B02G109600	-2.82986	0.00537301	0.617936	8.10525	243		TraesCS2D02G274200	-1.11426	3.6765e-19	187.985	406.761	401		TraesCS2B02G180300	-1.96079	2.87576e-82	211.493	826.784	NA
TraesCS5B02G133600	-2.69909	0.0114121	0	3.36761	851		TraesCS2D02G274700	-1.3845	0.0482012	4.97399	14.1629	775		TraesCS2B02G180800	-1.26457	1.10847e-47	304.598	732.497	458|815
TraesCS5B02G145800	-1.12366	1.2122e-26	219.177	478.675	150		TraesCS2D02G275000	-1.12518	4.29828e-12	77.4048	169.547	71		TraesCS2B02G181100	-1.11079	9.05295e-17	127.039	275.29	904
TraesCS5B02G147700	-1.1115	0.0370192	7.95017	17.6093	986		TraesCS2D02G279600	-1.04721	0.000760794	19.1388	40.2462	409|469		TraesCS2B02G181200	-1.19603	0.0260934	13.0612	30.8122	799
TraesCS5B02G148400	-1.59662	0.00787243	6.24039	19.8124	NA		TraesCS2D02G281300	-1.43431	3.63324e-37	207.652	563.555	163|260		TraesCS2B02G182900	-2.63131	0.000202669	1.76516	14.1414	251
TraesCS5B02G149500	-1.05043	8.79206e-07	43.2851	89.3282	326|64		TraesCS2D02G292400	-2.96489	0.00159855	0	5.47709	NA		TraesCS2B02G184100	-1.20149	6.03249e-14	148.214	340.66	260|74
TraesCS5B02G165000	-2.31555	9.16424e-13	9.18222	48.2546	NA		TraesCS2D02G293300	-2.24561	9.47188e-11	26.7535	131.915	NA		TraesCS2B02G184200	-2.18591	0.0120664	3.23321	17.9666	NA
TraesCS5B02G167200	-1.1464	0.00111545	10.9201	25.0625	479		TraesCS2D02G295700	-2.56639	0.00979095	1.0338	9.51423	750		TraesCS2B02G186700	-1.26659	4.17695e-15	90.3077	217.841	843|867
TraesCS5B02G169000	-1.06406	9.00744e-17	86.93	180.82	196		TraesCS2D02G296700	-1.31348	8.00953e-50	218.72	544.5	NA		TraesCS2B02G187100	-2.78659	0.00893788	0.359737	6.39866	333
TraesCS5B02G172200	-1.61824	6.61205e-17	67.1376	207.846	NA		TraesCS2D02G297000	-2.39096	3.66085e-08	7.33948	40.6952	401|963		TraesCS2B02G187400	-1.07927	2.18722e-20	160.936	340.8	437
TraesCS5B02G180300	-2.49394	2.6268e-06	4.1233	25.4557	622		TraesCS2D02G299500	-1.0483	7.03605e-14	96.9388	200.836	NA		TraesCS2B02G187700	-1.14726	5.39559e-26	120.149	266.969	58
TraesCS5B02G191900	-1.22076	9.08637e-22	96.7045	226.666	NA		TraesCS2D02G300700	-4.02739	4.76124e-75	17.5562	287.308	NA		TraesCS2B02G189000	-1.41384	5.20897e-19	88.5188	237.395	425|712
TraesCS5B02G200000	-1.07705	8.64438e-15	58.6883	124.082	NA		TraesCS2D02G301600	-1.13597	6.18195e-31	201.773	444.159	NA		TraesCS2B02G189100	-1.82335	7.1019e-05	39.018	144.126	16|238|552|584
TraesCS5B02G202700	-2.5393	2.87017e-117	108.472	631.518	303|825		TraesCS2D02G302600	-1.87681	0.00242395	4.03657	16.2988	366		TraesCS2B02G192700	-2.24959	0.00490868	3.31118	17.7896	547
TraesCS5B02G208100	-1.13303	3.72596e-114	807.786	1774.5	NA		TraesCS2D02G306000	-5.0827	1.95505e-08	0.706111	54.4828	767		TraesCS2B02G193000	-1.54493	2.9474e-07	18.1049	54.6382	233
TraesCS5B02G209500	-1.05181	0.000873003	20.791	43.3068	962		TraesCS2D02G309700	-1.88764	1.53614e-06	9.60384	36.9668	199|438|614		TraesCS2B02G194900	-1.65411	4.50985e-37	147.514	466.386	NA
TraesCS5B02G210000	-1.16054	7.25045e-31	243.291	543.928	524		TraesCS2D02G311400	-1.82804	2.98137e-192	5494.5	19530	NA		TraesCS2B02G195800	-2.03234	0.0416107	0.40333	3.92854	287|499
TraesCS5B02G216200	-1.48201	3.62778e-05	21.686	61.3662	NA		TraesCS2D02G311900	-1.15604	3.33584e-08	49.2873	110.803	NA		TraesCS2B02G195900	-1.84617	1.8335e-24	79.2981	287.827	NA
TraesCS5B02G219500	-3.38146	1.79309e-52	19.0785	199.453	847		TraesCS2D02G312900	-1.81173	0.00234643	4.37562	17.3474	285		TraesCS2B02G198700	-2.52786	0.000342972	2.8435	19.482	NA
TraesCS5B02G224000	-1.41511	1.01875e-07	16.0417	43.9689	943		TraesCS2D02G313000	-1.95901	3.333e-62	111.719	435.874	NA		TraesCS2B02G198800	-1.35164	3.19526e-13	86.1505	221.135	313
TraesCS5B02G227600	-1.0049	1.35915e-11	95.7621	193.977	NA		TraesCS2D02G313200	-3.06251	7.4969e-20	11.5604	100.707	570|676		TraesCS2B02G201100	-1.05592	1.26095e-54	515.533	1073.07	NA
TraesCS5B02G237300	-2.74889	0.024195	0.270837	5.64625	NA		TraesCS2D02G313700	-1.96689	0	4725.97	18482.1	NA		TraesCS2B02G201400	-2.00965	0.00810777	6.10582	26.2518	NA
TraesCS5B02G239000	-1.67962	1.41989e-13	21.0559	68.0941	347|688		TraesCS2D02G313900	-4.08041	0.000140698	0.331606	17.4421	402|464		TraesCS2B02G202600	-1.2053	4.41113e-10	57.5956	132.878	NA
TraesCS5B02G240000	-1.68171	0.00664971	5.84679	19.7605	810		TraesCS2D02G314400	-1.40632	4.53148e-11	33.4665	89.7102	756		TraesCS2B02G203100	-1.07774	0.00177768	16.2287	35.1461	927
TraesCS5B02G246200	-1.29011	0.00226967	10.9991	27.9399	355		TraesCS2D02G315800	-1.87271	3.76338e-58	133.158	488.993	115|465|598|650		TraesCS2B02G203200	-2.18557	9.46807e-05	6.17536	29.9228	NA
TraesCS5B02G247000	-1.97784	3.24556e-13	32.5534	131.691	769|915|945		TraesCS2D02G321500	-1.07758	6.54503e-92	733.109	1547.21	NA		TraesCS2B02G203500	-4.66477	5.31752e-06	0	18.14	NA
TraesCS5B02G263200	-1.21087	0.00090686	16.9057	39.5208	NA		TraesCS2D02G321600	-1.47887	9.52114e-06	17.8076	50.4806	NA		TraesCS2B02G204300	-1.43785	1.78881e-10	50.6078	138.375	305|838|909
TraesCS5B02G270300	-1.01501	0.00315231	15.3215	31.4782	601|662		TraesCS2D02G323100	-2.10086	0.0308109	1.02898	6.21827	NA		TraesCS2B02G208300	-1.07138	1.75685e-05	45.3111	96.142	25|481
TraesCS5B02G275600	-1.01613	7.32543e-08	55.1252	112.561	NA		TraesCS2D02G323400	-1.49989	3.92642e-09	27.3234	78.3201	108|31		TraesCS2B02G208400	-1.00909	4.75677e-05	71.0379	143.891	NA
TraesCS5B02G275700	-1.13116	6.36066e-10	49.4372	107.903	22|322		TraesCS2D02G325800	-1.06037	8.18538e-09	57.989	121.639	233|807		TraesCS2B02G208500	-1.37813	7.16388e-18	107.438	279.915	45
TraesCS5B02G276500	-1.43342	2.10266e-12	64.6338	174.863	397		TraesCS2D02G329900	-1.87059	5.16577e-18	29.8713	111.063	297		TraesCS2B02G210100	-1.49024	0.00035343	19.2336	54.7777	332
TraesCS5B02G309700	-1.87013	0.00107593	4.46647	17.1985	416		TraesCS2D02G330100	-2.0567	0.0332079	1.01962	6.12306	NA		TraesCS2B02G214300	-1.13306	2.70921e-07	52.917	117.391	NA
TraesCS5B02G310800	-1.02635	1.06991e-05	55.8131	114.264	182|286		TraesCS2D02G331600	-1.44071	3.04744e-131	565.263	1536.14	565		TraesCS2B02G214700	-1.03815	0.000787352	28.0895	58.2292	210
TraesCS5B02G318200	-1.34028	2.16554e-08	30.8279	78.2118	249		TraesCS2D02G332300	-5.74457	1.50459e-07	0.339034	43.4087	NA		TraesCS2B02G215100	-2.82992	0.0108981	0.361107	7.15988	NA
TraesCS5B02G322200	-1.38823	0.00127694	7.85762	21.633	NA		TraesCS2D02G333000	-2.25752	0.031471	1.02961	6.62835	NA		TraesCS2B02G215200	-1.04181	4.12933e-38	434.256	894.18	NA
TraesCS5B02G328600	-1.49003	0.0161757	2.46076	8.16538	439|97		TraesCS2D02G334800	-1.06873	0.00349118	16.8776	36.0211	80|848|909		TraesCS2B02G215800	-1.40361	4.30331e-151	1075.69	2848.11	NA
TraesCS5B02G329400	-1.82545	2.46645e-09	14.2836	53.4307	780|923		TraesCS2D02G336800	-3.15716	0.01281	1.74192	30.006	NA		TraesCS2B02G218600	-1.1412	5.05198e-15	70.1549	155.636	NA
TraesCS5B02G330100	-1.23778	3.98304e-05	23.1156	55.7478	NA		TraesCS2D02G336900	-4.6989	8.82683e-30	5.41577	155.269	483		TraesCS2B02G219700	-1.17264	3.28404e-21	184.129	416.61	172|44
TraesCS5B02G333700	-1.0769	7.18228e-06	33.1903	70.8054	232|791		TraesCS2D02G337000	-2.18671	0.000884486	3.29894	15.9634	NA		TraesCS2B02G219800	-1.35842	9.23536e-15	69.1678	177.804	NA
TraesCS5B02G375400	-1.58282	6.30095e-05	10.9616	34.1166	NA		TraesCS2D02G338600	-2.7152	0.0283242	0	4.89357	628		TraesCS2B02G220700	-2.64376	2.84826e-46	40.3266	254.541	16|335
TraesCS5B02G381500	-1.11609	3.85435e-15	109.615	238.911	693		TraesCS2D02G343500	-1.35922	0.0160571	7.3962	19.6535	535		TraesCS2B02G220900	-1.71402	3.54444e-21	112.382	370.406	604
TraesCS5B02G388900	-1.42025	2.24172e-05	6.86347	21.0496	NA		TraesCS2D02G346400	-1.38297	0.00242752	10.8771	29.2699	NA		TraesCS2B02G221100	-3.44842	2.3023e-06	2.81487	34.9057	NA
TraesCS5B02G389400	-1.01488	1.91124e-14	122.362	248.921	NA		TraesCS2D02G347500	-1.42421	6.42105e-06	18.4205	50.7349	NA		TraesCS2B02G223700	-1.59924	9.32132e-08	28.5966	88.0528	33
TraesCS5B02G392500	-1.5593	0.000191621	9.96335	30.303	NA		TraesCS2D02G350200	-1.34815	3.05162e-13	53.1639	136.157	NA		TraesCS2B02G225100	-1.34693	4.77594e-08	43.2453	110.854	NA
TraesCS5B02G396300	-1.57936	0.0059813	3.50796	12.091	217		TraesCS2D02G351000	-2.84859	2.57212e-07	3.40343	28.7135	499		TraesCS2B02G230700	-1.90085	7.8739e-47	207.05	775.808	NA
TraesCS5B02G398600	-1.0547	0.0155667	18.288	37.8019	NA		TraesCS2D02G353000	-2.42244	0.0235348	0.691775	6.584	980		TraesCS2B02G232000	-1.02148	9.03648e-07	82.7417	168.23	637|907
TraesCS5B02G399700	-1.38268	2.81379e-24	143.897	378.108	979		TraesCS2D02G357100	-1.8559	1.15565e-15	28.5567	104.962	724		TraesCS2B02G232100	-1.86933	1.77968e-09	21.1379	78.6821	711
TraesCS5B02G400800	-1.04847	0.0168283	10.1319	22.0035	261		TraesCS2D02G357400	-1.03024	9.23039e-09	73.8526	151.911	236|68		TraesCS2B02G232500	-1.47554	3.88185e-27	105.232	293.785	NA
TraesCS5B02G412000	-1.1699	1.36674e-05	26.4598	59.2245	NA		TraesCS2D02G360800	-1.89029	1.26979e-08	13.36	51.0723	NA		TraesCS2B02G232600	-2.58111	0.032326	0.391547	6.02917	492
TraesCS5B02G417400	-1.06626	5.48424e-87	5207.59	10910.6	359|436|454		TraesCS2D02G360900	-1.96827	7.89921e-99	199.898	785.199	NA		TraesCS2B02G233800	-1.38223	4.05959e-07	42.189	110.66	NA
TraesCS5B02G421100	-1.28011	3.4754e-09	60.7882	148.658	1|539		TraesCS2D02G361600	-1.41398	0.000568255	10.8914	29.9656	NA		TraesCS2B02G234000	-1.5171	9.36192e-55	233.303	668.831	651
TraesCS5B02G423900	-1.9349	2.40893e-11	25.7667	100.602	596		TraesCS2D02G361800	-1.40287	0.00105117	10.3737	28.3247	NA		TraesCS2B02G235900	-1.69316	5.65604e-07	15.2848	51.1702	NA
TraesCS5B02G424100	-2.5879	0.00126613	1.99231	15.5215	NA		TraesCS2D02G366100	-1.07809	3.42563e-16	102.168	216.326	NA		TraesCS2B02G236700	-1.60627	3.18192e-75	361.927	1103.78	334
TraesCS5B02G426400	-1.0606	2.51215e-222	3390.81	7071.73	NA		TraesCS2D02G368700	-1.11532	2.484e-60	584.569	1267.03	290|763		TraesCS2B02G237100	-1.49818	1.0169e-07	34.1216	97.8018	399|90
TraesCS5B02G430700	-1.29092	6.26989e-06	22.3031	54.348	497		TraesCS2D02G375200	-1.64255	2.93427e-15	34.4521	108.849	631		TraesCS2B02G237900	-1.98368	3.49768e-54	121.186	480.609	364|688
TraesCS5B02G436300	-1.1035	3.52797e-147	793.83	1705.53	480		TraesCS2D02G377100	-2.08554	8.8449e-06	5.16342	23.9919	549		TraesCS2B02G238000	-1.55902	2.56302e-76	304.188	897.93	39
TraesCS5B02G436500	-1.30355	1.58445e-78	334.273	821.334	169		TraesCS2D02G378400	-1.46648	2.84265e-155	802.385	2220.45	NA		TraesCS2B02G239600	-1.31759	0	4150.59	10342.3	799
TraesCS5B02G442000	-1.63486	2.25202e-11	24.6006	78.8661	877|914		TraesCS2D02G378600	-1.35175	2.16288e-08	36.7792	95.0166	NA		TraesCS2B02G239700	-2.60235	3.39597e-81	100.438	616.214	419|749
TraesCS5B02G451900	-2.05265	0.0362221	0	15.7054	898		TraesCS2D02G378700	-1.02361	0.0147356	10.1809	21.3514	132		TraesCS2B02G241900	-1.54757	0.00941189	10.0362	29.2851	NA
TraesCS5B02G456400	-1.37719	7.12799e-06	28.1182	73.681	NA		TraesCS2D02G378800	-1.55241	0.00168267	7.0766	21.8982	NA		TraesCS2B02G244200	-2.14452	0.000478278	3.30334	17.0797	993
TraesCS5B02G463000	-1.28364	3.30532e-81	468.931	1142.9	169|70|726		TraesCS2D02G383200	-1.12309	3.19655e-07	49.8725	109.551	NA		TraesCS2B02G245900	-1.26814	1.10896e-47	482.021	1161.49	91
TraesCS5B02G463100	-1.47732	7.90487e-141	442.458	1233.14	NA		TraesCS2D02G386000	-2.24949	0.0014272	2.35357	13.4113	800		TraesCS2B02G246400	-1.25848	2.33489e-90	681.72	1631.47	887|933
TraesCS5B02G473100	-1.96857	0.0183545	0.800118	5.29248	NA		TraesCS2D02G386900	-1.16785	4.2314e-13	78.979	178.5	NA		TraesCS2B02G246500	-1.56582	1.62611e-26	70.2835	208.916	NA
TraesCS5B02G480300	-1.59037	0.000169045	24.6906	76.3988	88		TraesCS2D02G387400	-1.31333	0.0168784	8.43977	22.2223	902		TraesCS2B02G246900	-1.09913	1.40374e-18	122.485	262.931	414|57|872
TraesCS5B02G489200	-1.41403	0.00050682	15.6947	43.0718	NA		TraesCS2D02G388900	-1.25977	4.19973e-07	127.651	308.96	NA		TraesCS2B02G247200	-1.70791	5.5387e-13	38.2275	125.725	180
TraesCS5B02G490700	-1.24475	0.00746564	6.09525	15.6356	562|911|937		TraesCS2D02G391400	-1.33213	5.16435e-06	20.3019	51.9678	NA		TraesCS2B02G247700	-1.16702	8.26946e-05	31.9425	72.7537	NA
TraesCS5B02G491300	-1.44287	4.67879e-12	35.3926	96.3492	102|165|738		TraesCS2D02G392600	-2.76999	0.0146422	0.343336	5.81254	412		TraesCS2B02G249000	-1.59094	0.0338113	6.04806	19.9514	854
TraesCS5B02G503500	-1.31266	7.61664e-12	45.0778	111.971	956		TraesCS2D02G393400	-1.05525	3.67392e-05	30.4122	63.8295	NA		TraesCS2B02G251400	-2.39793	0.0101289	1.62615	12.9214	NA
TraesCS5B02G504100	-2.0805	1.25392e-06	8.50586	37.7628	112|452|864		TraesCS2D02G393800	-1.37847	4.55185e-09	47.514	125.971	554		TraesCS2B02G251600	-1.01287	0.0140026	16.5443	33.8757	NA
TraesCS5B02G504300	-1.7828	0.00166446	6.46773	23.2892	NA		TraesCS2D02G393900	-1.06998	6.18989e-81	753.43	1582.5	NA		TraesCS2B02G251800	-1.36461	0.0394388	4.41213	12.391	NA
TraesCS5B02G515100	-1.47771	4.41723e-86	231.311	644.297	NA		TraesCS2D02G395300	-1.24139	0.000130408	18.9379	45.5078	NA		TraesCS2B02G253000	-2.56442	4.72914e-50	48.3089	288.558	143
TraesCS5B02G527000	-1.86292	0.0202799	2.39784	10.2052	428|990		TraesCS2D02G396000	-1.57078	0.001401	7.06162	22.3958	760		TraesCS2B02G256500	-3.90362	0.000554659	0.747275	18.841	759
TraesCS5B02G532400	-1.50179	0	2688.01	7614.97	NA		TraesCS2D02G396400	-1.78144	1.71434e-29	74.5857	257.113	274|665		TraesCS2B02G259200	-2.46481	7.54672e-87	107.628	594.96	NA
TraesCS5B02G537700	-1.42823	2.84225e-10	39.8041	107.378	883		TraesCS2D02G396500	-1.08033	2.09694e-121	1068.59	2260.67	338		TraesCS2B02G259800	-1.13781	1.21559e-11	74.144	163.488	810
TraesCS5B02G550900	-1.3477	0.00164562	10.3729	26.578	NA		TraesCS2D02G397000	-1.8681	0.000366363	5.95019	23.7453	738|779		TraesCS2B02G260100	-1.00633	8.83673e-20	187.53	377.73	NA
TraesCS5B02G569300	-1.38786	0.00312545	9.73115	25.5198	418		TraesCS2D02G400800	-1.57281	0.00420683	6.73175	21.4065	NA		TraesCS2B02G261100	-1.28063	0.000386929	16.2746	41.0588	433|536
TraesCS5B02G569400	-1.5957	8.90332e-05	10.5371	33.4811	564		TraesCS2D02G402500	-1.17152	4.97017e-08	63.5666	144.192	103|828		TraesCS2B02G261900	-1.69559	3.34327e-07	13.2978	45.2554	NA
TraesCS5D02G003100	-1.05655	0.00975054	13.21	28.0361	97		TraesCS2D02G402900	-1.41761	0.0178941	5.74156	16.3757	453		TraesCS2B02G263300	-1.65926	4.58819e-149	819.183	2588.45	NA
TraesCS5D02G003800	-1.20223	0.0250308	8.25412	19.5377	14|392		TraesCS2D02G403700	-1.21269	3.09349e-71	646.355	1498.79	686		TraesCS2B02G266200	-1.97087	2.63424e-274	771.285	3026.35	344
TraesCS5D02G004400	-1.17159	0.00727673	43.2845	100.625	216|357|796		TraesCS2D02G405500	-1.18884	3.53756e-65	522.78	1193.05	NA		TraesCS2B02G266600	-2.01033	2.49068e-57	80.1163	324.21	661
TraesCS5D02G007900	-1.53154	0.0247119	37.5887	118.124	NA		TraesCS2D02G406200	-1.31207	0.0462979	5.1007	13.7057	495		TraesCS2B02G269500	-2.15028	0.000911044	4.53446	22.6112	NA
TraesCS5D02G009400	-6.69954	7.1219e-17	0.805746	154.802	NA		TraesCS2D02G406700	-3.89515	1.51709e-10	3.11231	53.1448	396		TraesCS2B02G271400	-1.38972	3.69507e-10	65.3832	173.157	106
TraesCS5D02G009700	-2.01311	0.00157698	3.18156	14.2273	NA		TraesCS2D02G407100	-1.41218	0.00940682	6.50555	18.311	NA		TraesCS2B02G272500	-2.5042	1.79375e-18	25.489	149.063	NA
TraesCS5D02G010100	-4.50802	5.9167e-11	1.35195	40.0444	196|70|91		TraesCS2D02G407200	-2.62493	6.09549e-248	243.408	1504.17	NA		TraesCS2B02G272800	-1.27335	3.84389e-08	67.3157	163.767	103
TraesCS5D02G010200	-10.091	0	52.158	58425.5	NA		TraesCS2D02G407300	-2.56583	2.38653e-120	114.771	682.265	592		TraesCS2B02G272900	-2.05683	2.15368e-21	52.0637	217.364	237
TraesCS5D02G014300	-1.14886	0.004042	30.8595	69.1933	NA		TraesCS2D02G407800	-1.08	2.55148e-33	224.918	476.498	344		TraesCS2B02G274200	-1.33631	1.19723e-53	471.163	1188.46	259|513|85
TraesCS5D02G014400	-2.44373	4.13151e-21	18.1422	101.816	157|305		TraesCS2D02G411300	-1.83138	0.00376666	3.38651	13.7863	NA		TraesCS2B02G276100	-1.07644	9.42133e-21	253.356	534.697	442
TraesCS5D02G016200	-1.06208	2.87829e-06	45.498	96.718	43		TraesCS2D02G412400	-2.17429	0.00467746	1.65852	9.51971	NA		TraesCS2B02G276200	-2.51872	3.68793e-69	415.712	2399.08	53
TraesCS5D02G024200	-1.19801	0.00680258	11.2527	26.7949	256|859|905		TraesCS2D02G412500	-3.02673	0.020728	0	5.38538	401		TraesCS2B02G276500	-1.01053	3.91818e-19	220.359	445.11	NA
TraesCS5D02G024700	-1.18648	3.09349e-16	112.888	259.238	457		TraesCS2D02G420100	-3.21982	0.000370951	1.02518	13.9058	673		TraesCS2B02G277000	-1.90239	1.24643e-05	68.5018	268.541	NA
TraesCS5D02G027500	-2.1939	0.0153585	1.92277	11.0794	NA		TraesCS2D02G424200	-2.15458	0.00265829	2.48703	12.9123	150		TraesCS2B02G277600	-2.22915	3.28721e-35	58.3101	274.482	324|373
TraesCS5D02G030000	-1.19788	2.2379e-12	56.3797	129.218	779		TraesCS2D02G425300	-4.19533	1.89355e-05	0.338956	21.5738	NA		TraesCS2B02G277800	-1.32507	1.48744e-23	152.241	382.291	407|607|980
TraesCS5D02G058700	-1.44458	4.60447e-12	27.9921	77.1026	396		TraesCS2D02G427500	-1.25403	4.40005e-10	42.7602	102.828	695		TraesCS2B02G282800	-4.6265	7.59684e-06	0	15.5419	NA
TraesCS5D02G075000	-1.16811	2.39198e-06	42.6994	96.1208	207|499		TraesCS2D02G429000	-2.78666	0.014412	0.364575	7.27275	228		TraesCS2B02G284200	-1.3184	1.92861e-07	34.2345	86.5776	NA
TraesCS5D02G080200	-5.00428	1.45482e-06	0.282307	27.1924	341		TraesCS2D02G431500	-3.10582	1.22327e-05	1.69492	17.4095	NA		TraesCS2B02G284400	-1.80304	0.00109976	4.56204	17.978	NA
TraesCS5D02G099700	-1.1424	0.000433323	22.3174	49.63	690		TraesCS2D02G435200	-1.57517	0.0110832	4.78996	15.6838	NA		TraesCS2B02G285600	-1.89542	1.28195e-29	69.5437	259.276	NA
TraesCS5D02G118200	-2.35308	0.0350152	0	2.3578	408		TraesCS2D02G436200	-1.01443	1.48175e-134	1579.28	3191.92	NA		TraesCS2B02G287400	-1.03925	4.22343e-18	179.585	368.879	591
TraesCS5D02G137000	-1.12366	3.11797e-12	142.357	310.961	818|931		TraesCS2D02G436700	-2.07082	2.25361e-115	156.939	661.504	735		TraesCS2B02G288900	-2.30821	1.02464e-139	202.548	1004.85	NA
TraesCS5D02G141100	-1.00488	1.06174e-11	235.859	473.746	680		TraesCS2D02G438000	-1.43249	1.76725e-07	27.7169	75.7744	NA		TraesCS2B02G289300	-1.02013	8.29326e-14	149.984	304.234	519
TraesCS5D02G145400	-1.30061	5.28967e-29	165.68	408.604	262		TraesCS2D02G438800	-2.63692	1.19274e-42	29.1855	183.556	864		TraesCS2B02G289800	-3.29211	3.82525e-06	2.04334	25.6634	792
TraesCS5D02G147300	-1.16992	0.00103416	17.6466	40.6713	123|255|465|80		TraesCS2D02G439300	-1.29495	1.27661e-51	318.661	783.179	NA		TraesCS2B02G290400	-1.09373	8.0518e-07	46.1761	98.8767	11
TraesCS5D02G155900	-1.1697	0.0336614	3.22588	8.32779	897		TraesCS2D02G442800	-2.57483	0.0170259	0.341937	5.75233	NA		TraesCS2B02G290900	-1.30352	2.58731e-58	308.29	761.177	NA
TraesCS5D02G172400	-1.34403	1.98731e-16	49.3484	125.574	NA		TraesCS2D02G443700	-1.4432	1.27656e-10	39.0883	105.357	424|471		TraesCS2B02G293700	-1.07406	4.9812e-05	54.2899	115.194	45
TraesCS5D02G183500	-1.00519	0.00255128	17.3887	35.44	710		TraesCS2D02G450100	-1.54353	1.55035e-279	1006.44	2936.44	NA		TraesCS2B02G294000	-1.68711	1.58368e-16	78.5418	254.878	NA
TraesCS5D02G203800	-2.40927	0.00151325	1.84016	12.9783	NA		TraesCS2D02G452900	-1.52082	2.39916e-15	34.7829	101.463	NA		TraesCS2B02G294800	-1.84016	1.84549e-19	69.9128	251.753	NA
TraesCS5D02G210600	-1.58185	5.08631e-70	153.759	462.269	364|824|853		TraesCS2D02G453100	-1.33021	7.85599e-180	1729.56	4351.12	648|738		TraesCS2B02G300100	-1.3981	7.43926e-45	233.05	614.078	741
TraesCS5D02G211400	-1.0305	3.06657e-07	47.8673	98.2976	49|899		TraesCS2D02G455200	-1.0607	0.000705975	18.8705	40.1228	377		TraesCS2B02G300600	-1.28992	3.43789e-16	81.6194	200.566	698|707
TraesCS5D02G216300	-1.10458	1.28955e-31	206.924	445.939	557		TraesCS2D02G457600	-1.55606	2.45959e-10	37.4849	111.385	NA		TraesCS2B02G301800	-1.00106	1.66468e-55	635.188	1270.79	419|646|722|828|934
TraesCS5D02G220400	-2.01311	0.00157698	3.18156	14.2273	NA		TraesCS2D02G462000	-1.90778	0.000712369	3.82611	16.0296	512		TraesCS2B02G302000	-1.81947	0.000766005	8.29561	31.2538	328
TraesCS5D02G221800	-2.30517	1.73659e-07	6.15885	32.0359	NA		TraesCS2D02G462800	-2.45673	0.0271736	0.336284	4.70904	NA		TraesCS2B02G305100	-1.58817	1.71764e-18	53.3447	161.527	NA
TraesCS5D02G223700	-1.06285	3.1627e-85	560.776	1170.59	NA		TraesCS2D02G463100	-1.0343	8.73057e-28	217.033	444.696	NA		TraesCS2B02G306300	-2.21076	1.00814e-37	91.6726	426.818	607|77
TraesCS5D02G225300	-1.08184	9.08604e-06	54.3425	115.711	NA		TraesCS2D02G469000	-2.32818	0.00827057	1.66025	10.4946	572		TraesCS2B02G307400	-1.33959	8.24117e-16	86.0831	218.536	880
TraesCS5D02G226200	-1.09211	0.0391746	18.7965	41.5439	142		TraesCS2D02G475100	-1.54965	0.0328927	3.73998	12.1256	NA		TraesCS2B02G307900	-1.03939	1.18979e-10	99.5935	205.226	452|625|888
TraesCS5D02G232800	-1.39825	2.60375e-14	34.2515	90.1674	NA		TraesCS2D02G476900	-1.06626	0.0156738	7.81852	17.0566	754|916|964		TraesCS2B02G309100	-1.77287	0.000293991	9.30719	33.8025	NA
TraesCS5D02G238800	-1.74305	2.76498e-13	33.2745	114.352	90		TraesCS2D02G481300	-1.1287	8.27312e-07	39.0113	85.9333	NA		TraesCS2B02G312100	-1.29679	8.59739e-68	517.905	1275.53	229|606|732|908
TraesCS5D02G245300	-2.0027	0.0387722	0.325317	3.19213	617		TraesCS2D02G481400	-1.40907	1.32747e-14	67.4681	180.624	579		TraesCS2B02G312200	-1.00636	6.32985e-05	74.0342	149.813	NA
TraesCS5D02G254900	-1.14252	5.79275e-06	18.4451	41.2533	NA		TraesCS2D02G481500	-1.33817	0.0123028	8.16093	21.7151	NA		TraesCS2B02G313000	-1.60609	1.91934e-39	158.55	482.341	23|8
TraesCS5D02G271600	-1.06946	3.15711e-05	30.7102	64.9942	NA		TraesCS2D02G484500	-1.51232	4.0214e-07	19.5551	56.9787	326		TraesCS2B02G313600	-1.08015	2.9906e-05	35.0236	74.7662	477
TraesCS5D02G287900	-1.35046	0.00970965	8.896	23.4075	123		TraesCS2D02G488000	-2.93516	0	519.228	3974.7	270|369		TraesCS2B02G316600	-1.26152	0.042348	9.90533	24.2155	NA
TraesCS5D02G312000	-1.15373	2.53397e-21	123.566	276.899	NA		TraesCS2D02G488300	-1.18752	5.20742e-17	128.546	293.877	963		TraesCS2B02G320000	-1.18223	4.2662e-44	384.439	874.997	NA
TraesCS5D02G312100	-1.85891	1.61039e-25	39.5866	143.125	NA		TraesCS2D02G489000	-1.26491	1.71297e-05	28.1375	68.6048	629		TraesCS2B02G320700	-3.08984	2.74025e-05	1.75895	19.0144	NA
TraesCS5D02G313800	-1.03841	0.00089025	23.4466	48.8513	NA		TraesCS2D02G490000	-1.51916	1.83364e-33	81.9953	236.582	448|958		TraesCS2B02G321000	-1.11112	2.21009e-30	243.129	525.568	534|73
TraesCS5D02G316000	-1.99823	2.96188e-07	8.40984	35.2036	549		TraesCS2D02G493200	-2.48462	0.00961908	1.05328	8.18274	966		TraesCS2B02G322700	-1.2497	1.14266e-08	49.7818	118.815	NA
TraesCS5D02G317100	-1.30132	0.00295679	11.2209	28.7489	NA		TraesCS2D02G503600	-2.46355	0.000791837	3.18885	20.4217	633		TraesCS2B02G323900	-1.49629	0.002286	9.84969	28.8904	NA
TraesCS5D02G317400	-1.09008	0.000257287	33.1051	71.658	247|463		TraesCS2D02G504700	-2.74101	2.27798e-22	14.4385	100.255	NA		TraesCS2B02G324700	-1.373	5.15835e-37	277.675	720.287	600
TraesCS5D02G328800	-2.35	0.0135972	9.14356	64.7291	266|466		TraesCS2D02G512100	-2.08931	0.00637901	2.71798	13.7014	NA		TraesCS2B02G327500	-1.06486	7.50206e-25	249.167	522.661	227|411
TraesCS5D02G334500	-1.24815	2.39391e-10	31.6549	75.5287	NA		TraesCS2D02G512800	-1.16957	0.00973869	8.75697	20.6208	350		TraesCS2B02G329100	-1.2272	1.2268e-33	211.443	496.123	443
TraesCS5D02G338200	-2.30876	6.70355e-50	58.4826	292.079	125|599|739		TraesCS2D02G514500	-1.20674	5.68823e-05	31.3659	73.4536	101|600		TraesCS2B02G329900	-2.45665	0	12883.9	70823.1	456|573|625|645
TraesCS5D02G360500	-1.25054	0.012178	6.82245	16.5772	NA		TraesCS2D02G515800	-1.53658	6.3694e-07	17.0859	50.6831	NA		TraesCS2B02G330700	-4.66302	3.15373e-74	15.7737	422.325	NA
TraesCS5D02G362100	-1.12585	0.0465378	10.5249	23.6338	274		TraesCS2D02G523400	-3.28867	0.00164432	0.353913	9.68942	NA		TraesCS2B02G333300	-2.23472	0	671.373	3163.56	NA
TraesCS5D02G373100	-1.34196	0.00428571	12.4127	31.6083	674		TraesCS2D02G525900	-1.41253	1.21139e-20	106.885	286.163	744		TraesCS2B02G333800	-1.24753	4.84581e-09	51.9464	123.875	26|374
TraesCS5D02G373700	-1.06633	0.000696433	26.4959	55.9892	872		TraesCS2D02G527800	-1.38449	1.61067e-13	54.9112	144.326	NA		TraesCS2B02G333900	-1.99064	0	3979.43	15816.5	NA
TraesCS5D02G384900	-1.10041	5.50864e-12	60.5319	129.396	NA		TraesCS2D02G528100	-2.89128	3.6668e-08	3.3551	28.3243	678		TraesCS2B02G335800	-1.02467	2.53734e-22	170.91	347.905	NA
TraesCS5D02G387900	-1.47423	1.37264e-23	128.731	356.569	NA		TraesCS2D02G528400	-2.50078	1.54985e-07	5.90817	36.4173	NA		TraesCS2B02G336300	-1.72503	2.48314e-21	58.5013	194.205	40|403|583
TraesCS5D02G394300	-1.1726	1.38627e-35	251	566.129	765		TraesCS2D02G528500	-1.23097	2.25097e-43	286.79	674.201	838		TraesCS2B02G338000	-3.57846	3.21314e-05	0	8.7775	NA
TraesCS5D02G394400	-1.23097	3.88882e-15	81.9984	193.125	737|85		TraesCS2D02G530600	-1.85015	0.0065033	3.08389	12.561	562|858		TraesCS2B02G340200	-1.22666	1.2526e-11	135.524	317.352	644
TraesCS5D02G403600	-1.21215	0.00314123	10.8897	25.9561	NA		TraesCS2D02G533600	-1.48568	1.10225e-09	38.0452	107.624	NA		TraesCS2B02G341200	-1.03095	1.09939e-06	45.5468	93.9486	NA
TraesCS5D02G403700	-1.34244	4.05909e-51	150.824	384.66	331|868|970		TraesCS2D02G534500	-3.41035	5.39269e-15	5.03055	59.482	NA		TraesCS2B02G342300	-1.32729	4.34259e-05	19.1801	49.1822	130|482|560|640
TraesCS5D02G404800	-1.03908	4.78168e-06	36.9774	76.7949	300|763		TraesCS2D02G534900	-2.48133	4.74313e-10	8.41495	48.9604	408		TraesCS2B02G344800	-1.10557	1.37639e-05	44.5989	96.8523	808
TraesCS5D02G406600	-1.15519	4.92542e-08	44.6881	101.479	NA		TraesCS2D02G535000	-1.25922	4.24811e-05	22.0189	53.5108	NA		TraesCS2B02G346200	-1.07151	5.7985e-39	427.523	899.716	NA
TraesCS5D02G410600	-1.50171	0.0118286	7.00713	21.3745	749|90		TraesCS2D02G537000	-3.26249	0.00449053	0	6.12267	892		TraesCS2B02G347700	-1.75877	1.85597e-90	385.977	1308.46	NA
TraesCS5D02G410800	-1.07722	4.31695e-06	56.4286	119.593	112|454|647		TraesCS2D02G540400	-1.77563	8.70846e-34	72.9032	251.194	759		TraesCS2B02G350600	-1.14823	3.34174e-85	1274.69	2826.13	906
TraesCS5D02G414000	-1.09607	3.31072e-36	259.332	554.611	NA		TraesCS2D02G540700	-1.95105	4.27422e-08	12.8902	52.0126	331|598		TraesCS2B02G351600	-2.41761	0.00177095	16.4394	104.713	NA
TraesCS5D02G414300	-1.91344	0.00526337	3.75432	15.7634	NA		TraesCS2D02G544300	-1.20449	0.000215049	20.8539	48.934	NA		TraesCS2B02G352700	-1.29722	5.80748e-05	33.1269	81.5863	NA
TraesCS5D02G425100	-10.3159	0	181.921	244706	NA		TraesCS2D02G548600	-1.09519	0.00433194	22.0512	47.5222	NA		TraesCS2B02G353600	-1.15417	0.00036313	31.4144	70.6684	226
TraesCS5D02G430300	-2.03737	3.46823e-12	17.831	75.0371	NA		TraesCS2D02G549300	-1.25235	3.38328e-94	689.923	1644.33	NA		TraesCS2B02G354000	-1.50571	0.0299122	4.20722	13.1469	929
TraesCS5D02G441500	-1.06118	0.00266261	31.8965	67.6015	287		TraesCS2D02G552700	-1.62495	3.09428e-133	509.767	1573.36	327|615		TraesCS2B02G354400	-1.34122	3.10763e-56	348.515	885.213	321|979
TraesCS5D02G454000	-1.69884	0.00162021	0	3.60641	NA		TraesCS2D02G557200	-3.32817	6.563e-28	12.5438	133.061	NA		TraesCS2B02G354900	-1.11649	3.80066e-63	592.854	1284.11	472
TraesCS5D02G456600	-6.38586	0	136.091	11485.7	154		TraesCS2D02G557300	-2.10115	5.12481e-22	27.1867	118.48	331		TraesCS2B02G355900	-2.18759	2.44811e-15	15.8639	74.9773	NA
TraesCS5D02G458300	-2.58373	0.000259716	1.92675	13.5119	NA		TraesCS2D02G562500	-1.0636	6.46221e-32	238.258	498.694	NA		TraesCS2B02G356100	-3.96076	6.24417e-26	5.86399	102.396	NA
TraesCS5D02G458600	-5.88323	2.6321e-15	1.23053	105.41	NA		TraesCS2D02G563000	-1.42872	5.93711e-21	156.472	423.533	NA		TraesCS2B02G356200	-2.28996	0.000588485	6.30144	32.3454	NA
TraesCS5D02G458900	-5.09002	4.12539e-09	1.0315	49.2499	NA		TraesCS2D02G565300	-1.50199	1.97897e-19	65.8048	187.434	NA		TraesCS2B02G356600	-1.14048	1.06817e-11	100.977	223.584	NA
TraesCS5D02G459400	-4.47927	2.96395e-08	6.23375	224.124	NA		TraesCS2D02G565600	-1.03833	3.38798e-05	39.4866	81.7642	NA		TraesCS2B02G356700	-1.41217	6.36369e-08	36.8966	98.8878	NA
TraesCS5D02G464700	-2.16964	1.92142e-240	363.563	1644.83	149|892		TraesCS2D02G568400	-2.04242	1.40562e-31	48.8327	202.735	NA		TraesCS2B02G357100	-1.21148	0.00103139	13.3697	31.6541	NA
TraesCS5D02G464800	-2.47033	0	373.423	2062.19	895		TraesCS2D02G570300	-7.05257	1.13709e-13	0	116.311	561		TraesCS2B02G357200	-1.61612	0.00731022	7.0475	22.7793	299
TraesCS5D02G464900	-1.46071	0.00272398	7.62392	21.0208	712		TraesCS2D02G571700	-1.19519	0.0157204	9.84954	23.4847	NA		TraesCS2B02G357400	-1.01753	3.52528e-05	36.3003	73.99	326|545
TraesCS5D02G472000	-1.04859	9.91435e-54	669.186	1382.36	113|461		TraesCS2D02G572700	-1.94157	1.26172e-07	14.2674	57.0049	224		TraesCS2B02G357900	-1.97741	1.79384e-26	57.8854	229.398	402|891|943
TraesCS5D02G476400	-1.03486	2.0914e-08	57.0579	118.354	916		TraesCS2D02G573000	-2.92287	0.0199213	0	5.16965	17		TraesCS2B02G359100	-2.42026	0.0395603	0.71751	6.93962	970
TraesCS5D02G486300	-1.05588	2.21491e-16	123.978	257.696	NA		TraesCS2D02G573100	-4.18474	4.55494e-05	0.314999	17.1916	NA		TraesCS2B02G359400	-3.38663	1.48837e-19	11.9072	126.305	NA
TraesCS5D02G491700	-1.35805	0.0183187	9.42253	25.0938	759|778		TraesCS2D02G573200	-3.82857	9.08891e-293	92.1632	1317.76	NA		TraesCS2B02G359500	-1.04853	0.0168861	14.833	31.6919	823
TraesCS5D02G493300	-1.2328	4.36374e-09	50.5019	120.513	NA		TraesCS2D02G574000	-2.97704	0.0160891	0	4.47011	317		TraesCS2B02G360900	-1.02597	4.4522e-15	147.97	301.826	NA
TraesCS5D02G501000	-1.23532	5.63882e-05	21.7246	52.032	NA		TraesCS2D02G574300	-4.62291	9.93971e-07	0	17.2517	NA		TraesCS2B02G363700	-1.52738	0.0386244	5.77627	17.6684	433
TraesCS5D02G504900	-1.40878	0.0363225	5.72568	16.4586	161|829		TraesCS2D02G574500	-4.2413	1.22533e-05	0	12.245	134|905		TraesCS2B02G364600	-1.98715	3.12285e-27	78.7292	313.718	NA
TraesCS5D02G507800	-1.2476	0.0350507	8.86446	21.9175	152|755		TraesCS2D02G575000	-4.60619	9.09968e-07	0	16.6919	391		TraesCS2B02G365900	-1.14183	6.73714e-87	748.31	1651.78	NA
TraesCS5D02G513000	-2.33895	6.46389e-07	7.5868	39.9765	562|738		TraesCS2D02G576500	-4.21661	2.80182e-05	0	11.4795	553		TraesCS2B02G366100	-1.30179	0.0486616	4.87786	12.7432	202|214|687
TraesCS5D02G515300	-1.10671	5.6672e-82	516.266	1114	NA		TraesCS2D02G576900	-2.03935	0.0487393	1.3602	7.11266	942		TraesCS2B02G366800	-1.36668	1.63464e-26	146.634	378.77	NA
TraesCS5D02G524100	-1.97348	0.000769353	5.04612	21.3247	698		TraesCS2D02G577000	-2.24054	0.000109569	4.10122	22.128	27		TraesCS2B02G367100	-1.12499	0.000495418	22.8647	50.4056	675
TraesCS5D02G537300	-1.06927	0.0314717	15.2175	32.7976	NA		TraesCS2D02G582200	-4.45441	8.58822e-06	0	13.6421	NA		TraesCS2B02G368600	-3.84066	0.000226995	0.393011	15.37	962
TraesCS5D02G543300	-1.83099	2.98609e-07	26.4318	95.6494	471|885		TraesCS2D02G582500	-5.80481	8.0834e-12	1.03576	84.2918	NA		TraesCS2B02G370400	-1.13552	2.2051e-81	1057.11	2323.64	NA
TraesCS5D02G544600	-2.01311	0.00157698	3.18156	14.2273	NA		TraesCS2D02G582600	-4.03974	0.000552211	0	9.83413	267|315|487|898		TraesCS2B02G371000	-2.41341	0.00630861	1.00572	8.11778	38|607|648|674
TraesCS5D02G550100	-3.04165	7.43617e-53	23.2033	194.569	142|577		TraesCS2D02G585800	-3.47211	2.88907e-117	47.2558	527.26	342|440		TraesCS2B02G371200	-1.73209	1.16896e-89	371.087	1233.49	NA
TraesCS5D02G552000	-1.04267	1.76491e-08	63.9999	132.583	495		TraesCS2D02G588000	-3.06114	0.0121971	0.335442	7.95166	636|946		TraesCS2B02G376100	-1.24018	3.64038e-30	180.779	428.312	NA
TraesCS5D02G555200	-1.95981	0.00709346	1.84139	8.77709	NA		TraesCS2D02G592100	-1.39314	0.00116269	12.7803	34.709	NA		TraesCS2B02G377700	-2.4132	0.000107388	3.58954	21.3545	263
TraesCS5D02G557400	-1.50075	6.22615e-05	20.7714	60.3071	441|995		TraesCS2D02G595900	-1.77721	3.32721e-12	27.5691	95.4879	139		TraesCS2B02G381200	-1.35882	3.08933e-91	560.372	1436.96	953
TraesCS5D02G559000	-3.40243	3.05211e-13	4.26284	46.0859	NA		TraesCS2D02G600200	-1.0269	3.93382e-11	104.51	213.624	NA		TraesCS2B02G381600	-3.68399	0	740.086	9517.01	111
TraesCS5D02G565800	-1.04766	0.0247552	9.13228	19.4994	55		TraesCS2D02G601200	-3.08184	0.00131584	0	5.59151	NA		TraesCS2B02G382600	-1.03897	1.11294e-06	60.3391	124.318	NA
TraesCS5D02G566200	-1.09755	1.54523e-06	32.0935	70.1164	NA		TraesCS3A02G009000	-1.1423	2.73992e-08	38.8344	86.2852	NA		TraesCS2B02G383100	-1.68974	1.63711e-110	844.392	2725.12	NA
TraesCS6A02G010100	-2.14309	0.034248	0.872956	5.89714	793		TraesCS3A02G010300	-1.52013	7.76502e-69	279.6	803.454	50|626		TraesCS2B02G383500	-1.82315	0.0204011	2.75258	11.7329	NA
TraesCS6A02G011500	-2.60829	2.93386e-06	2.66464	18.8185	NA		TraesCS3A02G022200	-2.03679	0	522.56	2146.57	NA		TraesCS2B02G383600	-1.28484	7.50835e-57	293.23	715.194	566
TraesCS6A02G033400	-1.10896	0.0060526	15.0113	32.5596	399|910		TraesCS3A02G033900	-1.43043	0	17498.6	47175.1	341		TraesCS2B02G385200	-2.34526	0.00167017	2.92222	17.2009	392|511
TraesCS6A02G033800	-2.13047	1.2284e-05	5.03933	24.8604	300|555		TraesCS3A02G034000	-1.60173	9.23052e-28	106.66	324.885	224|333|396		TraesCS2B02G385500	-3.1363	0.000138122	2.93385	28.5535	69
TraesCS6A02G037900	-2.0729	0.000368833	4.23626	19.1873	NA		TraesCS3A02G034500	-1.64446	3.59911e-259	3698.68	11571	957		TraesCS2B02G385800	-2.4867	1.475e-07	4.78375	29.4829	211|841
TraesCS6A02G045800	-1.58777	6.10667e-05	10.5528	32.947	NA		TraesCS3A02G035300	-2.61267	2.75336e-67	63.8267	393.704	NA		TraesCS2B02G386700	-1.78479	7.50117e-27	73.602	255.884	513
TraesCS6A02G046500	-1.31185	1.35169e-05	18.626	48.2182	677		TraesCS3A02G035400	-1.01206	1.87847e-13	129.116	260.934	584|807		TraesCS2B02G388800	-1.40285	6.50557e-06	16.8534	45.975	NA
TraesCS6A02G047700	-1.28429	7.00384e-29	119.746	290.927	618		TraesCS3A02G037700	-1.30128	0.000114391	19.2647	48.7031	NA		TraesCS2B02G390300	-1.63195	3.02538e-12	30.5633	95.8279	NA
TraesCS6A02G048600	-1.22007	5.56032e-72	358.24	834.159	617		TraesCS3A02G042700	-2.67165	0.0042349	0	4.41727	811		TraesCS2B02G390500	-1.18691	0.0242017	12.5846	29.6687	NA
TraesCS6A02G049900	-1.11147	5.75888e-06	35.3091	76.183	NA		TraesCS3A02G050800	-4.71353	1.50176e-27	4.22671	131.613	561|614|783		TraesCS2B02G390700	-1.03954	9.53239e-09	59.7357	123.45	NA
TraesCS6A02G050300	-1.13982	6.13454e-07	43.4012	97.2996	NA		TraesCS3A02G051200	-1.08057	0.0134049	17.5738	38.1846	319		TraesCS2B02G390800	-2.35557	1.59843e-11	19.0724	98.733	NA
TraesCS6A02G050800	-1.25282	1.58271e-17	131.605	314.891	NA		TraesCS3A02G052600	-1.88488	0.0381916	0	2.25733	189|714		TraesCS2B02G390900	-1.75102	1.25656e-36	115.617	389.795	NA
TraesCS6A02G051200	-1.17026	1.76091e-38	261.756	590.961	NA		TraesCS3A02G053500	-1.92395	0.00222969	3.83782	16.1606	665|983		TraesCS2B02G393100	-2.3481	0.0244753	2.02572	13.4833	NA
TraesCS6A02G051300	-1.49989	0.00828458	7.61418	22.8912	426		TraesCS3A02G059000	-3.44077	0.00384208	0.308546	9.51733	126		TraesCS2B02G395900	-1.18509	4.68131e-24	235.255	534.625	327|752
TraesCS6A02G051500	-1.04284	1.78545e-06	45.6344	94.7392	80		TraesCS3A02G059700	-1.29578	0.0259608	5.59845	15.0169	309		TraesCS2B02G396000	-1.0344	0.0107634	19.8762	41.2041	NA
TraesCS6A02G053000	-1.40972	2.60237e-11	64.2916	171.27	NA		TraesCS3A02G067700	-1.31423	0.000282988	14.9358	38.1053	NA		TraesCS2B02G396700	-1.45962	0	9057.79	24912.6	NA
TraesCS6A02G055100	-1.93159	2.37617e-05	17.7466	70.2635	4		TraesCS3A02G072700	-1.10547	0.00230497	30.2706	66.4663	NA		TraesCS2B02G396800	-1.07063	0	13294.7	27924.9	595
TraesCS6A02G055200	-1.87834	0.00239537	6.82557	27.3037	NA		TraesCS3A02G073600	-2.21015	2.83134e-05	4.96491	24.9347	NA		TraesCS2B02G397900	-2.69868	0.000524704	3.15065	23.7761	656|851
TraesCS6A02G055400	-1.66518	1.9238e-12	32.7477	106.608	709|729		TraesCS3A02G075800	-2.42483	2.30103e-16	15.5309	84.8624	NA		TraesCS2B02G398900	-1.39014	2.16334e-07	38.4942	101.944	269
TraesCS6A02G056100	-1.84111	6.43245e-07	21.7152	80.2283	NA		TraesCS3A02G075900	-1.21307	1.78768e-244	4658.92	10802.2	437|521		TraesCS2B02G400100	-2.03328	9.84688e-10	22.8014	95.016	3|348|633
TraesCS6A02G056500	-1.15695	0.000189643	29.6787	67.298	750		TraesCS3A02G076300	-1.29279	2.12955e-14	63.7499	157.29	NA		TraesCS2B02G400300	-1.50693	5.57035e-09	42.3967	121.43	NA
TraesCS6A02G058700	-1.35046	2.01865e-262	1550.59	3955.32	NA		TraesCS3A02G077400	-1.04691	2.57266e-77	890.696	1841.15	312|678		TraesCS2B02G403000	-1.07363	6.42057e-35	298.719	629.479	938
TraesCS6A02G059400	-1.13955	1.37007e-21	209.94	463.435	43		TraesCS3A02G078100	-1.37771	5.96463e-05	22.6909	60.2442	239|988		TraesCS2B02G406300	-1.82094	0.0029348	5.59071	21.0783	NA
TraesCS6A02G059700	-3.04385	7.08436e-36	11.4255	99.0034	NA		TraesCS3A02G078400	-1.59936	1.33726e-09	25.9876	80.0742	684		TraesCS2B02G409400	-1.06319	1.66668e-21	251.273	525.541	658
TraesCS6A02G063200	-1.69311	1.81892e-78	261.37	847.085	540		TraesCS3A02G082900	-5.10917	2.09248e-06	0	19.8288	176|234		TraesCS2B02G414200	-1.46874	2.09471e-45	287.333	797.771	276|703
TraesCS6A02G063900	-1.1678	4.88601e-11	101.41	229.298	257		TraesCS3A02G083300	-1.64313	0.0247373	2.77894	10.015	NA		TraesCS2B02G414400	-2.33389	3.5416e-51	86.0845	437.77	NA
TraesCS6A02G065900	-1.80897	8.55491e-25	56.7952	198.676	NA		TraesCS3A02G084200	-2.17862	1.67975e-22	28.0037	128.368	NA		TraesCS2B02G414900	-1.21865	0.00716023	9.66361	23.4747	766
TraesCS6A02G066100	-2.5124	0.000445339	2.85006	19.0649	199|89		TraesCS3A02G088800	-2.032	0.000341397	4.31113	19.727	591|706|741		TraesCS2B02G415900	-1.7038	9.95209e-117	788.58	2569.04	NA
TraesCS6A02G066900	-1.39011	5.28752e-38	149.243	392.389	305		TraesCS3A02G094400	-2.11921	2.74528e-05	4.92633	25.204	NA		TraesCS2B02G417000	-1.30103	4.66968e-142	1204.15	2969.56	NA
TraesCS6A02G068900	-1.40562	1.1428e-126	6913.3	18327.6	809		TraesCS3A02G099700	-2.50818	0.00034965	2.03861	15.2061	NA		TraesCS2B02G418900	-1.03539	3.08741e-10	93.0639	191.518	NA
TraesCS6A02G069500	-1.24804	4.65544e-08	35.0548	84.0471	734		TraesCS3A02G102000	-1.87127	7.40439e-08	18.2135	68.4582	NA		TraesCS2B02G419000	-1.25781	2.44883e-05	26.7294	64.586	NA
TraesCS6A02G070200	-1.48761	4.8772e-08	26.9359	78.2188	NA		TraesCS3A02G104100	-1.04598	1.26921e-07	50.5159	104.98	NA		TraesCS2B02G419100	-2.13961	1.82316e-71	123.278	545.241	NA
TraesCS6A02G070600	-1.11743	0.00432318	15.9551	35.7297	NA		TraesCS3A02G105600	-2.2499	3.81026e-05	4.13422	21.8189	NA		TraesCS2B02G419400	-1.96638	1.07444e-121	251.494	985.468	203|227|56|977
TraesCS6A02G071100	-1.70468	0.0291892	2.28611	9.63971	NA		TraesCS3A02G105700	-1.20972	5.66909e-11	53.3777	124.246	286|923		TraesCS2B02G419800	-1.32509	0.0473121	4.95939	13.5043	NA
TraesCS6A02G071400	-1.36684	9.3669e-17	57.1064	147.677	264|280|327|343|390		TraesCS3A02G108200	-2.46129	0.00889037	1.14419	9.33619	NA		TraesCS2B02G420500	-1.02567	1.56583e-23	319.436	651.124	376
TraesCS6A02G072200	-1.19219	0.000162023	32.6198	76.1459	NA		TraesCS3A02G109000	-2.48076	9.12321e-23	20.1822	115.574	NA		TraesCS2B02G425600	-2.51616	0	1457.1	8328.37	37
TraesCS6A02G072600	-1.0573	0.0116484	14.5914	30.8353	355|843		TraesCS3A02G109600	-1.45142	1.63344e-05	14.8305	41.4618	293		TraesCS2B02G427300	-1.17885	0.00366831	107.906	250.333	NA
TraesCS6A02G073300	-1.48539	1.08923e-19	100.802	281.684	NA		TraesCS3A02G112600	-1.07574	5.93389e-30	243.86	514.797	NA		TraesCS2B02G427800	-1.48745	5.41712e-16	76.4456	214.761	589
TraesCS6A02G077500	-1.35702	2.23778e-26	141.158	362.533	694		TraesCS3A02G112900	-1.56808	0	10725.9	31814	NA		TraesCS2B02G428200	-1.96809	3.9667e-12	29.5092	116.605	140|16|47
TraesCS6A02G077800	-1.06384	1.56355e-112	1558.13	3257.83	783		TraesCS3A02G113000	-1.31914	3.21865e-171	10277.7	25658.6	600|615|876		TraesCS2B02G430000	-1.48155	1.0908e-116	525.681	1468.3	222
TraesCS6A02G078700	-1.3215	0.000773695	24.037	60.662	428		TraesCS3A02G113100	-1.83278	1.84531e-233	23631.1	84258	NA		TraesCS2B02G430800	-2.21458	2.69603e-51	111.402	520.992	320|327|626|63|720
TraesCS6A02G079000	-1.36876	7.78881e-32	120.701	313.008	24|968		TraesCS3A02G116900	-1.05615	5.58016e-06	36.8046	77.1775	21|860		TraesCS2B02G431000	-1.06324	0.00384827	20.5943	43.6824	281|880|923
TraesCS6A02G082900	-1.38209	1.96576e-43	280.99	733.302	NA		TraesCS3A02G118400	-2.21335	0.0428565	0.701838	4.94143	NA		TraesCS2B02G432000	-2.77606	0.00153377	1.02847	11.0157	NA
TraesCS6A02G084900	-1.28274	4.22374e-06	20.3982	50.2472	90		TraesCS3A02G119500	-1.73002	4.42094e-11	23.5003	79.5681	NA		TraesCS2B02G432900	-1.36245	0.000808652	9.82134	26.4399	NA
TraesCS6A02G085100	-1.94568	8.5027e-13	19.3961	77.6973	NA		TraesCS3A02G127300	-2.56668	6.13853e-223	221.968	1319.02	NA		TraesCS2B02G433400	-1.82025	1.06422e-148	560.132	1979.77	306|547
TraesCS6A02G085200	-1.05238	6.05418e-10	76.1926	157.7	NA		TraesCS3A02G129800	-1.66437	2.09024e-15	37.1035	119.022	134		TraesCS2B02G434100	-2.85811	0.000210398	5.82311	53.458	NA
TraesCS6A02G085300	-1.63636	2.34302e-26	70.5401	218.554	NA		TraesCS3A02G130800	-2.01269	5.47025e-37	65.1295	265.456	NA		TraesCS2B02G435000	-1.98921	7.5298e-17	68.8966	274.222	59
TraesCS6A02G086300	-1.49127	7.13091e-156	10100.4	28417.8	NA		TraesCS3A02G131200	-1.39736	7.60549e-26	112.623	298.353	423		TraesCS2B02G438600	-1.77755	4.02283e-07	16.2209	56.5379	542|55
TraesCS6A02G086600	-1.39481	3.69171e-58	213.168	561.912	538|672|963|986		TraesCS3A02G132000	-1.65626	8.60508e-54	155.341	490.555	NA		TraesCS2B02G439500	-1.42059	0.000302173	15.0977	41.1307	NA
TraesCS6A02G086800	-1.26267	1.52496e-10	56.0493	135.844	NA		TraesCS3A02G133000	-2.62773	3.32077e-15	11.8442	76.1523	947		TraesCS2B02G443900	-1.09575	2.98416e-15	143.657	308.003	NA
TraesCS6A02G087200	-1.68942	0.0132393	3.39072	12.2924	573		TraesCS3A02G135600	-2.32575	8.60311e-05	4.04382	22.7636	NA		TraesCS2B02G444000	-1.20354	5.48047e-11	71.9562	166.198	307
TraesCS6A02G087500	-1.12517	3.44356e-05	25.2318	54.8151	NA		TraesCS3A02G137300	-1.71267	0.0318586	3.00367	11.1404	282|76|817		TraesCS2B02G444700	-1.4617	4.24129e-114	569.934	1569.52	NA
TraesCS6A02G087600	-1.31088	1.34173e-262	2333.67	5794.71	51		TraesCS3A02G137600	-1.41812	0.040092	4.38794	12.9104	NA		TraesCS2B02G447600	-2.28102	0.0295079	0	3.08228	NA
TraesCS6A02G087800	-1.17788	2.00789e-08	35.3776	79.8286	NA		TraesCS3A02G149900	-3.18754	7.45224e-21	9.93417	95.2793	631		TraesCS2B02G451000	-2.15316	0.00790651	2.41117	13.0741	NA
TraesCS6A02G088100	-1.28472	2.29156e-16	60.63	147.963	446|566		TraesCS3A02G151200	-1.60922	0.0372092	3.43872	11.9339	NA		TraesCS2B02G451400	-1.18734	0.0247993	5.85083	14.1695	845
TraesCS6A02G088300	-1.2852	8.97256e-13	54.8918	134.309	339|919		TraesCS3A02G151500	-2.48456	0.0268114	0	2.69578	983		TraesCS2B02G451900	-2.05115	0.0478772	1.4923	7.82123	762|784
TraesCS6A02G088800	-1.0168	6.43268e-11	79.1197	160.386	416		TraesCS3A02G154800	-1.32509	2.25932e-08	32.1242	81.4769	186		TraesCS2B02G454500	-4.59316	4.61412e-161	36.3182	882.06	NA
TraesCS6A02G089000	-1.11062	6.00317e-15	95.7298	208.917	125		TraesCS3A02G157300	-1.90674	0.0380295	1.61486	7.69382	NA		TraesCS2B02G456300	-1.0441	1.10232e-09	70.0995	145.444	NA
TraesCS6A02G091300	-1.22008	1.24177e-06	42.1228	98.6048	169		TraesCS3A02G157700	-1.38964	5.28891e-09	33.9037	90.0924	420|714|952		TraesCS2B02G457700	-1.59336	0.00404393	6.75387	21.5155	754
TraesCS6A02G091500	-1.13235	2.80774e-72	512.273	1124.31	168|865|977		TraesCS3A02G160500	-1.06748	2.55206e-09	76.134	159.966	315		TraesCS2B02G458400	-1.7949	1.05279e-12	32.4746	113.692	384
TraesCS6A02G093000	-6.02403	6.96577e-10	0.317022	67.456	NA		TraesCS3A02G165700	-1.05205	2.90462e-08	74.5762	156.349	NA		TraesCS2B02G459000	-1.78177	1.09841e-250	783.325	2696.56	101
TraesCS6A02G093300	-1.25371	2.12485e-58	370.862	883.798	231|509		TraesCS3A02G166500	-1.43635	3.16168e-79	310.064	840.805	201		TraesCS2B02G459300	-2.74252	0	1064.03	7120.36	739
TraesCS6A02G094100	-1.98449	0.00544431	2.55703	11.3748	718|847		TraesCS3A02G167400	-1.12613	9.39242e-07	49.9611	109.856	NA		TraesCS2B02G461400	-2.23493	1.91291e-89	176.695	834.329	NA
TraesCS6A02G094200	-1.60941	2.07602e-141	424.599	1294.92	NA		TraesCS3A02G169100	-1.34244	8.33076e-16	70.773	181.036	337		TraesCS2B02G461800	-1.67727	4.67133e-80	240.313	770.698	NA
TraesCS6A02G094300	-1.67505	1.69325e-196	665.295	2128.5	762		TraesCS3A02G170000	-1.2306	3.16512e-09	38.1277	90.4923	NA		TraesCS2B02G462300	-1.16437	5.84528e-09	58.934	132.302	NA
TraesCS6A02G094400	-1.5304	2.64403e-145	390.133	1131.87	893		TraesCS3A02G170800	-1.09145	3.4457e-74	817.638	1743.16	74		TraesCS2B02G462600	-2.03889	0.0479742	1.41713	8.22297	NA
TraesCS6A02G094500	-2.11963	2.99111e-55	113.49	493.969	230|808		TraesCS3A02G175400	-1.45481	4.70746e-06	19.0179	53.0699	206|341|859		TraesCS2B02G464000	-1.43688	0.00380373	6.71499	19.0602	301|313|320
TraesCS6A02G094600	-1.7076	1.88277e-36	103.986	339.945	714		TraesCS3A02G176000	-1.71342	0.00037476	7.05808	24.8391	565|696		TraesCS2B02G465300	-1.16998	9.75809e-13	114.199	257.544	75
TraesCS6A02G095200	-1.59532	2.1841e-87	176.945	535.951	NA		TraesCS3A02G179500	-1.14238	0.00583412	15.1762	34.2838	NA		TraesCS2B02G465600	-1.49764	1.40679e-25	98.0649	277.338	NA
TraesCS6A02G096100	-1.22464	0.00141423	10.7224	25.6511	374		TraesCS3A02G179800	-1.72618	0.0301245	2.5622	9.97575	NA		TraesCS2B02G470900	-1.10991	2.18824e-08	123.465	267.737	NA
TraesCS6A02G096300	-1.3253	1.07448e-18	71.9737	181.026	164|213|254		TraesCS3A02G182800	-1.19054	0.00514888	13.3549	31.4813	140		TraesCS2B02G472100	-1.34302	7.67565e-240	1336.39	3392.44	NA
TraesCS6A02G096800	-2.24501	0.0484665	0	2.50402	NA		TraesCS3A02G183100	-2.79062	0.00886072	0	4.44617	628|868		TraesCS2B02G472900	-2.59954	0.00570248	0	4.30851	765
TraesCS6A02G098400	-1.03167	0.00072919	20.2944	41.6917	NA		TraesCS3A02G184300	-1.19216	7.42403e-23	142.352	325.965	NA		TraesCS2B02G474000	-1.43743	0.0018256	9.41723	26.1518	NA
TraesCS6A02G098600	-1.38366	8.70657e-21	101.039	265.415	121		TraesCS3A02G184400	-1.4253	0.00370637	9.89222	27.8167	374		TraesCS2B02G474900	-1.32662	5.16314e-05	26.8368	68.5686	171|348|357
TraesCS6A02G099000	-1.50427	4.0546e-97	598.574	1697.8	NA		TraesCS3A02G185800	-1.33428	2.05919e-101	501.111	1265.89	NA		TraesCS2B02G475800	-2.48825	0.0454061	0.357242	4.98289	471|84
TraesCS6A02G099400	-1.08307	5.24785e-08	68.461	145.959	23		TraesCS3A02G187100	-1.03225	0.0220876	12.2447	25.854	239		TraesCS2B02G476900	-1.3335	9.34018e-64	437.261	1102.7	593|81
TraesCS6A02G099800	-1.06071	1.05958e-166	1854.78	3865.93	763		TraesCS3A02G187900	-1.10433	2.30542e-12	112.452	241.558	338		TraesCS2B02G482500	-2.26755	0.000500644	20.3515	111.002	729
TraesCS6A02G099900	-1.35466	0.0376779	4.80366	13.3319	NA		TraesCS3A02G191100	-1.76384	8.26506e-18	33.4161	114.903	523|833		TraesCS2B02G483400	-3.89161	8.39906e-63	20.2601	311.595	NA
TraesCS6A02G102000	-1.0964	0.00495615	22.047	47.9814	337		TraesCS3A02G198800	-2.34802	0.0186861	1.04859	8.12008	NA		TraesCS2B02G485100	-1.08026	0.000258964	44.6506	95.1292	NA
TraesCS6A02G102100	-1.00184	4.44778e-157	1460.18	2919.95	47		TraesCS3A02G199400	-1.82358	3.5044e-228	500.939	1773.03	NA		TraesCS2B02G485600	-1.04773	2.28966e-93	1106.16	2287.88	376
TraesCS6A02G102200	-1.22509	9.00983e-12	54.696	128.686	309		TraesCS3A02G199600	-1.21006	3.57532e-216	1634.42	3783.12	948		TraesCS2B02G487300	-2.49667	7.523e-47	40.6134	234.061	NA
TraesCS6A02G105400	-1.00426	1.46428e-48	607.061	1218.9	NA		TraesCS3A02G207800	-1.07955	1.31999e-17	166.695	352.675	158		TraesCS2B02G487500	-5.78784	8.62496e-25	2.75707	228.331	NA
TraesCS6A02G111800	-1.00783	0.0373676	9.96029	20.3647	928		TraesCS3A02G212900	-1.06158	1.18332e-05	45.8905	96.7053	NA		TraesCS2B02G489600	-1.78883	0	4045.22	13979.2	418|511|797
TraesCS6A02G139000	-5.23883	2.98849e-10	0.890882	51.7463	174|798		TraesCS3A02G213100	-2.25829	0.0283082	0	2.92509	478		TraesCS2B02G491800	-2.07213	0.00821626	3.80134	17.2979	120|571|798
TraesCS6A02G139100	-3.98672	2.42287e-20	3.77713	66.5233	57|847		TraesCS3A02G215400	-1.00519	5.8979e-06	45.085	91.0128	521|83|859		TraesCS2B02G495400	-1.64503	1.95884e-33	114.255	357.262	801
TraesCS6A02G140300	-1.82265	0.00709098	4.42429	17.2018	321|384		TraesCS3A02G215800	-3.45948	0.0035006	0	5.99429	NA		TraesCS2B02G498100	-1.66502	2.46733e-14	62.5957	198.444	137|153|189|74|809|90
TraesCS6A02G142300	-2.35584	4.23336e-11	16.4033	84.6064	NA		TraesCS3A02G215900	-2.9448	0.010858	0	4.1444	182		TraesCS2B02G506100	-1.43999	3.66843e-11	57.3091	156.593	NA
TraesCS6A02G155800	-1.78624	0.00671523	2.5172	11.0236	899		TraesCS3A02G216800	-2.13453	6.23119e-164	213.369	937.347	200|52|602		TraesCS2B02G507600	-1.85488	0.0443813	0	2.0503	960
TraesCS6A02G163100	-3.46083	3.69143e-16	4.64016	57.4149	NA		TraesCS3A02G219600	-1.06677	0.00276047	17.791	37.906	967		TraesCS2B02G509700	-4.1061	6.4345e-05	0.361479	17.4564	NA
TraesCS6A02G165100	-3.95699	3.38342e-61	12.0196	185.724	NA		TraesCS3A02G221800	-1.77766	4.94024e-19	51.3116	177.066	NA		TraesCS2B02G512700	-1.52104	0.000831565	22.0182	64.3876	164|675
TraesCS6A02G165200	-2.2075	0.0305009	0.33324	3.40607	379		TraesCS3A02G224000	-1.66438	0.00271434	5.76778	19.7654	376|677|935		TraesCS2B02G521300	-1.94596	3.37037e-12	25.3441	98.6724	NA
TraesCS6A02G171800	-1.66892	0.00114295	5.82221	19.692	961|967		TraesCS3A02G228700	-1.10108	1.04566e-13	99.6419	214.48	751		TraesCS2B02G530600	-1.33739	4.5378e-19	170.819	432.497	577
TraesCS6A02G171900	-1.01185	3.92249e-06	26.1372	52.8641	NA		TraesCS3A02G229900	-2.45579	1.74901e-111	197.594	1088.16	626|777		TraesCS2B02G540300	-1.54011	2.94501e-32	93.9641	274.237	NA
TraesCS6A02G192100	-6.79088	8.02025e-61	3.78143	488.518	336|369		TraesCS3A02G231100	-1.36265	9.83515e-195	1772.29	4559.19	NA		TraesCS2B02G548400	-3.80304	4.10407e-12	4.08546	65.2898	136
TraesCS6A02G194200	-7.35098	6.48661e-25	1.09361	265.038	NA		TraesCS3A02G231900	-1.30681	2.10868e-92	468.144	1159.72	NA		TraesCS2B02G549000	-4.48019	1.74358e-14	2.19013	64.2158	NA
TraesCS6A02G200400	-1.52771	0.0402342	4.25584	13.3682	785		TraesCS3A02G232000	-2.06086	1.16147e-05	7.59465	33.1814	233|726		TraesCS2B02G549300	-1.74498	0.0300993	2.49069	9.85753	NA
TraesCS6A02G224000	-1.12902	8.22534e-08	73.0608	160.625	NA		TraesCS3A02G232100	-1.41042	1.67697e-97	410.473	1092.1	NA		TraesCS2B02G549400	-5.74701	1.44579e-20	1.83772	140.384	NA
TraesCS6A02G224100	-1.40208	0.029074	43.4756	121.458	NA		TraesCS3A02G236200	-2.35183	4.2903e-93	117.161	598.472	910		TraesCS2B02G549500	-1.69705	1.11929e-26	59.4291	193.732	188|931
TraesCS6A02G224200	-1.25226	0.00806856	59.0472	144.652	NA		TraesCS3A02G238300	-2.30273	0.0296937	0.659486	6.05464	NA		TraesCS2B02G549600	-9.56201	6.84925e-26	0.738856	1435.91	380|498
TraesCS6A02G224400	-1.22946	0.000142543	25.2253	59.3355	NA		TraesCS3A02G239400	-1.74877	5.91115e-82	199.255	670.394	NA		TraesCS2B02G550000	-7.91997	3.85636e-64	3.41974	1026.06	143
TraesCS6A02G227800	-1.39238	1.50815e-17	59.437	157.257	NA		TraesCS3A02G239800	-1.24788	6.65678e-06	22.6889	54.9887	NA		TraesCS2B02G550200	-3.89622	5.99555e-22	5.25435	89.0124	469
TraesCS6A02G240700	-1.26443	2.55025e-11	51.1885	123.049	330|789|982		TraesCS3A02G242600	-1.76482	5.50177e-06	8.21627	29.549	205|238|761		TraesCS2B02G550600	-6.30454	9.10449e-11	0	58.0719	170
TraesCS6A02G243300	-1.28076	4.0484e-39	217.822	527.978	563|892|932		TraesCS3A02G244700	-1.50768	5.00273e-06	20.4756	59.8445	557|632|722		TraesCS2B02G550700	-2.50287	4.44107e-06	3.46261	24.2136	NA
TraesCS6A02G259900	-1.15782	0.00575812	11.0271	25.0038	NA		TraesCS3A02G245500	-1.45664	1.22674e-61	199.031	546.643	NA		TraesCS2B02G551100	-4.42393	8.66585e-24	4.38705	105.347	NA
TraesCS6A02G262500	-1.18113	0.00506703	26.5822	62.0308	821		TraesCS3A02G245809	-1.26365	0.0323785	7.22619	18.3692	NA		TraesCS2B02G552400	-2.68433	6.92472e-23	14.6426	97.326	117|137|149|27
TraesCS6A02G270400	-1.46948	0.00249762	6.07909	17.499	31|883		TraesCS3A02G246200	-1.2929	0.0201438	6.95482	17.9176	NA		TraesCS2B02G553000	-3.49575	3.42412e-16	6.35343	78.3093	41
TraesCS6A02G277300	-1.1519	4.83674e-07	60.7058	135.34	628		TraesCS3A02G248700	-1.4242	8.393e-05	13.8298	37.9211	252|268		TraesCS2B02G553300	-2.65121	0.00405964	0.743947	8.28274	NA
TraesCS6A02G277700	-1.08502	0.000642168	27.0312	58.1727	NA		TraesCS3A02G256200	-1.9288	5.20518e-100	200.978	767.877	778|948		TraesCS2B02G553400	-6.53522	1.13617e-34	2.61387	314.968	NA
TraesCS6A02G282600	-1.05549	0.0286526	12.1116	26.2763	NA		TraesCS3A02G257000	-1.15743	9.67994e-17	108.109	241.865	NA		TraesCS2B02G553500	-3.65492	1.23294e-164	54.4091	690.465	565
TraesCS6A02G288300	-1.07629	0.000796504	27.4204	58.4881	342		TraesCS3A02G258000	-1.55492	2.74526e-06	12.3425	37.6962	147|307|89		TraesCS2B02G553600	-5.3377	2.03453e-77	10.3763	447.755	725
TraesCS6A02G297800	-1.13583	6.24464e-05	31.2807	70.9518	145		TraesCS3A02G260600	-1.08641	1.5645e-19	136.348	290.106	606		TraesCS2B02G554300	-2.6907	1.19122e-06	3.21061	23.5901	NA
TraesCS6A02G315800	-2.8274	0.00816298	0.242375	5.69427	682		TraesCS3A02G260800	-2.42925	0.00059618	3.0166	17.585	927		TraesCS2B02G554900	-7.33638	1.52472e-44	2.45616	553.494	NA
TraesCS6A02G316900	-2.81684	5.95921e-12	10.3478	75.9191	615		TraesCS3A02G263000	-1.79586	1.22028e-44	111.198	387.921	740		TraesCS2B02G555100	-4.7365	7.57246e-06	0	16.5831	NA
TraesCS6A02G317900	-1.76425	0.0154971	2.6148	10.4572	NA		TraesCS3A02G263200	-1.43686	0.00519316	6.90341	19.5411	NA		TraesCS2B02G555200	-6.76137	1.62545e-13	0	103.462	667|891
TraesCS6A02G326200	-1.09586	8.37481e-49	374.097	797.933	36		TraesCS3A02G263300	-2.41684	0.0173692	0	3.14434	NA		TraesCS2B02G555300	-4.77086	1.1797e-06	0	17.3908	NA
TraesCS6A02G329300	-1.01852	0.0374081	9.32052	19.3503	379		TraesCS3A02G269100	-2.10869	2.52774e-05	6.3339	29.2807	NA		TraesCS2B02G555400	-6.15952	0	80.6973	5813.47	553|806
TraesCS6A02G338200	-1.89984	0.017074	3.77267	15.6439	432|844		TraesCS3A02G269900	-1.43556	6.54785e-32	149.99	407.233	517		TraesCS2B02G555700	-8.49219	3.03647e-19	0	369.413	492
TraesCS6A02G367300	-1.00301	0.0371518	12.4149	25.2015	NA		TraesCS3A02G271700	-1.07874	0.00339352	15.9668	34.248	133|74		TraesCS2B02G556100	-3.00116	2.11326e-28	15.6266	130.517	NA
TraesCS6A02G369800	-3.1898	2.66743e-22	8.7279	82.4952	NA		TraesCS3A02G273100	-1.09742	0.00047604	21.125	45.7822	NA		TraesCS2B02G556600	-3.93542	4.91268e-126	33.7089	527.026	570|884
TraesCS6A02G372600	-1.16224	2.95687e-05	23.2535	51.638	991		TraesCS3A02G273500	-1.40165	0.00356604	9.06705	25.1449	NA		TraesCS2B02G556700	-3.70314	8.6297e-37	10.6311	148.862	355|389|642
TraesCS6A02G382800	-2.08576	1.41685e-06	16.7232	74.9573	575		TraesCS3A02G274000	-1.30531	1.17642e-75	379.061	937.138	695		TraesCS2B02G556800	-4.12695	8.34912e-30	6.40101	122.112	354|658|720
TraesCS6A02G386200	-3.23716	0.00152734	0	4.28421	NA		TraesCS3A02G274900	-1.11739	2.95744e-06	35.0567	77.0578	194|632|661|995		TraesCS2B02G556900	-5.02202	2.2922e-07	0.330584	36.7974	537
TraesCS6A02G403900	-2.90991	0.00149649	1.21567	13.1284	370		TraesCS3A02G280000	-1.00052	1.29121e-23	244.866	490.915	NA		TraesCS2B02G557000	-8.05774	2.71086e-51	2.64628	948.136	606
TraesCS6A02G408800	-2.56384	0.0454795	0.850091	8.87513	870		TraesCS3A02G281100	-2.70948	0.0398842	0	4.63125	283|392|418		TraesCS2B02G557100	-4.66925	2.76464e-06	0	16.5948	NA
TraesCS6A02G409500	-1.02378	9.06353e-22	136.812	279.466	NA		TraesCS3A02G282700	-1.56077	9.94554e-05	12.7906	39.0111	NA		TraesCS2B02G557700	-4.01827	0.000235141	0.336218	14.3813	224
TraesCS6A02G413000	-1.43	0.00173906	19.6371	54.648	398|548|557|73		TraesCS3A02G287700	-2.7969	8.12459e-07	2.99137	24.1755	NA		TraesCS2B02G557800	-3.10038	0.00207092	0	4.78907	204|567
TraesCS6A02G419900	-1.30222	0.0035552	9.84129	24.8875	460		TraesCS3A02G288800	-1.41193	5.69557e-09	36.4377	98.2245	NA		TraesCS2B02G558300	-3.45331	2.73365e-27	9.91706	113.706	995
TraesCS6B02G010300	-1.32932	3.74499e-05	16.2586	41.1501	NA		TraesCS3A02G291400	-4.38406	3.11859e-14	2.62694	65.7313	NA		TraesCS2B02G558400	-4.05083	6.74363e-134	32.3575	551.745	516|813
TraesCS6B02G015900	-1.36589	0.0210904	7.1375	19.6517	223		TraesCS3A02G293400	-1.42081	0.00169953	11.9914	33.438	230		TraesCS2B02G558800	-2.72117	9.06166e-08	3.95535	30.025	NA
TraesCS6B02G022400	-1.06045	6.07739e-68	768.301	1603.95	574|705		TraesCS3A02G293500	-1.23185	0.00630539	13.8459	33.5577	NA		TraesCS2B02G559000	-7.71255	1.12634e-14	0	146.805	114
TraesCS6B02G039500	-1.29397	2.53991e-09	41.2131	99.8472	53|737|797|823|877|917|943		TraesCS3A02G294500	-1.2991	3.54101e-217	2102.2	5175.24	663		TraesCS2B02G559100	-1.43318	5.38883e-05	14.2988	39.9945	212|885
TraesCS6B02G062100	-4.48096	3.3377e-28	5.43166	127.915	NA		TraesCS3A02G296100	-1.19263	1.34639e-80	507.836	1162	NA		TraesCS2B02G559200	-5.15392	3.89336e-83	12.3675	464.351	164|272|449|468|949
TraesCS6B02G063400	-1.81726	2.26082e-05	8.0851	28.9456	NA		TraesCS3A02G300200	-1.50456	3.19895e-09	33.8876	96.9946	376|67		TraesCS2B02G559300	-3.08417	1.35444e-203	110.749	936.662	NA
TraesCS6B02G068000	-1.45825	1.71799e-24	76.4294	210.719	NA		TraesCS3A02G300600	-3.98201	6.92574e-16	3.91653	68.2116	543|878|901		TraesCS2B02G559600	-3.50882	0.000143607	0	7.08766	600|640|646
TraesCS6B02G068100	-1.40805	0.00016386	14.6817	40.7658	680		TraesCS3A02G301900	-2.35435	3.20321e-17	13.9818	73.7551	NA		TraesCS2B02G560200	-2.57345	3.3375e-13	12.634	80.3027	NA
TraesCS6B02G071600	-1.03862	9.91964e-21	190.662	391.99	NA		TraesCS3A02G302100	-1.11995	3.40688e-193	2041.8	4438.85	15		TraesCS2B02G561100	-2.82149	0.000833307	1.802	16.0312	NA
TraesCS6B02G074100	-2.25499	0.00329219	0	3.29909	NA		TraesCS3A02G302300	-2.541	0.032696	0	4.2132	936		TraesCS2B02G562100	-1.09474	0.0103896	10.1135	22.6353	533
TraesCS6B02G080100	-2.39216	3.1906e-14	9.31762	51.4191	NA		TraesCS3A02G303000	-1.5704	0.00644484	5.55747	17.6304	199		TraesCS2B02G562300	-4.30912	2.83951e-186	39.8713	812.506	NA
TraesCS6B02G091100	-1.18212	0.00239586	13.6263	30.8315	437|473|954		TraesCS3A02G306500	-1.17413	0.02925	17.0218	40.1706	935		TraesCS2B02G562600	-3.80357	8.01897e-36	9.92308	147.961	NA
TraesCS6B02G091500	-2.46776	8.02345e-10	6.71314	40.1507	226|233		TraesCS3A02G307100	-1.38717	6.25612e-10	44.1551	117.06	872|894		TraesCS2B02G563000	-4.27183	2.20182e-06	0.700397	26.6414	824
TraesCS6B02G096900	-1.50613	0.0200768	4.51178	13.8007	67		TraesCS3A02G307200	-2.07841	7.31175e-38	74.0241	314.445	NA		TraesCS2B02G565200	-3.49617	0.00146549	0	6.75117	NA
TraesCS6B02G115200	-1.24448	8.67888e-09	29.2223	70.2163	477|789		TraesCS3A02G308600	-1.273	5.76173e-18	87.8643	213.176	NA		TraesCS2B02G566100	-4.33991	3.22255e-06	0	13.2372	517|672|906
TraesCS6B02G119026	-1.62247	0.0404183	2.82704	10.0467	515|572		TraesCS3A02G309800	-1.54484	8.3103e-180	644.674	1882.98	NA		TraesCS2B02G567500	-3.53045	0.000215811	0	6.80912	NA
TraesCS6B02G138700	-1.01429	0.0456483	8.96705	18.0588	206		TraesCS3A02G311800	-1.11246	0.00145279	20.243	44.3781	280		TraesCS2B02G567600	-6.92113	5.99378e-12	0.369006	140.458	29|866
TraesCS6B02G160000	-1.04809	9.11827e-05	34.4302	71.6768	589		TraesCS3A02G313200	-1.11895	3.93742e-88	9704.95	21089.7	206|421		TraesCS2B02G568000	-3.12973	0.00131994	0	4.84778	794|921
TraesCS6B02G160200	-1.55754	0.0439102	2.5826	8.65778	NA		TraesCS3A02G313500	-1.27046	7.97437e-81	431.63	1040.49	NA		TraesCS2B02G568700	-3.72167	0.000119465	0	8.13378	881
TraesCS6B02G167300	-1.98969	0.0236843	2.13755	10.5925	760|985		TraesCS3A02G313700	-1.61978	0.0078941	4.71835	15.9804	NA		TraesCS2B02G569100	-5.47326	1.76619e-08	0	31.1664	616
TraesCS6B02G167500	-2.9157	0.0130543	0.514796	7.2637	662|887		TraesCS3A02G315300	-1.13454	0.0170019	10.5106	23.5933	419|60|944		TraesCS2B02G569200	-4.88111	2.1495e-35	5.31104	175.962	935
TraesCS6B02G167600	-4.61227	5.79537e-41	5.63905	150.5	712|765		TraesCS3A02G315700	-1.43558	8.34946e-05	16.5471	45.3557	318		TraesCS2B02G569300	-5.16049	6.15219e-16	1.72342	84.2493	NA
TraesCS6B02G178500	-2.01331	0.00207218	2.10096	10.5077	NA		TraesCS3A02G321500	-1.04898	0.00171672	26.4644	55.4545	578		TraesCS2B02G569400	-6.56844	2.41072e-12	0	78.8623	416|534
TraesCS6B02G186100	-4.57882	5.99745e-21	2.66812	73.1805	191|273|835		TraesCS3A02G330200	-1.37716	9.80681e-05	16.6197	43.9874	NA		TraesCS2B02G569600	-1.70318	3.06899e-05	11.2166	37.9987	NA
TraesCS6B02G187400	-4.42103	3.80068e-08	0.964489	32.9579	642|927		TraesCS3A02G330300	-2.47358	1.20412e-14	11.2278	64.9657	644		TraesCS2B02G570000	-5.56196	2.16019e-09	0	36.3219	NA
TraesCS6B02G209200	-1.08233	0.0331819	11.9109	26.0886	NA		TraesCS3A02G330600	-1.56106	1.93822e-12	35.2278	105.306	NA		TraesCS2B02G570100	-6.77483	1.05476e-140	11.2022	1305.44	NA
TraesCS6B02G239600	-1.05386	0.0144519	10.3232	22.0021	208|304		TraesCS3A02G334200	-1.42346	0.0059997	9.77307	26.9663	902		TraesCS2B02G570300	-4.0085	4.37358e-05	0	10.2004	269
TraesCS6B02G244700	-1.01442	0.04673	16.0189	33.0997	116		TraesCS3A02G334400	-1.90333	2.04712e-29	55.9679	210.688	86|995		TraesCS2B02G570400	-2.2159	0.00346549	2.02842	11.8321	NA
TraesCS6B02G257100	-1.22245	0.0166233	17.516	41.673	NA		TraesCS3A02G336000	-2.72637	3.71751e-29	19.1128	129.595	336|487		TraesCS2B02G570500	-5.33919	1.24827e-07	0	24.6353	411
TraesCS6B02G286100	-1.04856	0.000359175	33.3207	69.801	796		TraesCS3A02G336500	-1.17013	6.22027e-07	37.5409	85.1917	727|920		TraesCS2B02G570600	-7.77667	1.25842e-15	0	176.759	307
TraesCS6B02G287200	-1.03633	0.0383565	7.88262	16.7753	NA		TraesCS3A02G336800	-2.76036	2.9302e-14	8.61274	60.0658	350|605|732		TraesCS2B02G571300	-5.7391	6.88003e-10	0	41.3141	NA
TraesCS6B02G289700	-1.02455	9.60985e-05	46.1686	93.4973	680		TraesCS3A02G339300	-3.00722	0.00041036	1.76629	18.2612	NA		TraesCS2B02G571500	-5.432	7.07333e-09	0	31.2552	58
TraesCS6B02G291200	-1.1236	0.0139612	11.5635	26.5923	333		TraesCS3A02G339600	-2.6681	3.23545e-47	39.6875	255.641	649|948		TraesCS2B02G571700	-5.4999	2.48083e-08	0.318473	47.1917	NA
TraesCS6B02G297600	-1.68674	9.69263e-08	14.8232	48.6322	NA		TraesCS3A02G340700	-1.07499	6.90531e-31	274.205	578.441	NA		TraesCS2B02G571800	-6.38357	3.03007e-27	2.04947	226.066	496|535
TraesCS6B02G318600	-1.02986	5.11167e-06	65.9088	136.35	834		TraesCS3A02G343600	-1.05819	9.05729e-12	73.3301	153.321	492|577		TraesCS2B02G572500	-4.57384	2.21645e-06	0	15.7629	NA
TraesCS6B02G337500	-1.01296	3.57953e-22	196.997	398.239	236|456		TraesCS3A02G343800	-4.28436	2.45815e-06	0	14.4127	NA		TraesCS2B02G572700	-4.21523	4.24319e-06	0	12.8974	433|624
TraesCS6B02G346400	-1.20833	0.00433935	13.9912	32.6917	455		TraesCS3A02G343900	-1.07057	0.029594	10.4289	22.7224	NA		TraesCS2B02G572800	-6.27823	1.41798e-23	1.80645	202.992	51
TraesCS6B02G350400	-1.6595	0.0316905	4.11885	14.5145	NA		TraesCS3A02G345800	-1.2912	4.68917e-64	433.55	1063.38	NA		TraesCS2B02G573100	-1.44847	1.51703e-17	85.4867	233.967	NA
TraesCS6B02G358900	-1.38802	0.0360624	3.76601	10.677	NA		TraesCS3A02G347400	-1.40709	1.50362e-21	96.2963	256.147	826		TraesCS2B02G574100	-3.88839	1.20206e-06	1.03244	24.7322	475
TraesCS6B02G362000	-1.06945	7.64101e-05	27.3304	58.5465	NA		TraesCS3A02G348500	-1.0397	8.26117e-05	35.0879	73.1476	128|885|980		TraesCS2B02G574200	-3.1815	2.09965e-06	1.74658	20.7208	207
TraesCS6B02G362100	-2.12446	0.0163727	1.46194	7.89868	632|842		TraesCS3A02G348600	-1.01052	1.1065e-25	191.841	387.149	686		TraesCS2B02G575000	-6.17318	1.38543e-11	0	63.4809	486|722
TraesCS6B02G363600	-1.04698	0.0217558	14.905	30.7288	336|473|496|531		TraesCS3A02G350400	-1.09008	1.72249e-14	94.4029	201.158	NA		TraesCS2B02G575800	-6.29971	1.14087e-11	0	66.6577	755
TraesCS6B02G364600	-1.15226	3.90836e-10	71.4835	160.177	156		TraesCS3A02G352300	-1.89436	3.1487e-72	132.705	493.9	622		TraesCS2B02G575900	-4.13199	1.15478e-05	0	12.1285	116|285
TraesCS6B02G365700	-1.2135	2.50508e-11	66.1688	153.081	734		TraesCS3A02G354300	-1.06271	7.93419e-08	60.5018	127.162	NA		TraesCS2B02G576000	-5.43059	8.24353e-09	0	30.6452	NA
TraesCS6B02G370000	-1.20903	0.0245533	11.0966	26.2952	NA		TraesCS3A02G356600	-2.97278	1.92329e-23	13.2345	106.584	215|354|80		TraesCS2B02G576100	-5.51635	1.09947e-226	36.1278	1694.29	169
TraesCS6B02G376200	-1.0377	7.01738e-09	37.3331	78.2036	435|49		TraesCS3A02G357400	-1.51292	4.76046e-05	13.3602	39.2917	NA		TraesCS2B02G576300	-7.59945	1.26805e-15	0	174.271	NA
TraesCS6B02G377100	-1.39175	8.79221e-06	24.6636	66.2543	829		TraesCS3A02G363800	-1.01283	1.25938e-08	77.1718	156.023	259		TraesCS2B02G577100	-7.59006	3.31662e-16	0	193.521	46|52
TraesCS6B02G379500	-1.16295	7.27757e-36	258.631	576.918	768		TraesCS3A02G364300	-1.529	0.0153554	3.98037	12.5292	NA		TraesCS2B02G577200	-6.73872	1.53067e-12	0	84.8645	250
TraesCS6B02G380800	-1.11181	0.0213305	14.0336	30.4542	126		TraesCS3A02G364500	-2.28598	0.00842948	1.67101	11.5124	458|595		TraesCS2B02G577700	-5.77641	1.70545e-09	0	39.7378	NA
TraesCS6B02G387500	-1.4349	7.63916e-105	702.906	1902.76	NA		TraesCS3A02G364600	-1.0231	6.76922e-14	118.49	241.835	801		TraesCS2B02G577800	-3.36764	0.00159212	0	5.72179	NA
TraesCS6B02G393300	-1.00609	4.23828e-19	137.466	275.523	323		TraesCS3A02G365600	-1.42786	2.20149e-237	1150.68	3098.47	NA		TraesCS2B02G578000	-5.44006	4.73923e-09	0	32.1371	313
TraesCS6B02G396800	-1.0192	1.04758e-14	189.374	381.916	519		TraesCS3A02G368600	-1.33029	1.52279e-14	56.1792	141.84	654		TraesCS2B02G578200	-2.97716	0.00394311	0	4.54814	409|710
TraesCS6B02G401100	-2.03438	0.0175116	2.14872	10.3076	392		TraesCS3A02G371400	-1.428	0.00123799	10.0338	28.0406	394		TraesCS2B02G578400	-2.6166	0.0150823	0	3.48308	NA
TraesCS6B02G421900	-2.27006	0.000485084	5.15785	27.503	875		TraesCS3A02G374200	-1.00453	0.0347539	12.0503	24.8186	7		TraesCS2B02G578500	-2.34719	0.0131841	0	2.67781	NA
TraesCS6B02G423900	-1.65358	0.00377912	5.43794	17.6833	NA		TraesCS3A02G374500	-1.51621	1.40826e-05	14.3079	41.7923	NA		TraesCS2B02G578700	-9.76862	3.94399e-24	0	937.869	NA
TraesCS6B02G424800	-1.72859	0.0027057	4.4603	16.1446	NA		TraesCS3A02G375000	-2.13066	0.00148134	3.39037	17.2505	510		TraesCS2B02G578800	-8.60664	6.59064e-277	12.731	5237.79	14
TraesCS6B02G425200	-5.58058	1.77105e-36	3.06076	173.791	NA		TraesCS3A02G375500	-1.67311	1.96532e-132	408.376	1303.72	306|919		TraesCS2B02G579000	-5.46179	9.30391e-10	0	39.2828	NA
TraesCS6B02G433600	-3.75893	0.000203473	0.725671	14.8146	600		TraesCS3A02G375700	-2.89737	5.95553e-13	7.21869	56.4063	520		TraesCS2B02G579100	-8.95424	5.973e-56	2.13403	1507.36	NA
TraesCS6B02G444900	-1.21954	0.00145311	11.1417	25.5365	NA		TraesCS3A02G377400	-2.67723	0.0018213	1.36115	12.153	726		TraesCS2B02G579200	-9.30924	8.81157e-22	0	610.986	708
TraesCS6B02G455500	-1.44879	2.4929e-06	14.3484	41.0051	300|465		TraesCS3A02G378100	-1.45749	1.53241e-15	55.4152	153.438	428|531|839		TraesCS2B02G579800	-6.01981	1.17699e-18	1.4389	147.791	141|957
TraesCS6B02G456600	-1.07988	2.72796e-47	202.289	430.423	786		TraesCS3A02G379100	-1.02387	5.9985e-06	44.7528	91.3829	NA		TraesCS2B02G580000	-4.34262	1.2094e-05	0	12.2675	NA
TraesCS6B02G456700	-1.34737	1.60288e-12	24.3395	63.8139	722		TraesCS3A02G380600	-1.20342	0.00049347	21.0538	49.4712	NA		TraesCS2B02G580800	-5.54585	1.9294e-08	0.360595	51.0379	NA
TraesCS6B02G467000	-1.43101	0.0118611	6.03176	16.25	112|794		TraesCS3A02G384000	-2.55983	0.000297336	3.7498	23.9334	NA		TraesCS2B02G581100	-4.17216	9.92899e-06	0.767917	23.6773	635
TraesCS6D02G012300	-3.48868	0.000481159	0	6.46983	NA		TraesCS3A02G386300	-1.73674	0.00216239	4.32422	15.8296	NA		TraesCS2B02G581300	-2.15688	0.0137951	1.14266	7.41732	213|738|853
TraesCS6D02G014100	-2.44519	1.34464e-08	7.52713	41.9754	238		TraesCS3A02G387800	-1.12396	8.50903e-05	25.1909	55.795	NA		TraesCS2B02G581600	-4.44793	2.71658e-62	14.7533	333.169	NA
TraesCS6D02G018400	-1.01009	3.67813e-35	300.117	604.66	752		TraesCS3A02G388100	-1.88514	1.51522e-05	7.49502	29.3008	63		TraesCS2B02G581700	-4.46391	1.57124e-51	9.62018	226.63	493
TraesCS6D02G018500	-1.1278	3.99416e-12	84.6351	185.191	89		TraesCS3A02G392900	-1.43843	6.31432e-05	12.2953	34.0957	NA		TraesCS2B02G581900	-4.42027	2.81154e-06	0	13.9476	693|810
TraesCS6D02G030200	-1.31446	4.17084e-05	20.9943	53.1787	964		TraesCS3A02G401100	-1.71239	0.0322206	2.15003	8.49769	473|797|967		TraesCS2B02G582000	-5.21597	3.71708e-08	0	25.8935	692|809
TraesCS6D02G033400	-1.4509	0.0498944	5.89451	17.302	840		TraesCS3A02G401900	-1.14305	7.48276e-31	186.427	412.468	287		TraesCS2B02G582300	-6.15412	2.652e-11	0	60.4019	350|542
TraesCS6D02G043300	-1.4266	0.0137656	6.74893	19.4228	NA		TraesCS3A02G402000	-2.33009	4.11917e-19	17.9202	92.4691	NA		TraesCS2B02G582800	-8.9085	1.22403e-178	7.1402	3892.66	NA
TraesCS6D02G054400	-2.0292	3.87919e-11	12.8446	54.6673	NA		TraesCS3A02G403500	-1.84817	0.029475	1.76493	8.03971	419		TraesCS2B02G583100	-6.32265	1.85336e-11	0	64.1316	NA
TraesCS6D02G056600	-1.3565	0.000368384	16.8108	43.5704	917		TraesCS3A02G404400	-1.02557	0.000230644	30.7349	63.7418	NA		TraesCS2B02G583200	-5.88716	5.38353e-10	0	44.0799	516|679|80
TraesCS6D02G057600	-1.22639	4.03061e-18	85.9055	201.882	NA		TraesCS3A02G406000	-1.4364	7.5462e-277	1529.14	4141.1	411|884|917|944		TraesCS2B02G583300	-6.18649	7.90522e-10	0.417775	81.3134	NA
TraesCS6D02G061000	-1.07535	0.00189298	27.25	58.939	597		TraesCS3A02G413800	-1.54095	1.23371e-42	163.588	478.01	388|929		TraesCS2B02G583500	-5.14619	3.55748e-07	0	21.2596	NA
TraesCS6D02G062800	-1.33539	0.049736	4.11676	11.7594	NA		TraesCS3A02G424700	-2.43889	2.03165e-183	226.594	1230.34	335|946		TraesCS2B02G583600	-2.17371	0.0245241	0	2.43856	NA
TraesCS6D02G069000	-1.61155	0	1119.55	3419.68	NA		TraesCS3A02G427100	-1.12153	2.07458e-15	90.962	198.842	844		TraesCS2B02G583700	-4.07827	4.03781e-05	0	10.5387	2|841
TraesCS6D02G070600	-1.03209	0.0419501	7.31697	15.8711	887		TraesCS3A02G432900	-1.54537	0.0252842	4.77467	15.3146	NA		TraesCS2B02G583900	-3.10687	0.00230343	0	4.99481	NA
TraesCS6D02G072700	-1.34881	0.0160897	8.88323	23.6674	NA		TraesCS3A02G437800	-1.21447	7.04348e-07	51.2168	120.182	717|795		TraesCS2B02G584000	-5.50004	6.88533e-09	0	32.3675	826|834
TraesCS6D02G079500	-1.79683	6.28097e-65	126.172	440.776	NA		TraesCS3A02G437900	-5.10066	1.53302e-06	0.324869	33.0198	768		TraesCS2B02G584100	-6.84973	1.26113e-13	0	106.41	75
TraesCS6D02G080000	-5.31628	3.22195e-19	2.42769	105.151	938		TraesCS3A02G438800	-1.01801	2.65527e-17	152.189	308.501	NA		TraesCS2B02G584200	-5.52143	2.71099e-18	1.81648	113.913	NA
TraesCS6D02G088200	-1.06378	6.42524e-16	100.28	208.844	873		TraesCS3A02G444700	-1.00136	0.0183401	16.1146	32.8567	719		TraesCS2B02G584300	-3.7074	0.000162159	0.35791	13.4209	NA
TraesCS6D02G100900	-1.26649	1.59619e-10	57.2847	135.527	748|940		TraesCS3A02G445300	-1.11531	0.0499491	6.59598	15.0377	588		TraesCS2B02G585100	-9.23749	1.4373e-21	0	588.268	369
TraesCS6D02G127700	-1.69273	4.30083e-148	356.73	1154.3	857		TraesCS3A02G446500	-1.03348	1.712e-105	1147.67	2349.68	162|733|933		TraesCS2B02G585200	-8.67231	1.46133e-19	0	396.794	176|61
TraesCS6D02G127800	-2.9324	9.67091e-125	62.4602	476.951	696|749|783		TraesCS3A02G454100	-1.99221	0.0317969	2.76255	13.1177	NA		TraesCS2B02G585400	-4.20321	5.44226e-06	0	12.1132	NA
TraesCS6D02G127900	-3.20768	0.0053548	0.524346	9.89929	568		TraesCS3A02G454300	-1.12409	1.55488e-99	819.293	1787.04	228|291|4|721		TraesCS2B02G585600	-2.78169	0.00396884	0	3.74212	NA
TraesCS6D02G131700	-3.05399	1.91856e-12	7.4135	64.9156	NA		TraesCS3A02G456200	-1.34413	0.00911121	7.91849	21.0312	475		TraesCS2B02G586400	-10.3242	2.92976e-23	0.331993	1531.51	234
TraesCS6D02G134600	-1.27828	0.000611701	13.7315	34.8952	618|861|975		TraesCS3A02G456300	-2.12751	6.6538e-16	22.4762	100.29	62		TraesCS2B02G586500	-8.37028	6.8617e-19	0	343.464	NA
TraesCS6D02G137600	-1.0368	0.000893777	38.8508	80.5681	65		TraesCS3A02G458400	-2.17154	6.14248e-11	12.0264	56.2729	324		TraesCS2B02G586700	-7.39836	5.6126e-14	0.477332	244.395	252|486|604|706|715|789
TraesCS6D02G140100	-1.23742	0.000490719	13.0731	31.8493	92		TraesCS3A02G466200	-2.91895	8.64747e-11	5.48541	45.8196	456		TraesCS2B02G587100	-8.9873	3.73174e-22	0.709167	798.53	89
TraesCS6D02G146600	-1.28617	1.52495e-05	13.284	33.6309	NA		TraesCS3A02G477500	-1.73439	9.25737e-63	159.203	530.861	397		TraesCS2B02G587900	-4.19789	3.68304e-72	16.6235	316.136	807|835
TraesCS6D02G148000	-5.15906	1.07286e-27	2.34441	114.126	NA		TraesCS3A02G488200	-1.53332	0.0224231	4.11642	12.9301	708		TraesCS2B02G588600	-5.41629	7.15414e-176	23.0685	999.277	NA
TraesCS6D02G148200	-5.65839	2.11307e-10	0.560614	69.4892	NA		TraesCS3A02G488700	-1.309	0.00845314	6.41171	16.762	248|584		TraesCS2B02G588900	-5.65175	2.78457e-13	1.10399	94.8707	NA
TraesCS6D02G148600	-5.32626	2.06751e-15	0.977995	74.7745	NA		TraesCS3A02G489300	-1.42611	1.23422e-09	31.0748	84.3319	858|888		TraesCS2B02G589100	-4.31053	1.33055e-05	0.344189	20.5738	NA
TraesCS6D02G158100	-1.06999	3.80128e-05	58.5653	123.595	441		TraesCS3A02G492200	-2.15086	0.0193629	1.07504	6.9276	NA		TraesCS2B02G589700	-8.87918	3.13853e-20	0	455.083	NA
TraesCS6D02G161200	-1.51314	2.99109e-10	33.6334	97.1099	241|446|461|82|947		TraesCS3A02G492500	-4.07779	1.7181e-09	1.68911	39.2574	62		TraesCS2B02G590000	-4.89253	7.73117e-07	0	19.3959	203
TraesCS6D02G174900	-6.15329	7.76401e-09	0	37.0455	NA		TraesCS3A02G492600	-3.30311	0.000792191	0.324679	9.54032	NA		TraesCS2B02G590100	-2.47441	2.88795e-06	3.42324	22.2927	395
TraesCS6D02G175100	-4.37603	0.000222534	13.8869	2066.08	24|57|667		TraesCS3A02G494800	-1.46951	3.30955e-15	64.0202	179.052	361|889|978		TraesCS2B02G590900	-2.74307	0.01948	0	4.12139	199|236
TraesCS6D02G191800	-1.23924	0.00785821	5.5922	13.6382	NA		TraesCS3A02G501200	-1.56285	2.59766e-06	17.0808	51.6054	571|598|639|699|904		TraesCS2B02G591000	-2.11711	0.0388873	0	2.02108	640|744
TraesCS6D02G193200	-2.43857	0.00840991	0	3.1068	219|450|958		TraesCS3A02G503300	-1.85364	0.00102507	6.33476	25.8904	19|490|639|98		TraesCS2B02G591300	-9.5092	2.4357e-45	1.41404	1868.36	481|684
TraesCS6D02G193600	-2.3405	0.000481159	3.22416	19.1415	NA		TraesCS3A02G509000	-1.05647	9.49986e-18	160.122	334.304	881		TraesCS2B02G591600	-4.88177	7.64173e-08	0	22.355	673
TraesCS6D02G210200	-1.03849	0.00186972	25.7876	53.5831	235		TraesCS3A02G509300	-1.01288	4.26737e-07	60.2372	122.647	NA		TraesCS2B02G591700	-3.98392	4.01855e-05	0.413522	17.057	NA
TraesCS6D02G210500	-2.3145	8.71394e-05	4.87779	25.9602	NA		TraesCS3A02G509900	-3.57267	2.70761e-40	13.2146	163.978	NA		TraesCS2B02G592000	-8.30353	1.55909e-19	0.661282	512.732	NA
TraesCS6D02G211200	-1.21146	9.74775e-11	129.808	302.393	417		TraesCS3A02G510700	-4.1151	1.711e-05	0	11.0698	NA		TraesCS2B02G592200	-2.96199	0.00447863	0	4.53076	667
TraesCS6D02G211400	-1.13005	1.57577e-09	105.785	231.803	NA		TraesCS3A02G516800	-1.14365	6.337e-13	89.1116	197.09	843|934		TraesCS2B02G592400	-6.64334	4.72568e-13	0	92.7822	590
TraesCS6D02G219000	-1.08946	0.00283068	41.2273	88.8295	563		TraesCS3A02G525100	-1.12117	0.000354411	21.8021	48.1282	NA		TraesCS2B02G592500	-7.42899	7.36078e-16	0.696918	267.779	16
TraesCS6D02G222400	-1.01841	0.00529068	22.5627	46.2062	NA		TraesCS3A02G526600	-1.69654	0.00308332	4.43701	15.9428	925		TraesCS2B02G592600	-9.12025	5.67823e-21	0	527.595	NA
TraesCS6D02G223100	-2.27198	0.00191357	2.31528	12.9066	NA		TraesCS3A02G530400	-1.00644	6.48107e-39	427.883	860.472	NA		TraesCS2B02G592700	-10.5834	5.22725e-27	0	1577.02	NA
TraesCS6D02G225500	-1.28244	6.3273e-67	385.295	937.14	910		TraesCS3A02G530600	-1.2634	4.69598e-27	142.598	343.273	929		TraesCS2B02G592800	-5.04178	4.28305e-06	0	19.6297	NA
TraesCS6D02G226500	-1.01116	0.0107322	21.8679	45.0839	NA		TraesCS3A02G530700	-1.24946	1.83097e-22	127.758	304.437	26|412		TraesCS2B02G592900	-4.68855	1.43976e-17	3.44271	97.09	44
TraesCS6D02G232400	-1.02472	3.27149e-26	296.747	604.45	787		TraesCS3A02G531200	-1.42604	4.91602e-140	1087.53	2925.39	NA		TraesCS2B02G593400	-4.98444	7.52625e-07	0.379957	32.8601	NA
TraesCS6D02G235700	-1.39434	0.00287628	10.7499	28.1819	75		TraesCS3A02G531400	-2.28304	5.63724e-282	1331.13	6488.27	NA		TraesCS2B02G594100	-5.2838	6.10877e-08	0.747564	49.225	NA
TraesCS6D02G236600	-1.31241	2.69689e-05	21.6514	55.0681	NA		TraesCS3A02G534500	-1.60406	7.64014e-07	16.2141	50.4584	806		TraesCS2B02G594200	-6.29657	6.7781e-65	5.62074	503.027	NA
TraesCS6D02G240000	-1.401	6.79919e-09	52.4248	138.94	422|80		TraesCS3A02G534700	-1.66274	1.00736e-06	14.5711	47.2654	502		TraesCS2B02G594500	-4.16653	2.56413e-07	1.0506	30.5755	NA
TraesCS6D02G242100	-1.24245	2.90451e-26	129.356	306.577	NA		TraesCS3A02G537100	-2.21574	0.0148933	2.07619	11.7667	251		TraesCS2B02G594900	-4.42114	1.05724e-05	0	12.8471	753
TraesCS6D02G244600	-3.05487	0.00823363	0.589296	8.491	NA		TraesCS3A02G537600	-1.07249	2.60085e-38	280.386	590.435	252|267		TraesCS2B02G595200	-4.63357	6.94525e-07	0	17.5004	710|831
TraesCS6D02G248800	-1.13815	8.80669e-05	29.4702	65.3546	759		TraesCS3B02G003500	-1.2494	3.87221e-15	64.4646	153.701	NA		TraesCS2B02G595300	-6.15187	1.96696e-42	3.58109	312.773	NA
TraesCS6D02G255600	-2.45218	1.02655e-10	8.31134	47.2403	121|426		TraesCS3B02G003800	-2.34944	0.0130032	1.016	7.86971	138|195|601|792|799		TraesCS2B02G595400	-3.03231	0.00749042	0	4.88148	151
TraesCS6D02G264600	-1.84281	0.0336423	3.22951	12.9971	NA		TraesCS3B02G004800	-1.74566	8.58785e-40	86.8186	293.017	21|374		TraesCS2B02G595600	-7.11669	5.48159e-14	0	118.894	NA
TraesCS6D02G270100	-2.39096	0.0370421	0.341236	4.42915	975		TraesCS3B02G007300	-2.43371	0.0423608	0	2.93364	NA		TraesCS2B02G596300	-4.41168	1.80682e-08	1.16997	39.4977	NA
TraesCS6D02G272400	-2.55249	0.000666212	1.5717	12.4088	254		TraesCS3B02G008600	-1.06722	1.66473e-35	352.462	738.628	235		TraesCS2B02G596400	-2.8621	9.7227e-08	3.89174	31.4696	NA
TraesCS6D02G277600	-1.18408	2.25393e-11	65.7583	151.021	257|269|711		TraesCS3B02G011900	-1.3568	0.00789283	8.68548	23.2657	NA		TraesCS2B02G596500	-5.96638	1.00336e-21	1.91782	155.191	NA
TraesCS6D02G282200	-1.27323	0.000198031	21.9344	53.5892	886		TraesCS3B02G013400	-2.22042	1.08364e-27	43.2469	203.318	NA		TraesCS2B02G596600	-3.06009	1.28402e-14	5.74838	52.1267	822
TraesCS6D02G282900	-1.50341	0.0090773	5.97308	17.7522	332		TraesCS3B02G014100	-1.88287	8.64303e-06	63.1466	245.119	420|641		TraesCS2B02G596900	-6.34454	9.87948e-10	0.356962	81.8886	643|669|724
TraesCS6D02G289900	-2.23442	0.00921538	0.276462	4.4191	275|939		TraesCS3B02G014800	-1.4175	3.46861e-22	74.3228	199.785	NA		TraesCS2B02G597300	-3.86115	4.07225e-253	80.4395	1183.2	230
TraesCS6D02G291800	-1.00359	4.40471e-69	804.922	1611.62	325|820		TraesCS3B02G016800	-2.26956	0.00484482	2.38839	13.9616	335		TraesCS2B02G597400	-6.05699	2.64933e-10	0	48.1018	NA
TraesCS6D02G320200	-1.15897	5.29354e-06	72.5587	163.529	529|949		TraesCS3B02G023100	-1.72161	5.11324e-06	11.3985	39.0149	NA		TraesCS2B02G597700	-2.13607	0.0187398	0	2.40525	NA
TraesCS6D02G325100	-1.04368	5.73138e-06	24.9218	51.4307	65		TraesCS3B02G023300	-2.30096	0.0137005	0.338251	4.71234	NA		TraesCS2B02G597800	-3.84053	6.15717e-09	1.8155	34.1561	NA
TraesCS6D02G326000	-2.01311	0.00157698	3.18156	14.2273	NA		TraesCS3B02G032900	-1.77423	3.86305e-05	8.67383	30.7152	70		TraesCS2B02G598300	-3.8917	9.88028e-05	0	9.05259	233|262|392
TraesCS6D02G326100	-1.77639	4.14573e-86	298.14	1025.15	NA		TraesCS3B02G038900	-1.18917	9.59815e-11	75.146	172.082	23|412|705|917		TraesCS2B02G598600	-5.21849	5.36969e-08	0	26.0973	NA
TraesCS6D02G349300	-1.00035	0.0397285	14.853	30.7963	118|393		TraesCS3B02G043300	-1.20884	7.47638e-53	378.116	874.303	NA		TraesCS2B02G598800	-2.95726	0.00245316	0.700942	9.28471	979
TraesCS6D02G349800	-1.01301	0.00853442	16.8524	34.7524	808		TraesCS3B02G047900	-1.29194	0.0202694	7.61604	19.6037	882		TraesCS2B02G599300	-9.0957	2.7976e-21	0	551.954	123|75
TraesCS6D02G355200	-1.08571	0.00272663	16.2453	35.4571	385		TraesCS3B02G048600	-1.32142	7.39765e-10	51.5504	129.097	389		TraesCS2B02G599500	-4.93731	5.31431e-07	0	19.8374	NA
TraesCS6D02G356300	-1.68931	0.0440537	1.99107	8.10575	NA		TraesCS3B02G049800	-1.19789	4.25952e-33	4292.84	9865.83	801|918		TraesCS2B02G599600	-6.60635	1.04283e-73	5.89658	656.22	189|334
TraesCS6D02G370800	-4.57724	9.72519e-11	1.06208	39.1614	NA		TraesCS3B02G050300	-2.47056	1.50069e-13	12.4139	71.3746	NA		TraesCS2B02G599800	-3.75941	3.41689e-05	0	8.74923	NA
TraesCS6D02G371100	-1.14911	2.97467e-34	228.425	505.132	NA		TraesCS3B02G052900	-1.76327	0.000894199	7.39157	26.5636	730		TraesCS2B02G600200	-7.71611	1.02786e-16	0	214.83	NA
TraesCS6D02G376700	-2.59148	0.000729576	1.96694	14.4209	921		TraesCS3B02G060400	-1.11575	0.00533336	15.5499	34.4469	837		TraesCS2B02G600300	-8.29893	8.46624e-18	0	277.823	932
TraesCS6D02G379100	-4.11192	0.000265988	0	9.76766	926		TraesCS3B02G073500	-1.19864	3.42972e-11	65.348	150.945	472		TraesCS2B02G600800	-2.47559	2.33136e-05	2.71374	18.2428	583|962
TraesCS6D02G379500	-1.37497	0.000218778	14.1358	38.143	132|826		TraesCS3B02G084700	-2.72422	0.00809438	0	4.25285	NA		TraesCS2B02G600900	-2.1965	0.0288786	0	2.36619	NA
TraesCS6D02G386000	-1.01024	0.00974467	14.3329	28.8677	484|943		TraesCS3B02G086700	-1.87189	1.35253e-06	9.19046	35.1968	527		TraesCS2B02G602000	-3.89106	3.85569e-05	0.654157	18.8038	107|730|742
TraesCS6D02G393700	-1.00829	8.55702e-70	350.577	708.085	792		TraesCS3B02G086900	-1.18501	0.000568078	14.6694	34.0389	619		TraesCS2B02G602100	-8.99997	3.17157e-21	0	544.812	NA
TraesCS6D02G393800	-1.12605	2.79394e-17	58.9394	129.207	240		TraesCS3B02G089900	-1.18682	0.0458739	7.84109	19.2403	NA		TraesCS2B02G602200	-3.88299	0.000119859	0	8.7874	NA
TraesCS6D02G401100	-1.05599	4.25543e-05	29.5414	62.3308	541		TraesCS3B02G090000	-4.46403	1.96928e-31	7.58983	177.453	254|337|439		TraesCS2B02G602700	-12.9592	2.78496e-63	1.03267	18752	670|729
TraesCS7A02G009100	-1.16343	1.79038e-05	28.9065	65.0622	920		TraesCS3B02G091400	-1.25983	3.44145e-08	23.4233	57.0672	860		TraesCS2B02G602800	-8.677	3.33367e-20	0	446.633	205
TraesCS7A02G009800	-3.91989	1.57388e-238	61.5065	943.783	405		TraesCS3B02G093000	-1.77091	0.00718396	5.20322	18.9761	NA		TraesCS2B02G602900	-5.74742	1.7727e-13	1.10513	98.2617	505|516|728|739
TraesCS7A02G015900	-1.36863	0.000145913	15.5619	40.9105	354		TraesCS3B02G093300	-1.88593	1.62161e-12	29.7098	111.579	623		TraesCS2B02G603000	-3.6622	8.89425e-11	2.5537	40.7374	844
TraesCS7A02G022500	-1.42315	1.99747e-06	18.2596	49.0091	531		TraesCS3B02G097000	-1.24469	4.4583e-37	200.152	474.797	903		TraesCS2B02G603100	-7.461	1.48795e-14	0	138.022	NA
TraesCS7A02G027100	-1.13223	5.09194e-06	38.7051	86.4231	NA		TraesCS3B02G109700	-2.75705	0.0111066	0.679804	8.21459	NA		TraesCS2B02G603200	-4.96875	1.70553e-07	0	20.8341	NA
TraesCS7A02G031200	-1.86507	0.000261832	10.0973	40.5319	712|731|779		TraesCS3B02G112500	-1.05376	0.0338946	10.4671	22.454	NA		TraesCS2B02G603500	-5.56541	3.94846e-09	0	33.7533	NA
TraesCS7A02G033600	-2.3885	0.043211	0.541116	5.30191	NA		TraesCS3B02G114300	-2.79681	1.9931e-08	5.0497	37.5575	965		TraesCS2B02G603600	-2.79569	1.5547e-10	4.19277	33.2168	508
TraesCS7A02G060700	-1.20141	1.44455e-05	24.3978	56.9466	464|982		TraesCS3B02G114400	-2.49777	0.0355188	0.680438	7.08712	NA		TraesCS2B02G603800	-2.66937	4.5151e-07	3.13794	22.8726	188|616|741
TraesCS7A02G060800	-1.75828	6.15569e-07	21.8297	75.0072	NA		TraesCS3B02G114500	-1.72221	2.43164e-48	136.864	450.929	131|81		TraesCS2B02G603900	-7.62262	4.30349e-16	0	188.594	NA
TraesCS7A02G066200	-1.09371	0.0189702	14.5943	32.3803	NA		TraesCS3B02G114600	-1.9184	0.0170673	2.77253	11.8776	105|381		TraesCS2B02G604300	-5.82374	4.07169e-10	0	44.2956	551|94
TraesCS7A02G069300	-1.04206	1.20165e-98	1255.85	2581.33	NA		TraesCS3B02G117500	-1.95559	0.00322415	3.53327	15.3109	947		TraesCS2B02G604500	-4.11445	2.25371e-06	0	13.2778	618|714
TraesCS7A02G072900	-1.19019	0.0355694	4.53151	11.5992	119|319|438|531|691|886		TraesCS3B02G120000	-1.0112	1.25767e-13	139.92	282.729	NA		TraesCS2B02G604600	-2.82083	0.00252598	0	4.34546	880
TraesCS7A02G083700	-1.30743	1.07759e-06	17.4556	43.7564	253|760		TraesCS3B02G120300	-2.12568	0.0175914	1.02198	6.75087	466		TraesCS2B02G604700	-6.00437	7.94105e-11	0	53.3597	NA
TraesCS7A02G088700	-1.14431	1.50251e-11	79.8071	176.135	NA		TraesCS3B02G121700	-1.56939	3.87351e-21	78.7512	234.394	58		TraesCS2B02G604800	-9.21171	1.73696e-22	0	689.664	NA
TraesCS7A02G089700	-1.21809	0.0047833	14.1073	33.8812	NA		TraesCS3B02G122500	-2.91983	0.00499622	0	4.39132	NA		TraesCS2B02G605000	-6.00736	1.28393e-10	0	50.7782	596
TraesCS7A02G090100	-1.72304	5.48028e-190	731.488	2422.77	547		TraesCS3B02G122600	-1.27882	1.0494e-25	145.377	353.678	361		TraesCS2B02G605800	-11.2803	3.59823e-62	1.33999	6296.87	250|360|469
TraesCS7A02G090400	-1.08788	0.033526	8.62338	19.218	NA		TraesCS3B02G123000	-1.10706	1.7179e-131	1830.72	3944.9	NA		TraesCS2B02G607100	-4.68153	4.88423e-07	0	17.8146	922
TraesCS7A02G093900	-1.09041	0.0111586	11.2948	24.2723	207		TraesCS3B02G124000	-3.97026	4.2338e-05	0.695222	20.3161	NA		TraesCS2B02G607200	-4.48739	1.07648e-05	0	13.3527	NA
TraesCS7A02G094300	-1.04037	0.00193677	16.9884	36.1563	263		TraesCS3B02G124200	-1.07336	5.21021e-08	46.6046	98.5631	322|922		TraesCS2B02G607300	-3.84463	9.79322e-05	0	8.58093	136|310|934
TraesCS7A02G096100	-1.00489	2.02476e-07	82.6528	165.934	NA		TraesCS3B02G125300	-1.47439	1.04012e-10	39.8374	112.244	NA		TraesCS2B02G608100	-7.78398	4.41535e-16	0	192.15	NA
TraesCS7A02G098100	-2.58748	0.00094974	0	26.1734	220		TraesCS3B02G126000	-1.35527	6.74759e-33	137.123	351.819	NA		TraesCS2B02G608300	-9.76806	4.098e-57	1.91808	2506.03	NA
TraesCS7A02G102300	-1.11783	0.00431707	14.0603	30.7944	564		TraesCS3B02G126800	-1.15659	0.000616928	19.3106	43.7907	NA		TraesCS2B02G608400	-1.63322	1.22561e-08	19.5676	61.6527	NA
TraesCS7A02G126100	-2.05093	0.044356	2.74087	13.0233	56|660		TraesCS3B02G130400	-1.37135	2.59593e-99	790.784	2046.72	NA		TraesCS2B02G608500	-4.12454	3.54338e-06	0	12.7414	NA
TraesCS7A02G132900	-1.79208	0.0397968	3.03715	11.6102	314|714		TraesCS3B02G130500	-1.50601	0	9635.49	27377.4	727		TraesCS2B02G608800	-6.80309	1.53702e-13	0	106.616	327
TraesCS7A02G133500	-1.24758	1.22168e-56	238.558	565.804	346		TraesCS3B02G130900	-1.14299	4.23275e-55	2584.02	5710.23	NA		TraesCS2B02G608900	-9.50567	4.89739e-24	0	917.128	956
TraesCS7A02G141900	-2.08518	0.0074345	2.34803	11.7094	956		TraesCS3B02G131100	-1.415	0	5430.08	14484.6	NA		TraesCS2B02G609200	-3.53792	0.000143275	0	7.20078	NA
TraesCS7A02G147400	-1.2055	1.37438e-08	59.8439	138.876	574|600|62|893		TraesCS3B02G131200	-1.04148	2.67432e-139	34649.2	71341.4	NA		TraesCS2B02G609700	-7.58309	1.56735e-15	0	168.973	387
TraesCS7A02G150000	-2.60872	0.0155803	0	2.77648	499|878		TraesCS3B02G131300	-1.09991	1.23438e-165	5361.19	11492	702		TraesCS2B02G609800	-6.7962	6.37203e-13	0	93.2401	161
TraesCS7A02G150200	-1.31748	8.9873e-24	107.109	266.518	NA		TraesCS3B02G134200	-1.86303	0.00499439	4.58239	18.2252	NA		TraesCS2B02G610000	-8.87533	5.43652e-20	0	433.879	135|760
TraesCS7A02G154500	-2.47793	0.0221919	0.55706	5.70849	446		TraesCS3B02G136000	-1.53651	3.91018e-05	13.6405	40.8031	883		TraesCS2B02G610200	-6.67373	5.26876e-13	0	91.5805	559
TraesCS7A02G160700	-1.02746	0.0117882	31.3559	64.6577	922|937|964		TraesCS3B02G137000	-1.76417	0.0204091	2.36789	9.7288	NA		TraesCS2B02G610300	-7.4094	2.40963e-15	0	161.532	NA
TraesCS7A02G160900	-1.58873	0.000175622	13.0069	40.9565	NA		TraesCS3B02G138900	-1.14627	8.85325e-07	34.4214	76.8936	NA		TraesCS2B02G610400	-4.27099	1.09866e-05	0.328632	19.7256	942
TraesCS7A02G168500	-1.16046	0.0170767	6.32544	15.3907	539|911|927		TraesCS3B02G140900	-1.32335	1.84466e-07	27.8428	70.5854	619		TraesCS2B02G610700	-4.85192	2.24815e-14	1.84554	71.9001	NA
TraesCS7A02G169100	-1.17078	7.00676e-19	105.588	237.845	427		TraesCS3B02G143000	-1.3079	1.60306e-05	24.3497	61.2829	NA		TraesCS2B02G610800	-6.78401	9.95744e-14	0.778398	172.728	NA
TraesCS7A02G177500	-1.96562	0.000186833	0	14.4323	NA		TraesCS3B02G144400	-1.26327	7.52549e-53	339.529	815.726	25|73|989		TraesCS2B02G611000	-2.66217	0.013968	0	3.51494	508|965
TraesCS7A02G178500	-1.01499	0.00552252	33.0536	67.5868	NA		TraesCS3B02G144500	-1.18546	1.38479e-14	101.352	230.945	915		TraesCS2B02G611600	-5.8867	5.94205e-09	0	38.4832	799
TraesCS7A02G178800	-2.36467	4.85662e-11	10.1083	54.7525	NA		TraesCS3B02G144700	-2.7654	0.000173342	1.78641	16.1103	130|204|293		TraesCS2B02G611700	-9.57445	1.24266e-23	0	853.711	NA
TraesCS7A02G187200	-1.21824	0.029323	8.49344	20.6207	712		TraesCS3B02G144900	-2.67218	1.91522e-39	31.9289	205.8	859		TraesCS2B02G611800	-8.32412	6.73016e-18	0	283.401	NA
TraesCS7A02G201100	-1.59739	4.35378e-09	53.3502	161.985	873		TraesCS3B02G146500	-2.80708	6.21021e-147	139.606	979.374	NA		TraesCS2B02G611900	-3.43087	0.000348443	0.394874	11.7395	NA
TraesCS7A02G201200	-1.61559	0.000204243	17.6385	55.5779	742|865		TraesCS3B02G148700	-1.86055	7.16288e-10	18.1302	67.7053	268|415|940		TraesCS2B02G612300	-7.27295	1.41084e-14	0	135.307	NA
TraesCS7A02G201300	-1.76419	0.000777906	10.0989	35.2373	878		TraesCS3B02G150500	-5.34617	7.38052e-06	0	21.1789	NA		TraesCS2B02G613700	-7.41479	5.05198e-15	0	150.49	317
TraesCS7A02G201400	-1.49545	0.00320025	14.8906	43.2588	864		TraesCS3B02G151600	-1.8006	1.66518e-14	100.21	350.026	210		TraesCS2B02G613800	-7.32154	1.44937e-14	0	135.917	267|273
TraesCS7A02G201600	-1.64002	0.00190494	13.0641	41.7148	880		TraesCS3B02G152800	-1.80321	1.75414e-139	287.402	1004.67	NA		TraesCS2B02G613900	-2.99208	0.00133082	0	4.78468	342|716
TraesCS7A02G211600	-1.5112	0.0295913	3.4953	11.0124	NA		TraesCS3B02G153100	-1.03447	0.0014582	24.0455	50.2506	NA		TraesCS2B02G614100	-5.12477	6.62969e-08	0	24.4438	873
TraesCS7A02G219300	-1.03868	2.02895e-24	284.326	585.273	NA		TraesCS3B02G154500	-1.3906	0.0121533	6.12395	17.0193	191		TraesCS2B02G616300	-2.81521	3.28095e-17	11.477	84.447	NA
TraesCS7A02G225600	-1.9619	0.000103518	3.47987	16.1921	373|432		TraesCS3B02G155300	-1.41535	0.000999369	8.34679	23.2745	NA		TraesCS2B02G617600	-1.56094	0.0298458	3.27358	11.118	NA
TraesCS7A02G231300	-2.16334	0.0329836	0.750402	5.46409	NA		TraesCS3B02G158300	-1.66334	1.0109e-37	92.3433	293.826	602		TraesCS2B02G618200	-6.12056	3.99538e-11	0	57.4391	957
TraesCS7A02G234900	-2.9431	0.0160034	0.309126	6.84889	NA		TraesCS3B02G159700	-1.84694	6.93047e-05	7.37345	28.0688	NA		TraesCS2B02G619200	-2.65959	0.00870672	0	3.37507	283|459|608|911
TraesCS7A02G238400	-1.09797	1.84409e-40	312.208	665.391	NA		TraesCS3B02G160500	-1.34748	7.78739e-05	18.6952	48.5057	NA		TraesCS2B02G619900	-2.56862	0.0355131	0.386895	5.09537	181
TraesCS7A02G253300	-1.02623	0.000681361	31.0397	64.1118	533		TraesCS3B02G166600	-2.84152	1.51703e-07	3.68712	29.3154	591|694		TraesCS2B02G620000	-1.48309	0.000155604	10.2572	29.6061	NA
TraesCS7A02G256900	-1.52535	7.52789e-05	15.551	46.1762	598|95		TraesCS3B02G169100	-1.06565	9.46128e-56	622.387	1304.62	NA		TraesCS2B02G620600	-5.54798	6.28825e-09	0	34.2413	456|685|788
TraesCS7A02G267900	-1.13607	1.84583e-09	43.3565	95.5452	NA		TraesCS3B02G176400	-1.28898	1.65497e-06	24.6979	60.92	737		TraesCS2B02G620700	-3.99765	0.000165203	0.367552	15.0445	51
TraesCS7A02G269600	-1.14323	7.27238e-39	294.62	646.369	16|276|298|48		TraesCS3B02G176500	-1.39559	1.0004e-18	62.7306	165.932	874		TraesCS2B02G620900	-2.39206	4.054e-07	5.3855	31.0321	NA
TraesCS7A02G270100	-1.67461	4.97148e-71	104.63	337.05	368|52|678		TraesCS3B02G177000	-3.15614	8.25269e-34	16.4592	149.457	NA		TraesCS2B02G621000	-5.19336	9.54618e-08	0.359365	41.5174	922
TraesCS7A02G298600	-1.46135	1.61553e-43	182.18	503.688	NA		TraesCS3B02G178100	-1.02599	5.19958e-08	53.2097	108.866	NA		TraesCS2B02G621900	-3.1456	0.00237946	0	4.99058	388|451
[truncated: 5,281 more rows]
