# Supplementary material for: Natural variation of STKc_GSK3 kinase TaSG-D1 contributes to heat stress tolerance in Indian dwarf wheat
Source: Nat Commun. 2024 Mar 7;15:2097. doi: 10.1038/s41467-024-46419-0 (PMC10920922; doi:10.1038/s41467-024-46419-0)
Supplement: Supplementary file 7 — Supplementary Data 4 [file 41467_2024_46419_MOESM7_ESM.xlsx]

## Sheet: Supplementary Data 4
Supplementary Data 4. LC-MS/MS results of TaPIF4 phosphorylation sites analysis.
Query	Observed	Mr(expt)	Mr(calc)	ppm	Score	Expect	Unique	Peptide	Start-End	Dupilicates
32666	937.811	2810.41	2810.42	-1.66	79	7.4e-08	U	K.VPAPPVVQEDEAGLWFPFALADSLDK.D	51-76
32667	703.61	2810.41	2810.42	-1.53	87	2e-08	U	K.VPAPPVVQEDEAGLWFPFALADSLDK.D	51-76
32668	1406.21	2810.41	2810.42	-1.3	107	9.9e-11	U	K.VPAPPVVQEDEAGLWFPFALADSLDK.D	51-76
36075	1032.7	5158.46	5158.45	0.38	98	1.1e-09	U	K.VPAPPVVQEDEAGLWFPFALADSLDKDIFQDLFCEEPPGAAGVDGSSR.Q	51-98	1
36076	1720.49	5158.46	5158.45	0.49	127	1.2e-12	U	K.VPAPPVVQEDEAGLWFPFALADSLDKDIFQDLFCEEPPGAAGVDGSSR.Q	51-98
36079	1290.62	5158.46	5158.45	0.67	90	4.2e-09	U	K.VPAPPVVQEDEAGLWFPFALADSLDKDIFQDLFCEEPPGAAGVDGSSR.Q	51-98	7
36203	1310.61	5238.42	5238.42	0.75	54	1.6e-05	U	K.VPAPPVVQEDEAGLWFPFALADSLDKDIFQDLFCEEPPGAAGVDGSSR.Q + Phospho (ST)	51-98
36204	1747.15	5238.43	5238.42	0.92	69	3.4e-07	U	K.VPAPPVVQEDEAGLWFPFALADSLDKDIFQDLFCEEPPGAAGVDGSSR.Q + Phospho (ST)	51-98
36205	1048.69	5238.43	5238.42	1.08	43	0.00014	U	K.VPAPPVVQEDEAGLWFPFALADSLDKDIFQDLFCEEPPGAAGVDGSSR.Q + Phospho (ST)	51-98
29294	789.69	2366.05	2366.05	0.16	83	7.4e-08	U	K.DIFQDLFCEEPPGAAGVDGSSR.Q	77-98	1
29296	1184.03	2366.05	2366.05	1.67	130	2e-11	U	K.DIFQDLFCEEPPGAAGVDGSSR.Q	77-98	2
30853	1278.07	2554.12	2554.12	0.15	219	3.3e-21	U	R.QQSMSLADCGDNAGGFQSDLVQAR.A	99-122	5
30854	639.537	2554.12	2554.12	0.23	79	3.1e-07	U	R.QQSMSLADCGDNAGGFQSDLVQAR.A	99-122	1
30856	852.381	2554.12	2554.12	1.2	104	7e-10	U	R.QQSMSLADCGDNAGGFQSDLVQAR.A	99-122	7
30957	1286.57	2571.12	2570.11	392	165	1.4e-14	U	R.QQSMSLADCGDNAGGFQSDLVQAR.A + Oxidation (M)	99-122	2
30952	857.712	2570.12	2570.11	1.25	108	2e-10	U	R.QQSMSLADCGDNAGGFQSDLVQAR.A + Oxidation (M)	99-122	12
31640	879.036	2634.09	2634.08	0.58	94	1.4e-09	U	R.QQSMSLADCGDNAGGFQSDLVQAR.A + Phospho (ST)	99-122	2
31641	1318.05	2634.09	2634.08	0.94	171	9e-17	U	R.QQSMSLADCGDNAGGFQSDLVQAR.A + Phospho (ST)	99-122	1
31645	659.532	2634.1	2634.08	5.72	51	2e-05	U	R.QQSMSLADCGDNAGGFQSDLVQAR.A + Phospho (ST)	99-122
31804	884.712	2651.11	2650.08	390	82	1.1e-06	U	R.QQSMSLADCGDNAGGFQSDLVQAR.A + Oxidation (M); Phospho (ST)	99-122	1
34915	1166.52	3496.54	3496.54	-0.26	184	5.3e-18	U	K.AAMEEGASSTLSAMGASFCGSNQVQVQGAVSDHGR.A	126-160	66
34956	875.143	3496.54	3496.54	0.56	138	1.3e-13	U	K.AAMEEGASSTLSAMGASFCGSNQVQVQGAVSDHGR.A	126-160	44
34998	879.397	3513.56	3512.54	292	84	2.6e-08	U	K.AAMEEGASSTLSAMGASFCGSNQVQVQGAVSDHGR.A + Oxidation (M)	126-160
35117	1193.18	3576.51	3576.51	0.38	72	1.7e-07	U	K.AAMEEGASSTLSAMGASFCGSNQVQVQGAVSDHGR.A + Phospho (ST)	126-160	16
35122	895.135	3576.51	3576.51	1.1	42	0.00032	U	K.AAMEEGASSTLSAMGASFCGSNQVQVQGAVSDHGR.A + Phospho (ST)	126-160
30400	833.735	2498.18	2498.19	-2.83	134	1.1e-12	U	R.AGHATAYGDGGAGSALPSAVGSVNANAR.G	161-188	53
30432	1250.6	2499.18	2498.19	397	186	5.5e-18	U	R.AGHATAYGDGGAGSALPSAVGSVNANAR.G	161-188	3
21433	887.382	2659.12	2658.12	377	53	0.007	U	R.AGHATAYGDGGAGSALPSAVGSVNANAR.G + Phospho (ST); Phospho (Y)	161-188
31030	1290.09	2578.16	2578.16	0.35	97	1.7e-09	U	R.AGHATAYGDGGAGSALPSAVGSVNANAR.G + Phospho (ST); Phospho (Y)	161-188
31031	860.393	2578.16	2578.16	0.35	106	1.9e-10	U	R.AGHATAYGDGGAGSALPSAVGSVNANAR.G + Phospho (ST); Phospho (Y)	161-188	1
31832	887.049	2658.12	2658.12	0.8	73	4.1e-05	U	R.AGHATAYGDGGAGSALPSAVGSVNANAR.G + Phospho (ST); Phospho (Y)	161-188	1
13086	457.897	1370.67	1370.67	2.7	57	4e-05		R.GRGHEATVASSSGR.S	189-202
10168	619.761	1237.51	1237.51	-0.56	35	0.014		R.GHEATVASSSGR.S + Phospho (ST)	191-202
31076	1291.6	2581.18	2581.18	-0.77	192	7.4e-18	U	R.SNYSFGVTATTTTTTGTEPTSTSNR.S	203-227	93
31146	861.401	2581.18	2581.18	0.72	118	2.6e-11	U	R.SNYSFGVTATTTTTTGTEPTSTSNR.S	203-227	97
21274	884.406	2650.2	2649.19	380	74	1.2e-07	U	K.RGLDTEDSESPSEDAESESLVLER.K	233-256
19492	832.37	2494.09	2493.09	402	106	2.4e-10	U	R.GLDTEDSESPSEDAESESLVLER.K	234-256
30376	1247.55	2493.09	2493.09	-0.46	114	9.3e-11	U	R.GLDTEDSESPSEDAESESLVLER.K	234-256	1
7507	563.286	1124.56	1124.56	-0.17	63	0.00019		R.AAEVHNLSER.R	270-279
12031	661.849	1321.68	1321.68	1.06	65	4.8e-06		R.ALQELIPHCNK.T	291-301	3
12034	441.569	1321.69	1321.68	3.21	40	0.00021		R.ALQELIPHCNK.T	291-301	4
19543	833.931	1665.85	1665.85	-2.43	41	0.00051		R.ALQELIPHCNKTDK.A	291-304
19544	556.29	1665.85	1665.85	-0.78	44	0.00025		R.ALQELIPHCNKTDK.A	291-304
20513	863.933	1725.85	1725.85	0.9	108	3e-10		K.TDKASMLDEAIEYLK.T	302-316
20514	576.292	1725.85	1725.85	2	92	5.2e-09		K.TDKASMLDEAIEYLK.T	302-316	1
13315	461.568	1381.68	1381.68	1.01	66	5.4e-05		K.ASMLDEAIEYLK.T	305-316	1
13316	691.848	1381.68	1381.68	1.13	72	3.8e-07		K.ASMLDEAIEYLK.T	305-316	5
13627	699.845	1397.68	1397.67	0.51	94	1.7e-07		K.ASMLDEAIEYLK.T + Oxidation (M)	305-316	12
29253	1181.59	3541.75	3540.76	281	78	3.2e-07	U	K.ALQQSPALHHVSNGNAGGGTPAATANATPGNAIHPNK.R	410-446
29774	1208.25	3621.73	3620.72	278	64	3e-06	U	K.ALQQSPALHHVSNGNAGGGTPAATANATPGNAIHPNK.R + Phospho (ST)	410-446
35023	886.441	3541.73	3540.76	276	39	0.00024	U	K.ALQQSPALHHVSNGNAGGGTPAATANATPGNAIHPNK.R	410-446
35199	906.187	3620.72	3620.72	-0.96	50	7.1e-05	U	K.ALQQSPALHHVSNGNAGGGTPAATANATPGNAIHPNK.R + Phospho (ST)	410-446
35200	725.152	3620.72	3620.72	-0.34	54	2.6e-05	U	K.ALQQSPALHHVSNGNAGGGTPAATANATPGNAIHPNK.R + Phospho (ST)	410-446
35201	906.434	3621.71	3620.72	271	46	7.4e-05	U	K.ALQQSPALHHVSNGNAGGGTPAATANATPGNAIHPNK.R + Phospho (ST)	410-446
35288	925.222	3696.86	3696.86	0.21	74	2.3e-07	U	K.ALQQSPALHHVSNGNAGGGTPAATANATPGNAIHPNKR.-	410-446	1
35290	1233.62	3697.84	3696.86	266	59	3.1e-06	U	K.ALQQSPALHHVSNGNAGGGTPAATANATPGNAIHPNKR.-	410-446	1
35292	740.576	3697.84	3696.86	267	50	1.9e-05	U	K.ALQQSPALHHVSNGNAGGGTPAATANATPGNAIHPNKR.-	410-446	2
35342	756.372	3776.83	3776.82	0.18	59	2.7e-06	U	K.ALQQSPALHHVSNGNAGGGTPAATANATPGNAIHPNKR.- + Phospho (ST)	410-446	2
35343	1259.95	3776.83	3776.82	0.35	80	3.2e-08	U	K.ALQQSPALHHVSNGNAGGGTPAATANATPGNAIHPNKR.- + Phospho (ST)	410-446
35346	945.458	3777.8	3776.82	259	68	4.7e-07	U	K.ALQQSPALHHVSNGNAGGGTPAATANATPGNAIHPNKR.- + Phospho (ST)	410-446
35383	772.361	3856.77	3856.79	-5.56	37	0.00062	U	K.ALQQSPALHHVSNGNAGGGTPAATANATPGNAIHPNKR.- + Phospho (ST)	410-446
35385	965.205	3856.79	3856.79	-0.28	82	3.7e-08	U	K.ALQQSPALHHVSNGNAGGGTPAATANATPGNAIHPNKR.- + Phospho (ST)	410-446
35448	772.561	3857.77	3856.79	254	45	0.00032	U	K.ALQQSPALHHVSNGNAGGGTPAATANATPGNAIHPNKR.- + Phospho (ST)	410-446	1
35449	965.452	3857.78	3856.79	256	83	3.8e-08	U	K.ALQQSPALHHVSNGNAGGGTPAATANATPGNAIHPNKR.- + Phospho (ST)	410-446
