# Supplementary material for: Natural variation of STKc_GSK3 kinase TaSG-D1 contributes to heat stress tolerance in Indian dwarf wheat
Source: Nat Commun. 2024 Mar 7;15:2097. doi: 10.1038/s41467-024-46419-0 (PMC10920922; doi:10.1038/s41467-024-46419-0)
Supplement: Supplementary file 8 — Supplementary Data 5 [file 41467_2024_46419_MOESM8_ESM.xlsx]

## Sheet: Supplementary Data 5
Supplementary Data 5. Passport information and haplotype of 331 hexaploid wheat accessions in this study.
Sample	Name in cited paper	Longitude	latitude	Group	TaPIF4_Haplotype	TaVrn-B1_Haplotype	Source			Total	275bp deletion	405bp deletion & 1909bp insertion	Ref
yizhimai	S250	104.286	35.7518	CNL	Ref	N	Guo et al., Nature Communications, 2020		CNC	125	58	53	14
shanmai	S108	104.286	35.7518	CNL	Ref	N	Guo et al., Nature Communications, 2020		CNL	116	9	2	105
liuyuehuang	S113	96.4077	35.7448	CNL	Ref	N	Guo et al., Nature Communications, 2020		EUC	26	25	1	0
laolaixia	S188	117.925	35.894	CNL	Ref	N	Guo et al., Nature Communications, 2020		EUL	18	10	7	1
kangdingxiaomai	S249	102.805	30.2638	CNL	Ref	N	Guo et al., Nature Communications, 2020		EXC	8	4	2	2
huoliyan	S251	104.286	35.7518	CNL	Ref	N	Guo et al., Nature Communications, 2020		EXL	38	9	7	22
gejiaxiang	S241	96.4077	35.7448	CNL	Ref	N	Guo et al., Nature Communications, 2020		cultivars	159	87	56	16
dingxingzhai	S180	111.857	37.2426	CNL	Ref	N	Guo et al., Nature Communications, 2020		landraces	172	28	16	128
dalibanmang	S187	117.925	35.894	CNL	Ref	N	Guo et al., Nature Communications, 2020
dabaimai	S103	104.286	35.7518	CNL	Ref	N	Guo et al., Nature Communications, 2020
chunxiaomai	S182	109.188	35.394	CNL	Ref	N	Guo et al., Nature Communications, 2020
baimangxiaomai	S246	102.805	30.2638	CNL	Ref	N	Guo et al., Nature Communications, 2020
baibiansui	S186	117.925	35.894	CNL	Ref	N	Guo et al., Nature Communications, 2020
yumai18	S139	113.382	34.2904	CNC	405bp deletion & 1909bp insertion	N	Guo et al., Nature Communications, 2020
shi4185	S64	114.515	38.0428	CNC	275bp deletion	N	Guo et al., Nature Communications, 2020
shiluan02-1	S142	114.904	37.8957	CNC	275bp deletion	N	Guo et al., Nature Communications, 2020
nongda5181	S140	116.407	39.9042	CNC	405bp deletion & 1909bp insertion	N	Guo et al., Nature Communications, 2020
nongda3338	S67	116.407	39.9042	CNC	405bp deletion & 1909bp insertion	N	Guo et al., Nature Communications, 2020
lumai21	S137	113.382	34.2904	CNC	275bp deletion	N	Guo et al., Nature Communications, 2020
liangxing99	97	117.925	35.894	CNC	405bp deletion & 1909bp insertion	N	Hao et al., Mocular Plant, 2020
jinan17	S215	117.925	35.894	CNC	405bp deletion & 1909bp insertion	N	Guo et al., Nature Communications, 2020
fan6	S216	102.805	30.2638	CNC	275bp deletion	L	Guo et al., Nature Communications, 2020
AK58	C46	113.382	34.2904	CNC	275bp deletion	N	Cheng et al., Genome Biology, 2019
Quality	81	133.775	-25.2744	EXC	275bp deletion	S	Hao et al., Mocular Plant, 2020
TW054	TW054	32.44	15.64	EXL	Ref	S	Zhou et al., Nature Genetics, 2020
Orofen	72	-73.1333	-38.9833	EXC	405bp deletion & 1909bp insertion	N	Hao et al., Mocular Plant, 2020
Early Premium	65	-120	47	EXC	Ref	S	Hao et al., Mocular Plant, 2020
CI 12203 (gansu96)	1	-120	47	EXC	275bp deletion	N	Hao et al., Mocular Plant, 2020
Bluesky	CAN-C1	-105.586	55.4214	EXC	405bp deletion & 1909bp insertion	N	Zhou et al., Nature Genetics, 2020
PI 94468	UKR-L2	34	45	EXL	405bp deletion & 1909bp insertion	N	Zhou et al., Nature Genetics, 2020
PI 43364	URY-L2	-57.5519	-34.1272	EXL	405bp deletion & 1909bp insertion	N	Zhou et al., Nature Genetics, 2020
PI 43344	URY-L1	-57.5519	-34.1272	EXL	405bp deletion & 1909bp insertion	N	Zhou et al., Nature Genetics, 2020
PI 41021	UKR-L1	35	48.5	EXL	Ref	S	Zhou et al., Nature Genetics, 2020
PI 153785	BRA-L1	-48	-12	EXL	275bp deletion	N	Zhou et al., Nature Genetics, 2020
CItr 2804	MEX-L1	-98.4333	19.2833	EXL	Ref	S	Zhou et al., Nature Genetics, 2020
Wilhelmina	83	5.2913	52.1326	EUC	275bp deletion	N	Hao et al., Mocular Plant, 2020
Villa Glori (zhongnong28)	214	9.16667	45.1667	EUC	275bp deletion	S	Hao et al., Mocular Plant, 2020
St 2422/464 (zhengyin4)	74	9.16667	45.1667	EUC	275bp deletion	S	Hao et al., Mocular Plant, 2020
St 1472/506 (zhengyin1)	9	9.16667	45.1667	EUC	275bp deletion	N	Hao et al., Mocular Plant, 2020
San Pastore	217	9.16667	45.1667	EUC	275bp deletion	L	Hao et al., Mocular Plant, 2020
Rieti	82	9.16667	45.1667	EUC	275bp deletion	L	Hao et al., Mocular Plant, 2020
Pepital	NLD-C1	5.94767	52.0277	EUC	275bp deletion	N	Zhou et al., Nature Genetics, 2020
Neuzucht	220	9.33333	49.4167	EUC	275bp deletion	N	Hao et al., Mocular Plant, 2020
Mentana (nanda2419)	64	9.16667	45.1667	EUC	275bp deletion	S	Hao et al., Mocular Plant, 2020
Mara	201	9.16667	45.1667	EUC	275bp deletion	N	Hao et al., Mocular Plant, 2020
Lovrin 10	75	26.7333	47.6833	EUC	405bp deletion & 1909bp insertion	S	Hao et al., Mocular Plant, 2020
Funo	63	9.16667	45.1667	EUC	275bp deletion	N	Hao et al., Mocular Plant, 2020
Fontarronco	218	9.16667	45.1667	EUC	275bp deletion	N	Hao et al., Mocular Plant, 2020
Darius	FRA-C1	2.42458	48.8511	EUC	275bp deletion	N	Zhou et al., Nature Genetics, 2020
Autonomia	209	9.16667	45.1667	EUC	275bp deletion	N	Hao et al., Mocular Plant, 2020
Abbondanza	73	9.16667	45.1667	EUC	275bp deletion	N	Hao et al., Mocular Plant, 2020
TW019	TW019	19.3333	47.4167	EUC	275bp deletion	S	Zhou et al., Nature Genetics, 2020
TW023	TW023	19.3333	47.4167	EUC	275bp deletion	S	Zhou et al., Nature Genetics, 2020
TW014	TW014	-6	43.3333	EUC	275bp deletion	N	Zhou et al., Nature Genetics, 2020
TW012	TW012	7.93333	47	EUC	275bp deletion	N	Zhou et al., Nature Genetics, 2020
TW013	TW013	7.93333	47	EUC	275bp deletion	S	Zhou et al., Nature Genetics, 2020
TW015	TW015	7.2	46.9667	EUC	275bp deletion	N	Zhou et al., Nature Genetics, 2020
TW018	TW018	-120	47	EUC	275bp deletion	N	Zhou et al., Nature Genetics, 2020
TW017	TW017	9.33333	49.4167	EUC	275bp deletion	N	Zhou et al., Nature Genetics, 2020
TW021	TW021	5.16667	50	EUC	275bp deletion	N	Zhou et al., Nature Genetics, 2020
TW022	TW022	5.5	50	EUC	275bp deletion	N	Zhou et al., Nature Genetics, 2020
PI 58075	ESP-L1	-4.71667	41.0667	EUL	275bp deletion	N	Zhou et al., Nature Genetics, 2020
PI 51688	NLD-L1	5.83333	52	EUL	405bp deletion & 1909bp insertion	N	Zhou et al., Nature Genetics, 2020
PI 43250	GRC-L1	22	39.5	EUL	275bp deletion	N	Zhou et al., Nature Genetics, 2020
PI 351046	AUT-L1	12.2167	47.65	EUL	275bp deletion	N	Zhou et al., Nature Genetics, 2020
PI 349442	CHE-L1	9.11667	46.7833	EUL	405bp deletion & 1909bp insertion	N	Zhou et al., Nature Genetics, 2020
PI 345238	MKD-L1	21.7167	41.9667	EUL	405bp deletion & 1909bp insertion	S	Zhou et al., Nature Genetics, 2020
PI 278589	GBR-L1	-0.192919	52.4063	EUL	275bp deletion	S	Zhou et al., Nature Genetics, 2020
PI 278249	DEU-L1	10.6867	48.9935	EUL	405bp deletion & 1909bp insertion	N	Zhou et al., Nature Genetics, 2020
PI 272374	HUN-L1	19.3333	47.4167	EUL	405bp deletion & 1909bp insertion	N	Zhou et al., Nature Genetics, 2020
PI 192808	PRT-L1	-8.86667	40.15	EUL	275bp deletion	N	Zhou et al., Nature Genetics, 2020
PI 192569	SWE-L1	13.25	59.75	EUL	275bp deletion	N	Zhou et al., Nature Genetics, 2020
PI 184168	SRB-L1	20.9	42.6333	EUL	275bp deletion	N	Zhou et al., Nature Genetics, 2020
PI 184157	BIH-L1	18.2	44.1667	EUL	275bp deletion	N	Zhou et al., Nature Genetics, 2020
PI 157949	ITA-L2	14.25	37.75	EUL	405bp deletion & 1909bp insertion	N	Zhou et al., Nature Genetics, 2020
CItr 9358	FIN-L1	25.3251	60.4782	EUL	275bp deletion	N	Zhou et al., Nature Genetics, 2020
CItr 2608	ROM-L1	26.7333	47.6833	EUL	Ref	N	Zhou et al., Nature Genetics, 2020
CItr 11478	RUS-L1	43.888	55.2011	EUL	275bp deletion	S	Zhou et al., Nature Genetics, 2020
TW052	TW052	17.9425	43.065	EUL	405bp deletion & 1909bp insertion	N	Zhou et al., Nature Genetics, 2020
zhoumai22	56	113.382	34.2904	CNC	275bp deletion	N	Hao et al., Mocular Plant, 2020
zhoumai18	C42	113.382	34.2904	CNC	275bp deletion	N	Cheng et al., Genome Biology, 2019
zhoumai16	58	113.382	34.2904	CNC	275bp deletion	N	Hao et al., Mocular Plant, 2020
zhou8425B	80	113.382	34.2904	CNC	275bp deletion	N	Hao et al., Mocular Plant, 2020
zhongyou9507	ZYJWLQ_1	116.334	39.9668	CNC	405bp deletion & 1909bp insertion	N	Zhou et al., Nature Genetics, 2020
zhongmai66	88	116.407	39.9042	CNC	405bp deletion & 1909bp insertion	N	Hao et al., Mocular Plant, 2020
zhongmai175	93	116.407	39.9042	CNC	405bp deletion & 1909bp insertion	N	Hao et al., Mocular Plant, 2020
zhengmai9023	S217	113.382	34.2904	CNC	275bp deletion	S	Guo et al., Nature Communications, 2020
zhengmai366	48	113.382	34.2904	CNC	405bp deletion & 1909bp insertion	N	Hao et al., Mocular Plant, 2020
changzhi6406	S209	111.857	37.2426	CNC	405bp deletion & 1909bp insertion	N	Guo et al., Nature Communications, 2020
yuejin5	202	117.925	35.894	CNC	275bp deletion	N	Hao et al., Mocular Plant, 2020
yumai7	16	113.382	34.2904	CNC	405bp deletion & 1909bp insertion	N	Hao et al., Mocular Plant, 2020
yumai41	42	113.382	34.2904	CNC	275bp deletion	N	Hao et al., Mocular Plant, 2020
yumai2	27	113.382	34.2904	CNC	275bp deletion	N	Hao et al., Mocular Plant, 2020
yumai21	S221	113.382	34.2904	CNC	275bp deletion	N	Guo et al., Nature Communications, 2020
yumai17	18	113.382	34.2904	CNC	275bp deletion	L	Hao et al., Mocular Plant, 2020
yumai13	15	113.382	34.2904	CNC	405bp deletion & 1909bp insertion	N	Hao et al., Mocular Plant, 2020
yangmai5	28	119.789	33.1402	CNC	275bp deletion	N	Hao et al., Mocular Plant, 2020
yangmai158	36	119.789	33.1402	CNC	405bp deletion & 1909bp insertion	N	Hao et al., Mocular Plant, 2020
yang15	C41	119.789	33.1402	CNC	275bp deletion	N	Cheng et al., Genome Biology, 2019
yezhan4110	105	113.382	34.2904	CNC	405bp deletion & 1909bp insertion	N	Hao et al., Mocular Plant, 2020
yezhan1	S218	113.382	34.2904	CNC	275bp deletion	L	Guo et al., Nature Communications, 2020
yanan11	YASY_1	109.49	36.5853	CNC	405bp deletion & 1909bp insertion	N	Zhou et al., Nature Genetics, 2020
yannong21	99	117.925	35.894	CNC	405bp deletion & 1909bp insertion	N	Hao et al., Mocular Plant, 2020
yannong19	33	117.925	35.894	CNC	405bp deletion & 1909bp insertion	N	Hao et al., Mocular Plant, 2020
yannong15	S136	117.925	35.894	CNC	275bp deletion	N	Guo et al., Nature Communications, 2020
xuzhou14	8	119.789	33.1402	CNC	275bp deletion	S	Hao et al., Mocular Plant, 2020
xumai856	103	119.789	33.1402	CNC	405bp deletion & 1909bp insertion	N	Hao et al., Mocular Plant, 2020
xumai35	104	119.789	33.1402	CNC	275bp deletion	N	Hao et al., Mocular Plant, 2020
xinmai26	100	113.382	34.2904	CNC	405bp deletion & 1909bp insertion	N	Hao et al., Mocular Plant, 2020
xinkehan9	24	128.738	47.1216	CNC	275bp deletion	S	Hao et al., Mocular Plant, 2020
xiaoye96	213	109.188	35.394	CNC	275bp deletion	N	Hao et al., Mocular Plant, 2020
xiaoye6	XYLH_1	108.079	34.268	CNC	275bp deletion	N	Zhou et al., Nature Genetics, 2020
xiaoye54	C47	109.188	35.394	CNC	275bp deletion	N	Cheng et al., Genome Biology, 2019
xiaoye22	107	109.188	35.394	CNC	275bp deletion	N	Hao et al., Mocular Plant, 2020
xinong979	C43	111.857	37.2426	CNC	275bp deletion	N	Cheng et al., Genome Biology, 2019
xinong881	211	109.188	35.394	CNC	405bp deletion & 1909bp insertion	N	Hao et al., Mocular Plant, 2020
xinong65	206	109.188	35.394	CNC	405bp deletion & 1909bp insertion	N	Hao et al., Mocular Plant, 2020
xinong6028	67	109.188	35.394	CNC	Ref	N	Hao et al., Mocular Plant, 2020
xizangmisui	S13	92.8856	28.5311	CNC	Ref	N	Guo et al., Nature Communications, 2020
xian8	17	109.188	35.394	CNC	275bp deletion	S	Hao et al., Mocular Plant, 2020
wuyimai	61	102.805	30.2638	CNC	405bp deletion & 1909bp insertion	S	Hao et al., Mocular Plant, 2020
wenmai6	38	113.382	34.2904	CNC	275bp deletion	N	Hao et al., Mocular Plant, 2020
taishan1	S220	117.925	35.894	CNC	Ref	N	Guo et al., Nature Communications, 2020
sumai3	S210	119.789	33.1402	CNC	Ref	N	Guo et al., Nature Communications, 2020
shijiazhuang8	108	114.904	37.8957	CNC	405bp deletion & 1909bp insertion	N	Hao et al., Mocular Plant, 2020
shijiazhuang54	S227	114.515	38.0428	CNC	Ref	N	Guo et al., Nature Communications, 2020
shannong7859	26	109.188	35.394	CNC	275bp deletion	N	Hao et al., Mocular Plant, 2020
shan213	208	109.188	35.394	CNC	275bp deletion	S	Hao et al., Mocular Plant, 2020
shannongfu63	22	117.925	35.894	CNC	405bp deletion & 1909bp insertion	N	Hao et al., Mocular Plant, 2020
rikeze8	S230	92.8856	28.5311	CNC	275bp deletion	S	Guo et al., Nature Communications, 2020
rikeze54	S229	92.8856	28.5311	CNC	Ref	N	Guo et al., Nature Communications, 2020
pingyang27	PYEQ_1	112.587	37.8174	CNC	275bp deletion	N	Zhou et al., Nature Genetics, 2020
nongda3331	S3331	116.407	39.9042	CNC	405bp deletion & 1909bp insertion	N	Guo et al., Nature Communications, 2020
nongda3097	S274	116.407	39.9042	CNC	405bp deletion & 1909bp insertion	N	Guo et al., Nature Communications, 2020
ningchun4	39	104.286	35.7518	CNC	275bp deletion	S	Hao et al., Mocular Plant, 2020
neixiang5	NXWH_1	111.849	33.0449	CNC	Ref	N	Zhou et al., Nature Genetics, 2020
mianyang26	43	102.805	30.2638	CNC	405bp deletion & 1909bp insertion	N	Hao et al., Mocular Plant, 2020
mianyang20	21	102.805	30.2638	CNC	405bp deletion & 1909bp insertion	N	Hao et al., Mocular Plant, 2020
mianyang15	20	102.805	30.2638	CNC	405bp deletion & 1909bp insertion	N	Hao et al., Mocular Plant, 2020
mianyang11	19	102.805	30.2638	CNC	405bp deletion & 1909bp insertion	N	Hao et al., Mocular Plant, 2020
yuxian201	219	113.382	34.2904	CNC	275bp deletion	S	Hao et al., Mocular Plant, 2020
lunxuan987	S271	116.407	39.9042	CNC	405bp deletion & 1909bp insertion	N	Guo et al., Nature Communications, 2020
lumai1 (aimengniu)	79	117.925	35.894	CNC	405bp deletion & 1909bp insertion	N	Hao et al., Mocular Plant, 2020
lumai15	44	117.925	35.894	CNC	405bp deletion & 1909bp insertion	N	Hao et al., Mocular Plant, 2020
lumai14	13	117.925	35.894	CNC	405bp deletion & 1909bp insertion	N	Hao et al., Mocular Plant, 2020
liangxing66	96	117.925	35.894	CNC	405bp deletion & 1909bp insertion	N	Hao et al., Mocular Plant, 2020
kefeng3	KFSH_1	126.626	45.6916	CNC	275bp deletion	L	Zhou et al., Nature Genetics, 2020
kechun14	212	116.407	39.9042	CNC	275bp deletion	S	Hao et al., Mocular Plant, 2020
kangxiu10	KXSH_1	119.296	26.0742	CNC	275bp deletion	S	Zhou et al., Nature Genetics, 2020
jingdong6	S6554	116.407	39.9042	CNC	405bp deletion & 1909bp insertion	N	Guo et al., Nature Communications, 2020
jing411	S273	116.407	39.9042	CNC	405bp deletion & 1909bp insertion	N	Guo et al., Nature Communications, 2020
jinmai8	JM8H_1	112.551	37.8706	CNC	405bp deletion & 1909bp insertion	N	Zhou et al., Nature Genetics, 2020
jinmai47	S270	117.925	35.894	CNC	275bp deletion	N	Guo et al., Nature Communications, 2020
jinmai10	207	111.857	37.2426	CNC	Ref	N	Hao et al., Mocular Plant, 2020
jimai38	46	114.904	37.8957	CNC	405bp deletion & 1909bp insertion	N	Hao et al., Mocular Plant, 2020
jimai30	14	114.904	37.8957	CNC	275bp deletion	N	Hao et al., Mocular Plant, 2020
jimai26	30	114.904	37.8957	CNC	405bp deletion & 1909bp insertion	N	Hao et al., Mocular Plant, 2020
jining3	203	117.925	35.894	CNC	Ref	N	Hao et al., Mocular Plant, 2020
jinan9	7	117.925	35.894	CNC	405bp deletion & 1909bp insertion	N	Hao et al., Mocular Plant, 2020
jinan2	4	117.925	35.894	CNC	Ref	N	Hao et al., Mocular Plant, 2020
jinan16	34	117.925	35.894	CNC	405bp deletion & 1909bp insertion	N	Hao et al., Mocular Plant, 2020
jinan13	29	117.925	35.894	CNC	275bp deletion	N	Hao et al., Mocular Plant, 2020
jimai6	C44	117.925	35.894	CNC	275bp deletion	N	Cheng et al., Genome Biology, 2019
jimai22	S272	117.925	35.894	CNC	405bp deletion & 1909bp insertion	N	Guo et al., Nature Communications, 2020
jimai20	35	117.925	35.894	CNC	275bp deletion	N	Hao et al., Mocular Plant, 2020
jimai19	47	117.925	35.894	CNC	405bp deletion & 1909bp insertion	N	Hao et al., Mocular Plant, 2020
jichun1016	JCYLYL_1	126.482	43.9657	CNC	275bp deletion	S	Zhou et al., Nature Genetics, 2020
huaimai20	54	119.789	33.1402	CNC	405bp deletion & 1909bp insertion	N	Hao et al., Mocular Plant, 2020
hengguan35	55	114.904	37.8957	CNC	405bp deletion & 1909bp insertion	N	Hao et al., Mocular Plant, 2020
handan6172	49	114.904	37.8957	CNC	275bp deletion	N	Hao et al., Mocular Plant, 2020
gaocheng8901	91	114.904	37.8957	CNC	405bp deletion & 1909bp insertion	N	Hao et al., Mocular Plant, 2020
gaoyuan506	GYWLL_1	101.751	36.6282	CNC	275bp deletion	N	Zhou et al., Nature Genetics, 2020
gaoyou503	45	114.904	37.8957	CNC	275bp deletion	N	Hao et al., Mocular Plant, 2020
ganmai8	12	104.286	35.7518	CNC	275bp deletion	S	Hao et al., Mocular Plant, 2020
fengmai11	FMSY_1	102.833	24.8797	CNC	405bp deletion & 1909bp insertion	L	Zhou et al., Nature Genetics, 2020
fengyou3	205	113.382	34.2904	CNC	Ref	N	Hao et al., Mocular Plant, 2020
fengkang2	KFEH_1	116.334	39.9668	CNC	405bp deletion & 1909bp insertion	N	Zhou et al., Nature Genetics, 2020
fengdecunmai5	89	113.382	34.2904	CNC	275bp deletion	N	Hao et al., Mocular Plant, 2020
fengchan3	S214	109.188	35.394	CNC	275bp deletion	N	Guo et al., Nature Communications, 2020
enmai4	S211	112.238	30.7378	CNC	275bp deletion	S	Guo et al., Nature Communications, 2020
een1	31	112.238	30.7378	CNC	275bp deletion	L	Hao et al., Mocular Plant, 2020
chuanmai42	C45	102.805	30.2638	CNC	405bp deletion & 1909bp insertion	N	Cheng et al., Genome Biology, 2019
chuanmai22	23	102.805	30.2638	CNC	405bp deletion & 1909bp insertion	N	Hao et al., Mocular Plant, 2020
zangdong4	S228	92.8856	28.5311	CNC	275bp deletion	N	Guo et al., Nature Communications, 2020
boai7023	6	113.382	34.2904	CNC	275bp deletion	N	Hao et al., Mocular Plant, 2020
bima4	S213	109.188	35.394	CNC	Ref	N	Guo et al., Nature Communications, 2020
bima1	2	109.188	35.394	CNC	Ref	N	Hao et al., Mocular Plant, 2020
beijing8	S225	116.407	39.9042	CNC	Ref	N	Guo et al., Nature Communications, 2020
bainong791	216	113.382	34.2904	CNC	275bp deletion	S	Hao et al., Mocular Plant, 2020
bainong4199	102	113.382	34.2904	CNC	275bp deletion	N	Hao et al., Mocular Plant, 2020
bainong3217	S224	113.382	34.2904	CNC	405bp deletion & 1909bp insertion	N	Guo et al., Nature Communications, 2020
bainong201	101	113.382	34.2904	CNC	275bp deletion	N	Hao et al., Mocular Plant, 2020
aifeng3	215	109.188	35.394	CNC	405bp deletion & 1909bp insertion	N	Hao et al., Mocular Plant, 2020
PH82-2-2	210	117.925	35.894	CNC	275bp deletion	N	Hao et al., Mocular Plant, 2020
Mexipak 66 (moba66)	77	75.5333	35.3167	EXC	Ref	N	Hao et al., Mocular Plant, 2020
Chul	UZB-C1	67.8333	40.1	EXC	275bp deletion	S	Zhou et al., Nature Genetics, 2020
Akagomughi (chixiaomai)	84	141.5	39.5	EXC	275bp deletion	N	Hao et al., Mocular Plant, 2020
zipi	ZP_1	102.893	30.3618	CNL	Ref	N	Zhou et al., Nature Genetics, 2020
zijuehong	ZJH_1	119.162	36.7069	CNL	405bp deletion & 1909bp insertion	N	Zhou et al., Nature Genetics, 2020
zhushimai	125	101.343	24.4753	CNL	Ref	N	Hao et al., Mocular Plant, 2020
zhumaoyuanzitou	C37	120.155	30.2741	CNL	Ref	N	Cheng et al., Genome Biology, 2019
zhongguochun	85	102.805	30.2638	CNL	Ref	N	Hao et al., Mocular Plant, 2020
zaoxiaomai	117	119.789	29.1416	CNL	Ref	N	Hao et al., Mocular Plant, 2020
zaowutian	ZWT_1	121.053	32.3816	CNL	Ref	N	Zhou et al., Nature Genetics, 2020
youmangbaifu	YM_1	100.23	25.5916	CNL	Ref	N	Zhou et al., Nature Genetics, 2020
youzitou	113	113.382	34.2904	CNL	Ref	N	Hao et al., Mocular Plant, 2020
youzimai	YZM_1	115.104	35.8851	CNL	Ref	N	Zhou et al., Nature Genetics, 2020
yangmai	C39	128.738	47.1216	CNL	Ref	N	Cheng et al., Genome Biology, 2019
yanda1817	S11	116.407	39.9042	CNL	Ref	N	Guo et al., Nature Communications, 2020
xiaosanyuehuang	S184	109.188	35.394	CNL	Ref	N	Guo et al., Nature Communications, 2020
xiaomai	S111	96.4077	35.7448	CNL	Ref	N	Guo et al., Nature Communications, 2020
xiaohongpi	XHP_1	111.194	40.2774	CNL	Ref	N	Zhou et al., Nature Genetics, 2020
xiaohongmai	S110	96.4077	35.7448	CNL	Ref	N	Guo et al., Nature Communications, 2020
xiaofoshou	XFS_1	112.603	35.0671	CNL	Ref	N	Zhou et al., Nature Genetics, 2020
wuyuanmai	WYM_1	117.862	29.248	CNL	Ref	N	Zhou et al., Nature Genetics, 2020
wangshuibai	86	119.789	33.1402	CNL	Ref	N	Hao et al., Mocular Plant, 2020
tutoumai	S109	104.286	35.7518	CNL	Ref	N	Guo et al., Nature Communications, 2020
tumangmai	TMM_1	107.237	34.362	CNL	Ref	N	Zhou et al., Nature Genetics, 2020
tongjiabaxiaomai	TJBXM_1	105.021	30.2759	CNL	Ref	N	Zhou et al., Nature Genetics, 2020
songruimai4	SXM4H_1	117.017	25.075	CNL	Ref	N	Zhou et al., Nature Genetics, 2020
shuilizhan	SLZ_1	115.681	29.6766	CNL	Ref	N	Zhou et al., Nature Genetics, 2020
sanyuehuang	119	113.382	34.2904	CNL	Ref	N	Hao et al., Mocular Plant, 2020
qiangchangmai	QCM_1	108.907	34.1578	CNL	Ref	N	Zhou et al., Nature Genetics, 2020
qiangweimai	110	117.925	26.4837	CNL	Ref	N	Hao et al., Mocular Plant, 2020
pingyuan50	S10	113.382	34.2904	CNL	Ref	N	Guo et al., Nature Communications, 2020
paozimai	118	114.904	27.0875	CNL	275bp deletion	N	Hao et al., Mocular Plant, 2020
ningyang-5	S15	117.925	35.894	CNL	Ref	N	Guo et al., Nature Communications, 2020
maohongmai	S112	96.4077	35.7448	CNL	Ref	N	Guo et al., Nature Communications, 2020
mangxiaomai	MXM_1	120.275	32.0149	CNL	Ref	N	Zhou et al., Nature Genetics, 2020
mazhamai	S183	109.188	35.394	CNL	Ref	N	Guo et al., Nature Communications, 2020
louguding	LGD_1	117.065	36.6801	CNL	Ref	N	Zhou et al., Nature Genetics, 2020
liuzhutou	LZT_1	121.13	31.4591	CNL	Ref	N	Zhou et al., Nature Genetics, 2020
laotutou	LTT_1	106.232	38.4865	CNL	Ref	N	Zhou et al., Nature Genetics, 2020
laomai	LM_1	109.293	37.9587	CNL	275bp deletion	N	Zhou et al., Nature Genetics, 2020
laogaidaqingmang	109	128.738	47.1216	CNL	275bp deletion	N	Hao et al., Mocular Plant, 2020
lanxizaoxiaomai	LXZXM_1	119.892	29.4525	CNL	Ref	N	Zhou et al., Nature Genetics, 2020
lanhuamai	S240	104.286	35.7518	CNL	Ref	N	Guo et al., Nature Communications, 2020
keshenbaipi	KSBP_1	75.9938	39.4677	CNL	Ref	N	Zhou et al., Nature Genetics, 2020
jinhuangmai	JinHM_1	102.996	35.4915	CNL	Ref	N	Zhou et al., Nature Genetics, 2020
jiangmai	JM_1	108.124	27.0333	CNL	Ref	N	Zhou et al., Nature Genetics, 2020
jiangdongmen	62	119.789	33.1402	CNL	Ref	N	Hao et al., Mocular Plant, 2020
jiahongmai	JiaHM_1	111.788	37.2654	CNL	Ref	N	Zhou et al., Nature Genetics, 2020
huomai	HM_1	106.665	35.543	CNL	Ref	N	Zhou et al., Nature Genetics, 2020
huoliaomai	C40	115.059	43.3782	CNL	275bp deletion	N	Cheng et al., Genome Biology, 2019
hongtuzi	HTZ_1	106.253	38.2775	CNL	Ref	N	Zhou et al., Nature Genetics, 2020
hongqimai	S101	104.286	35.7518	CNL	Ref	N	Guo et al., Nature Communications, 2020
hongmangmai	HMM_1	106.206	34.9884	CNL	275bp deletion	N	Zhou et al., Nature Genetics, 2020
hongjinbaoyin	S254	87.5396	42.5246	CNL	Ref	N	Guo et al., Nature Communications, 2020
honghuosui	S105	104.286	35.7518	CNL	Ref	N	Guo et al., Nature Communications, 2020
hongdongmai	S253	87.5396	42.5246	CNL	Ref	N	Guo et al., Nature Communications, 2020
hongchunmai	S252	87.5396	42.5246	CNL	Ref	N	Guo et al., Nature Communications, 2020
hezhoudamai	114	104.286	35.7518	CNL	275bp deletion	S	Hao et al., Mocular Plant, 2020
hanzhongbai	HZB_1	109.362	32.3891	CNL	Ref	N	Zhou et al., Nature Genetics, 2020
guangtoubaishenmai	115	113.382	34.2904	CNL	Ref	N	Hao et al., Mocular Plant, 2020
galaohan	121	96.4077	35.7448	CNL	Ref	N	Hao et al., Mocular Plant, 2020
xiatuo	111	88.7879	30.1534	CNL	Ref	N	Hao et al., Mocular Plant, 2020
fumai	87	113.382	34.2904	CNL	Ref	N	Hao et al., Mocular Plant, 2020
duanyaomai	S102	104.286	35.7518	CNL	Ref	N	Guo et al., Nature Communications, 2020
duanbaimai	S114	96.4077	35.7448	CNL	Ref	N	Guo et al., Nature Communications, 2020
dianxihongkeyangmai	DXHKYM_1	100.23	25.5916	CNL	Ref	N	Zhou et al., Nature Genetics, 2020
dayuhua	DYH_1	119.035	33.6317	CNL	Ref	N	Zhou et al., Nature Genetics, 2020
dakoumai	DKM_1	112.79	34.7276	CNL	Ref	N	Zhou et al., Nature Genetics, 2020
dahongmai	DHM_1	113.265	39.189	CNL	275bp deletion	N	Zhou et al., Nature Genetics, 2020
chongyanghongmai	CYHM_1	114.039	29.5555	CNL	Ref	N	Zhou et al., Nature Genetics, 2020
chengduguangtou	C38	102.805	30.2638	CNL	Ref	N	Cheng et al., Genome Biology, 2019
chanbuzhi	116	117.925	30.6007	CNL	Ref	N	Hao et al., Mocular Plant, 2020
bendihuanghuamai	S242	102.805	30.2638	CNL	Ref	N	Guo et al., Nature Communications, 2020
baiyoumai	BYM_1	127.501	50.2521	CNL	Ref	N	Zhou et al., Nature Genetics, 2020
baishanmai	112	111.857	37.2426	CNL	Ref	N	Hao et al., Mocular Plant, 2020
baiqiuke	BQM_1	118.162	39.8326	CNL	Ref	N	Zhou et al., Nature Genetics, 2020
baimuxianban	S104	104.286	35.7518	CNL	Ref	N	Guo et al., Nature Communications, 2020
baimazha	BMZ_1	106.35	38.5545	CNL	405bp deletion & 1909bp insertion	N	Zhou et al., Nature Genetics, 2020
baihuomai	S181	111.857	37.2426	CNL	Ref	N	Guo et al., Nature Communications, 2020
baihuamai	124	107.29	26.843	CNL	Ref	N	Hao et al., Mocular Plant, 2020
baidatou	S106	104.286	35.7518	CNL	Ref	N	Guo et al., Nature Communications, 2020
YT-6	S6	101.343	24.4753	CNL	Ref	N	Guo et al., Nature Communications, 2020
YT-32	S59	101.343	24.4753	CNL	Ref	S	Guo et al., Nature Communications, 2020
YT-2	S56	101.343	24.4753	CNL	Ref	N	Guo et al., Nature Communications, 2020
YT-19	S57	101.343	24.4753	CNL	Ref	N	Guo et al., Nature Communications, 2020
YN411	S179	101.343	24.4753	CNL	Ref	N	Guo et al., Nature Communications, 2020
YN241	S178	101.343	24.4753	CNL	Ref	N	Guo et al., Nature Communications, 2020
YN156	S177	101.343	24.4753	CNL	Ref	N	Guo et al., Nature Communications, 2020
YN109	S176	101.343	24.4753	CNL	Ref	N	Guo et al., Nature Communications, 2020
YN098	S175	101.343	24.4753	CNL	275bp deletion	N	Guo et al., Nature Communications, 2020
W144	IND-L2	77.7833	33.95	EXL	Ref	S	Zhou et al., Nature Genetics, 2020
Type No	PAK-L1	72	31	EXL	Ref	N	Zhou et al., Nature Genetics, 2020
Type No	PAK-L2	72	31	EXL	Ref	S	Zhou et al., Nature Genetics, 2020
Type No	PAK-L3	71.0833	30.3333	EXL	Ref	S	Zhou et al., Nature Genetics, 2020
TJK03-295	TJK-L1	71.705	37.9914	EXL	Ref	N	Zhou et al., Nature Genetics, 2020
Shirokawa Shiro	JPN-L1	141.5	39.5	EXL	275bp deletion	N	Zhou et al., Nature Genetics, 2020
Mania	IRQ-L4	44.4168	36.4136	EXL	Ref	S	Zhou et al., Nature Genetics, 2020
M-90	S174	87.5396	42.5246	CNL	Ref	N	Guo et al., Nature Communications, 2020
M-81	S173	87.5396	42.5246	CNL	Ref	N	Guo et al., Nature Communications, 2020
M-29	S172	87.5396	42.5246	CNL	Ref	N	Guo et al., Nature Communications, 2020
M-20	S171	87.5396	42.5246	CNL	Ref	N	Guo et al., Nature Communications, 2020
M-1	S170	87.5396	42.5246	CNL	Ref	N	Guo et al., Nature Communications, 2020
Kirmizi Yazlik	TUR-L1	40.6606	37.8503	EXL	405bp deletion & 1909bp insertion	S	Zhou et al., Nature Genetics, 2020
Karakilcik	TUR-L3	43.9914	38.6564	EXL	275bp deletion	N	Zhou et al., Nature Genetics, 2020
Kandihari	TUR-L2	40.585	37.1933	EXL	Ref	N	Zhou et al., Nature Genetics, 2020
K2003-65	KAZ-L1	80.7644	47.9897	EXL	405bp deletion & 1909bp insertion	N	Zhou et al., Nature Genetics, 2020
IWA8604735	IRN-L4	57.0833	30.3	EXL	Ref	S	Zhou et al., Nature Genetics, 2020
IWA8604270	IRN-L3	47.0167	35.6	EXL	Ref	S	Zhou et al., Nature Genetics, 2020
Homara	IRQ-L2	44.4168	36.4136	EXL	Ref	N	Zhou et al., Nature Genetics, 2020
Dame	IRN-L1	45.2333	37.5167	EXL	275bp deletion	N	Zhou et al., Nature Genetics, 2020
D-2	SYR-L1	36.75	35.1333	EXL	275bp deletion	S	Zhou et al., Nature Genetics, 2020
BS49	S62	117.925	35.894	CNL	Ref	N	Guo et al., Nature Communications, 2020
BS23	S61	113.382	34.2904	CNL	Ref	N	Guo et al., Nature Communications, 2020
BS21	S60	113.382	34.2904	CNL	Ref	N	Guo et al., Nature Communications, 2020
As1670	S100	102.805	30.2638	CNL	Ref	N	Guo et al., Nature Communications, 2020
As1668	S98	102.805	30.2638	CNL	Ref	N	Guo et al., Nature Communications, 2020
As1666	S94	102.805	30.2638	CNL	Ref	N	Guo et al., Nature Communications, 2020
As1661	S99	102.805	30.2638	CNL	275bp deletion	N	Guo et al., Nature Communications, 2020
As1658	S93	102.805	30.2638	CNL	Ref	N	Guo et al., Nature Communications, 2020
As1635	S96	102.805	30.2638	CNL	Ref	N	Guo et al., Nature Communications, 2020
As1588	S97	102.805	30.2638	CNL	Ref	N	Guo et al., Nature Communications, 2020
As1587	S95	102.805	30.2638	CNL	Ref	N	Guo et al., Nature Communications, 2020
Aleppo 32	SYR-L2	37.1114	36.0036	EXL	275bp deletion	N	Zhou et al., Nature Genetics, 2020
79TK112-1067B	TUR-L4	41.3333	40.0333	EXL	275bp deletion	N	Zhou et al., Nature Genetics, 2020
12677	AFG-L1	67.1108	36.7089	EXL	Ref	S	Zhou et al., Nature Genetics, 2020
4171	AFG-L2	62.1997	34.345	EXL	275bp deletion	N	Zhou et al., Nature Genetics, 2020
429	AFG-L3	62.2333	33.8167	EXL	405bp deletion & 1909bp insertion	S	Zhou et al., Nature Genetics, 2020
212	UZB-L1	66.62	39.28	EXL	275bp deletion	N	Zhou et al., Nature Genetics, 2020
171	IRQ-L1	44.4168	36.4136	EXL	Ref	N	Zhou et al., Nature Genetics, 2020
139	IND-L1	75.3	34.3	EXL	Ref	N	Zhou et al., Nature Genetics, 2020
93	IRN-L2	47.6833	34.25	EXL	405bp deletion & 1909bp insertion	N	Zhou et al., Nature Genetics, 2020
TW025	TW025	80	28	EXL	Ref	L	Zhou et al., Nature Genetics, 2020
TW028	TW028	77.25	28.75	EXL	Ref	S	Zhou et al., Nature Genetics, 2020
TW051	TW051	89.3167	27.3	EXL	Ref	S	Zhou et al., Nature Genetics, 2020
TW026	TW026	70.5	29.8333	EXL	Ref	N	Zhou et al., Nature Genetics, 2020
TW027	TW027	72	31	EXL	Ref	S	Zhou et al., Nature Genetics, 2020
TW029	TW029	69	25.5	EXL	Ref	S	Zhou et al., Nature Genetics, 2020
