# Supplementary material for: Natural variation of STKc_GSK3 kinase TaSG-D1 contributes to heat stress tolerance in Indian dwarf wheat
Source: Nat Commun. 2024 Mar 7;15:2097. doi: 10.1038/s41467-024-46419-0 (PMC10920922; doi:10.1038/s41467-024-46419-0)
Supplement: Supplementary file 9 — Supplementary Data 6 [file 41467_2024_46419_MOESM9_ESM.xlsx]

## Sheet: Supplementary Data 6
Supplementary Data 6. Primers used in this study.
Name	Sequence (5´-3´)	Application
BD-TaSG-D1/E286K-F	TGGCCATGGAGGCCGAATTCATGGAGGCGCCGCCGGGG	Vector construction by homologous recombination
BD-TaSG-D1/E286K-R	CGACGGATCCCCGGGAATTCCTAGCTCCCAGCATGGGCGA
AD-TaPIF4-N-F	GCCATGGAGGCCAGTGAATTCATGAGCCAATTCGTGCCAGA
AD-TaPIF4-N-R	TGCAGCTCGAGCTCGATGGATCCTCAGTTGTGCACCTCGGCGG
AD-TaPIF4-C-F	GCCATGGAGGCCAGTGAATTCATGCTCTCCGAGAGGAGGAG
AD-TaPIF4-C-R	TGCAGCTCGAGCTCGATGGATCCTCATCTTTTGTTTGGGTGTA
NLUC-TaSG-D1/E286K-F	CACGGGGGACGAGCTCGGTACCATGGAGGCGCCGCCGGGG
NLUC-TaSG-D1/E286K-R	ACGCGTACGAGATCTGGTCGACGCTCCCAGCATGGGCGAA
CLUC-TaPIF4-F	TACGCGTCCCGGGGCGGTACCATGAGCCAATTCGTGCCAGA
CLUC-TaPIF4-R	TCCTTGTAGTCCATTTGTTGTCATCTTTTGTTTGGGTGTA
His-TaSG-D1/E286K-F (pET-28a)	AGCAAATGGGTCGCGGATCCATGGAAGCGCCACCAGGCCC
His-TaSG-D1/E286K-R(pET-28a)	TGGTGGTGGTGGTGCTCGAGGCTGCCCGCATGCGCAAAAT
His-TaSG-D1/E286K-F(pET-32a)	GATATCGGATCCGAATTCATGGAAGCGCCACCAGGCCC
His-TaSG-D1/E286K-R(pET-32a)	GGCCGCAAGCTTGTCGACGCTGCCCGCATGCGCAAAAT
GST-TaPIF4/4A-F	TCGGATCTGGTTCCGCGTGGATCCATGAGCCAGTTTGTGCCGGA
GST-TaPIF4/4A-R	GGCCGCTCGAGTCGACCCGGGAATTCACGTTTATTCGGATGAATTG
MYC-TaPIF4/4A/4D-F	AATCGACTCTAGAGCCCGGGATGAGCCAATTCGTGCCAGA
MYC-TaPIF4/4A/4D-F	TGGAAAAGAGGTACCCGGGATCTTTTGTTTGGGTGTATCG
GFP-TaSG-D1/E286K-F	TACACCAAATCGACTCTAGAATGGAGGCGCCGCCGGGG
GFP-TaSG-D1/E286K-R	ATAGGTACCCGGGCTCTAGAGCTCCCAGCATGGGCGAA
TaPIF4MT1T2-F1	AATAATGGTCTCAAGCGCCGACTGCGGCGACAACGC
TaPIF4MT1T2-F01	GCCGACTGCG GCGACAACGCGTTTTAGAGCTAGAAATAGC
TaPIF4MT1T2-R01	TCGCGCTCAGCGTCGACGACGCTTCTTGGTGCC
TaPIF4MT1T2-R1	ATTATTGGTCTCTAAACTCGCGCTCAGCGTCGACGA
pGreen-pTaPIF4-F	TATAGGGCGAATTGGGTACCATCGGCTGTGATGATGAAGC
pGreen-pTaPIF4(351)-F	TATAGGGCGAATTGGGTACCACCCGTTGAAATCAGGGGGC
pGreen-pTaPIF4-R	AGGAATTCGATATCAAGCTTTGTGGGCTGAAGAGAAGTGG
110-TaPIF4D-F	CGACTCTAGAGGATCCATGAGCCAATTCGTGCCAGA
110-TaPIF4D-R	AGCTCGGTACCCGGGGATCCTCAAAGCTTGGATCCACTAGTGG
pGreen-pTaMBF1c-F	TATAGGGCGAATTGGGTACCCGGCGAGTCAAGGTGGAGTT
pGreen-pTaMBF1c-R	AGGAATTCGATATCAAGCTTTGCTCCTTCGCTTCTGTTCTCT
TaMBF1c-7B-pro-F	CGGCGAGTCAAGGTGGAGTT	Primers for amplify promoter of TaMBF1c
TaMBF1c-7B-pro-R	TGCTCCTTCGCTTCTGTTCTCT
TaPIF4-promoter-F	ATCGGCTGTGATGATGAAGC	Primers for amplify promoter of TaPIF4
TaPIF4-promoter-R	TGTGGGCTGAAGAGAAGTGG
TaMBF1c-F-5'BIO	CTCCCTCCGCTGCACCTGTGATTCTCAAGT	Primers for EMSA
TaMBF1c-R-5'BIO	ACTTGAGAATCACAGGTGCAGCGGAGGGAG
TaMBF1c-F-JZ	CTCCCTCCGCTGCACCTGTGATTCTCAAGT
TaMBF1c-R-JZ	ACTTGAGAATCACAGGTGCAGCGGAGGGAG
TaMBF1c-F-MT	CTCCCTCCGCTGAAAAAATGATTCTCAAGT
TaMBF1c-R-MT	ACTTGAGAATCATTTTTTCAGCGGAGGGAG
