# Supplementary material for: Natural variation of STKc_GSK3 kinase TaSG-D1 contributes to heat stress tolerance in Indian dwarf wheat
Source: Nat Commun. 2024 Mar 7;15:2097. doi: 10.1038/s41467-024-46419-0 (PMC10920922; doi:10.1038/s41467-024-46419-0)
Supplement: Supplementary file 11 — Source Data [file 41467_2024_46419_MOESM11_ESM.zip]

Archive with 17 entries (16 files):
- Source data file/
- Source data file/Source data file_Figure 1.xlsx
- Source data file/Source data file_Figure 2.xlsx
- Source data file/Source data file_Figure 3.xlsx
- Source data file/Source data file_Figure 4.xlsx
- Source data file/Source data file_Figure 5.xlsx
- Source data file/Source data file_Supplementary Figure 1.xlsx
- Source data file/Source data file_Supplementary Figure 10.xlsx
- Source data file/Source data file_Supplementary Figure 11.xlsx
- Source data file/Source data file_Supplementary Figure 2.xlsx
- Source data file/Source data file_Supplementary Figure 3.xlsx
- Source data file/Source data file_Supplementary Figure 4.xlsx
- Source data file/Source data file_Supplementary Figure 5.xlsx
- Source data file/Source data file_Supplementary Figure 6.xlsx
- Source data file/Source data file_Supplementary Figure 7.xlsx
- Source data file/Source data file_Supplementary Figure 8.xlsx
- Source data file/Source data file_Supplementary Figure 9.xlsx
