# Supplementary material for: Natural variation of STKc_GSK3 kinase TaSG-D1 contributes to heat stress tolerance in Indian dwarf wheat
Source: Nat Commun. 2024 Mar 7;15:2097. doi: 10.1038/s41467-024-46419-0 (PMC10920922; doi:10.1038/s41467-024-46419-0)
Supplement: Supplementary file 11 — Source Data [file 41467_2024_46419_MOESM11_ESM.zip › Source data file/Source data file_Figure 1.xlsx]

## Sheet: Figure 1b
Supporting data for Figure 1b.
Data for Figure 1b
Survival rate (%)
	Survival rate (%)			Survival rate (%)			Survival rate (%)			Survival rate (%)			Survival rate (%)
HS2	7.45		NILTaSG-D1	6.25		M2-1	18.75		Fielder	25		NC4	8.33
	5.26			2.08			15			20.83			12.5
	4.44			4.17			25			16.67			16.67
ND4332	77.08		NILTasSG-D1-E286K	83.33		ND4332	77.08		TaSG-D1E286K-OE	79.17		IIA236	83.33
	79.25			70.83			75			75			75
	78.57			66.67			79.17			62.5			66.67
Statistical analysis
Column B	ND4332		Column B	NILTaSG-D1-E286K		Column B	ND4332		Column B	TaSG-D1E286K-OE		Column B	IIA236
vs.	vs.		vs.	vs.		vs.	vs.		vs.	vs.		vs.	vs.
Column A	HS2		Column A	NILTaSG-D1		Column A	M2-1		Column A	Fielder		Column A	NC4
Unpaired t test			Unpaired t test			Unpaired t test			Unpaired t test			Unpaired t test
P value	3.232e-07		P value	0.000174873		P value	5.33314e-05		P value	0.000759502		P value	0.000313375
P value summary	****		P value summary	***		P value summary	****		P value summary	***		P value summary	***
Significantly different (P < 0.05)?	Yes		Significantly different (P < 0.05)?	Yes		Significantly different (P < 0.05)?	Yes		Significantly different (P < 0.05)?	Yes		Significantly different (P < 0.05)?	Yes
One- or two-tailed P value?	Two-tailed		One- or two-tailed P value?	Two-tailed		One- or two-tailed P value?	Two-tailed		One- or two-tailed P value?	Two-tailed		One- or two-tailed P value?	Two-tailed
t, df	t=65.62, df=4		t, df	t=13.49, df=4		t, df	t=18.22, df=4		t, df	t=9.250, df=4		t, df	t=11.62, df=4
Std. Deviation (HS2)	1.562		Std. Deviation (NILTaSG-D1)	2.085		Std. Deviation (M2-1)	5.052		Std. Deviation (Fielder)	4.165		Std. Deviation (Fielder)	4.165
Std. Deviation (ND4332)	1.11		Std. Deviation (NILTaSG-D1-E286K)	8.671		Std. Deviation (ND4332)	2.085		Std. Deviation (TaSG-D1E286K-OE)	8.675		Std. Deviation (TaSG-D1E286K-OE)	8.33
Std. Error of Mean (HS2)	0.9016		Std. Error of Mean (NILTaSG-D1)	1.204		Std. Error of Mean (M2-1)	2.917		Std. Error of Mean (Fielder)	2.405		Std. Error of Mean (Fielder)	2.408
Std. Error of Mean (ND4332)	0.6408		Std. Error of Mean (NILTaSG-D1-E286K)	5.006		Std. Error of Mean (ND4332)	1.204		Std. Error of Mean (TaSG-D1E286K-OE)	5.008		Std. Error of Mean (TaSG-D1E286K-OE)	4.809
How big is the difference?			How big is the difference?			How big is the difference?			How big is the difference?			How big is the difference?
Mean of column A	5.72		Mean of column A	4.167		Mean of column A	19.58		Mean of column A	20.83		Mean of column A	12.5
Mean of column B	78.3		Mean of column B	73.61		Mean of column B	77.08		Mean of column B	72.22		Mean of column B	75
Difference between means (B - A) ± SEM	72.58 ± 1.106		Difference between means (B - A) ± SEM	69.44 ± 5.149		Difference between means (B - A) ± SEM	57.50 ± 3.155		Difference between means (B - A) ± SEM	51.39 ± 5.556		Difference between means (B - A) ± SEM	62.50 ± 5.378
95% confidence interval	69.51 to 75.65		95% confidence interval	55.15 to 83.74		95% confidence interval	48.74 to 66.26		95% confidence interval	35.96 to 66.82		95% confidence interval	47.57 to 77.43
R squared (eta squared)	0.9991		R squared (eta squared)	0.9785		R squared (eta squared)	0.9881		R squared (eta squared)	0.9553		R squared (eta squared)	0.9712
F test to compare variances			F test to compare variances			F test to compare variances			F test to compare variances			F test to compare variances
F, DFn, Dfd	1.980, 2, 2		F, DFn, Dfd	17.29, 2, 2		F, DFn, Dfd	5.871, 2, 2		F, DFn, Dfd	4.338, 2, 2		F, DFn, Dfd	3.990, 2, 2
P value	0.671207		P value	0.10932		P value	0.291096		P value	0.374663		P value	0.400768
P value summary	ns		P value summary	ns		P value summary	ns		P value summary	ns		P value summary	ns
Significantly different (P < 0.05)?	No		Significantly different (P < 0.05)?	No		Significantly different (P < 0.05)?	No		Significantly different (P < 0.05)?	No		Significantly different (P < 0.05)?	No
Data analyzed			Data analyzed			Data analyzed			Data analyzed			Data analyzed
Sample size, column A	3		Sample size, column A	3		Sample size, column A	3		Sample size, column A	3		Sample size, column A	3
Sample size, column B	3		Sample size, column B	3		Sample size, column B	3		Sample size, column B	3		Sample size, column B	3

## Sheet: Figure 1c
Supporting data for Figure 1c.
Data for Figure 1c
1,000-grain weight (g)
ND4332					M2-1
Replicates	Normal condition	Heat treatment	Weight loss rate (%)		Replicates	Normal condition	Heat treatment	Weight loss rate (%)
plant 1	31.667	25.266	0.15546		plant 1	39.837	26.98	0.259613
plant 2	32.975	25.253	0.155895		plant 2	39.954	25.429	0.302175
plant 3	32.597	21.462	0.282613		plant 3	38.43	25.964	0.287494
plant 4	28.443	26.753	0.105756		plant 4	34.004	22.683	0.377531
plant 5	31.368	26.133	0.12648		plant 5	35.761	27.337	0.249816
plant 6	32.701	27.508	0.0805194		plant 6	34.077	31.463	0.13659
plant 7	25.356	23.817	0.203894		plant 7	36.055	32.184	0.116804
plant 8	28.273	22.962	0.232474		plant 8	34.143	27.313	0.250475
plant 9	29.196	24.407	0.184173		plant 9	34.901	28.049	0.230277
plant 10	26.59	21.283	0.288596		plant 10	34.971	26.633	0.269135
plant 11	26.761	20.331	0.320417		plant 11	35.408	28.273	0.22413
plant 12	26.727	23.149	0.226223		plant 12	35.131	26.132	0.282884
plant 13	30.201	21.027	0.297153		plant 13	35.99	29.026	0.203466
plant 14	30.445	23.528	0.213555		plant 14	34.972	29.517	0.189992
plant 15	29.863	26.787	0.104619		plant 15	38.141	27.944	0.233159
plant 16	31.471	25.265	0.155494		plant 16	38.984	22.846	0.373058
plant 17	31.79	24.495	0.181232		plant 17	36.918	27.563	0.243614
plant 18	32.08	21.804	0.271181		plant 18	38.25	26.016	0.286067
Average (g)	29.9169	23.9572	0.199207		Average (g)	36.4404	27.2973	0.250904
t-test for weight loss rate
	Mean	SD	SEM	P value (t–test)	P value summary
ND4332	0.199207	7.267	1.713	0.0332	*
M2-1	0.250904	6.691	1.577
Statistical analysis
Column B	M2-1
vs.	vs.
Column A	ND4332
Unpaired t test
P value	0.0331787
P value summary	*
Significantly different (P < 0.05)?	Yes
One- or two-tailed P value?	Two-tailed
t, df	t=2.220, df=34
How big is the difference?
Mean of column A	19.92
Mean of column B	25.09
Difference between means (B - A) ± SEM	5.169 ± 2.328
95% confidence interval	0.4375 to 9.901
R squared (eta squared)	0.1266
F test to compare variances
F, DFn, Dfd	1.180, 17, 17
P value	0.73738
P value summary	ns
Significantly different (P < 0.05)?	No
Data analyzed
Sample size, column A	18
Sample size, column B	18
