# Supplementary material for: Natural variation of STKc_GSK3 kinase TaSG-D1 contributes to heat stress tolerance in Indian dwarf wheat
Source: Nat Commun. 2024 Mar 7;15:2097. doi: 10.1038/s41467-024-46419-0 (PMC10920922; doi:10.1038/s41467-024-46419-0)
Supplement: Supplementary file 11 — Source Data [file 41467_2024_46419_MOESM11_ESM.zip › Source data file/Source data file_Figure 2.xlsx]

## Sheet: Figure 2b
Other biological replicates used in Figure 2b
Replicate 2				Replicate 3				Replicate 4					Replicate 5

## Sheet: Figure 2c
Pull-down assays.
Another two biological replicates used in Figure 2c
Replicate 2							Uncropped image of blot of replicate 2
Replicate 3							Uncropped image of blot of replicate 3
Uncropped image of blot shown in Figure 2c
Full length protein stained gels of GST-TaPIF4 and His-TaSG-D1/TaSG-D1E286K

## Sheet: Figure 2d
CO-IP assays
Another two biological replicates used in Figure 2d
Replicate 2							Uncropped image of blot of replicate 2
Replicate 3							Uncropped image of blot of replicate 3
Uncropped image of blot shown in Figure 2d
