# Supplementary material for: Natural variation of STKc_GSK3 kinase TaSG-D1 contributes to heat stress tolerance in Indian dwarf wheat
Source: Nat Commun. 2024 Mar 7;15:2097. doi: 10.1038/s41467-024-46419-0 (PMC10920922; doi:10.1038/s41467-024-46419-0)
Supplement: Supplementary file 11 — Source Data [file 41467_2024_46419_MOESM11_ESM.zip › Source data file/Source data file_Figure 3.xlsx]

## Sheet: Figure 3a
Supporting data for Figure 3a.
Survival rate (%)
	Fielder	Tapif4-2	Tapif4-7
Replicate1	62.5	25	37.5
Replicate2	75	31.25	18.75
Replicate3	81.25	18.75	25
Repeated measures ANOVA
Tukey's multiple comparisons test	Mean 1	Mean 2	Mean Diff.	95.00% CI of diff.	SE of diff.	n1	n2	q	DF	Significant?	Adjusted P Value
Fielder vs. Tapif4-2	72.92	25	47.92	26.40 to 69.44	7.014	3	3	9.662	6	Yes	0.0012
Fielder vs. Tapif4-7	72.92	27.08	45.83	24.31 to 67.35	7.014	3	3	9.242	6	Yes	0.0015
Tapif4-2 vs. Tapif4-7	25	27.08	-2.083	-23.60 to 19.44	7.014	3	3	0.4201	6	No	0.9529

## Sheet: Figure 3b
In vitro phosphorylation assays
Another two biological replicates used in Figure 3b
Replicate 2						Uncropped image of blot of replicate 2
Replicate 3						Uncropped image of blot of replicate 3
Uncropped image of blot of Figure 3b

## Sheet: Figure 3c
In vitro phosphorylation assays
Another two biological replicates used in Figure 3c
Replicate 2					Uncropped image of blot of replicate 2
Replicate 3					Uncropped image of blot of replicate 3
Uncropped image of blot of Figure 3c
