# Supplementary material for: Natural variation of STKc_GSK3 kinase TaSG-D1 contributes to heat stress tolerance in Indian dwarf wheat
Source: Nat Commun. 2024 Mar 7;15:2097. doi: 10.1038/s41467-024-46419-0 (PMC10920922; doi:10.1038/s41467-024-46419-0)
Supplement: Supplementary file 11 — Source Data [file 41467_2024_46419_MOESM11_ESM.zip › Source data file/Source data file_Figure 4.xlsx]

## Sheet: Figure 4a
Another two biological replicates used in Figure 4a
Replicate 2					Uncropped image of blot of replicate 2												Raw data (image J) of replicate 2
																	α-Myc
																		TaSG-D1+TaPIF4-Myc				TaSG-D1E286K+TaPIF4-Myc
																	Time (h)	0	0.5	1	3	0	0.5	1	3
																	TaPIF4-myc intensity	185078	142290	130541	87133	1411308	1370351	1082431	1064203
																	Relative TaPIF4-Myc intensity	1	0.768811	0.70533	0.470791	1	0.970979	0.76697	0.754054
																	α-GFP
																		TaSG-D1+TaPIF-Myc				TaSG-D1E286K+TaPIF-Myc
																	Time (h)	0	0.5	1	3	0	0.5	1	3
																	TaSG-D1/E286K-GFP intensity	1348186	967676	579946	142004	1411372	1283703	1175741	1092142
																	Relative TaSG-D1/E286K-GFP intensity	1	0.717761	0.430168	0.10533	1	0.909543	0.833048	0.773816
Replicate 3					Uncropped image of blot of replicate 3												Raw data (image J) of replicate 3
																	α-Myc
																		TaSG-D1+TaPIF4-Myc				TaSG-D1E286K+TaPIF4-Myc
																	Time (h)	0	0.5	1	3	0	0.5	1	3
																	TaPIF4-myc intensity	112057	114138	88067	53258	661305	490259	477625	489167
																	Relative TaPIF4-Myc intensity	1	1.01857	0.785913	0.475276	1	0.741351	0.722246	0.7397
																	α-GFP
																		TaSG-D1+TaPIF-Myc				TaSG-D1E286K+TaPIF-Myc
																	Time (h)	0	0.5	1	3	0	0.5	1	3
																	TaSG-D1/E286K-GFP intensity	1373158	1323222	645181	504695	196520	212170	191801	181196
																	Relative TaSG-D1/E286K-GFP intensity	1	0.963634	0.469852	0.367543	1	1.07964	0.975987	0.922023
Uncropped image of blot of Figure 4a
Raw data (image J) of Figure 4a
α-Myc
	TaSG-D1+TaPIF4-Myc				TaSG-D1E286K+TaPIF4-Myc
Time (h)	0	0.5	1	3	0	0.5	1	3
TaPIF4-myc intensity	1643183	1658958	659989	341888	168872	201569	193888	167569
Relative TaPIF4-Myc intensity	1	1.0096	0.401653	0.208064	1	1.19362	1.14814	0.992284
α-GFP
	TaSG-D1+TaPIF4-Myc				TaSG-D1E286K+TaPIF4-Myc
Time (h)	0	0.5	1	3	0	0.5	1	3
TaSG-D1/E286K-GFP intensity	160895	135389	130710	73473	1569041	1325458	1316780	1555267
Relative TaSG-D1/E286K-GFP intensity	1	0.841474	0.812393	0.456652	1	0.844757	0.839226	0.991221

## Sheet: Figure 4b
Another two biological replicates used in Figure 4b
Replicate 2					Uncropped image of blot of replicate 2									Raw data (image J) of replicate 2
														α-GST
															TaSG-D1-GFP			TaSG-D1E286K-GFP			Control
														Time (h)	0	0.5	1	0	0.5	1	0	0.5	1
														GST-TaPIF4 intensity	295029	198232	132470	342777	296836	210882	306127	139835	70827
														Relative GST-TaPIF4 intensity	1	0.671907	0.449007	1	0.865974	0.615216	1	0.456788	0.231365
Replicate 3					Uncropped image of blot of replicate 3									Raw data (image J) of replicate 3
														α-GST
															TaSG-D1E286K-GFP			TaSG-D1-GFP			Control
														Time (h)	0	0.5	1	0	0.5	1	0	0.5	1
														GST-TaPIF4 intensity	196582	191227	114138	269180	134586	145167	416910	69764	44160
														Relative GST-TaPIF4 intensity	1	0.972759	0.580613	1	0.499985	0.539293	1	0.167336	0.105922
Uncropped image of blot of Figure 4b
Raw data (image J) of Figure 4b
α-GST
	Control			TaSG-D1-GFP			TaSG-D1E286K-GFP
Time (h)	0	0.5	1	0	0.5	1	0	0.5	1
GST-TaPIF4 intensity	393094	88087	33228	419360	236389	120820	260665	239197	141314
Relative GST-TaPIF4 intensity	1	0.224086	0.0845294	1	0.56369	0.288106	1	0.917641	0.542129
