# Supplementary material for: Natural variation of STKc_GSK3 kinase TaSG-D1 contributes to heat stress tolerance in Indian dwarf wheat
Source: Nat Commun. 2024 Mar 7;15:2097. doi: 10.1038/s41467-024-46419-0 (PMC10920922; doi:10.1038/s41467-024-46419-0)
Supplement: Supplementary file 11 — Source Data [file 41467_2024_46419_MOESM11_ESM.zip › Source data file/Source data file_Figure 5.xlsx]

## Sheet: Figure 5e
Supporting data for Figure 5e.
	LUC/REN	Mean	SD	SEM
Ref	0.000885519	0.0009455	6.93e-05	3.465e-05
	0.00100554
	0.000885519
	0.00100554
InDel	0.000454812	0.0005355	6.736e-05	3.368e-05
	0.000619711
	0.000532383
	0.000535184
Del	0.00033665	0.0003481	3.717e-05	1.858e-05
	0.000386214
	0.000368105
	0.000301617
InDel vs. Ref			Del vs. Ref
Unpaired t test			Unpaired t test
P value	0.00014654		P value	5.129e-06
P value summary	***		P value summary	****
Significantly different (P < 0.05)?	Yes		Significantly different (P < 0.05)?	Yes
One- or two-tailed P value?	Two-tailed		One- or two-tailed P value?	Two-tailed
t, df	t=8.485, df=6		t, df	t=15.19, df=6
How big is the difference?			How big is the difference?
Difference between means (InDel - Ref) ± SEM	-0.0004100 ± 4.832e-005		Difference between means (C - A) ± SEM	-0.0005974 ± 3.932e-005
95% confidence interval	-0.0005282 to -0.0002918		95% confidence interval	-0.0006936 to -0.0005012
R squared (eta squared)	0.9231		R squared (eta squared)	0.9747
F test to compare variances			F test to compare variances
F, DFn, Dfd	1.058, 3, 3		F, DFn, Dfd	3.476, 3, 3
P value	0.963927		P value	0.333487
P value summary	ns		P value summary	ns
Significantly different (P < 0.05)?	No		Significantly different (P < 0.05)?	No
Data analyzed			Data analyzed
Sample size, column A	4		Sample size, column A	4
Sample size, column B	4		Sample size, column C	4
