# Supplementary material for: Natural variation of STKc_GSK3 kinase TaSG-D1 contributes to heat stress tolerance in Indian dwarf wheat
Source: Nat Commun. 2024 Mar 7;15:2097. doi: 10.1038/s41467-024-46419-0 (PMC10920922; doi:10.1038/s41467-024-46419-0)
Supplement: Supplementary file 11 — Source Data [file 41467_2024_46419_MOESM11_ESM.zip › Source data file/Source data file_Supplementary Figure 10.xlsx]

## Sheet: Supplementary Figure 10a
Other biological replicates used in Supplementary Figure 10a.
Raw Average [cps]			Average [cps]			t-test for Average [cps]
1	2		1	2			Mean	SD	SEM	P value (t–test)	P value summary
0.04	0.07		1	1.75		1	1	0	0	5.818e-06	****
0.05	0.07		1	1.4		2	1.567	0.1602	0.0654
0.06	0.09		1	1.5
0.04	0.07		1	1.75		Statistical analysis
0.05	0.07		1	1.4		Unpaired t test
0.05	0.08		1	1.6		Significantly different (P < 0.05)?	Yes
						One- or two-tailed P value?	Two-tailed
						t, df	t=8.664, df=10
						How big is the difference?
						Mean of column A	1
						Mean of column B	1.567
						Difference between means (B - A) ± SEM	0.5667 ± 0.06540
						95% confidence interval	0.4209 to 0.7124
						R squared (eta squared)	0.8824
						F test to compare variances
						F, DFn, Dfd	Infinity, 5, 5
						P value	<0.0000000001
						P value summary	****
						Significantly different (P < 0.05)?	Yes
						Data analyzed
						Sample size, column A	6
						Sample size, column B	6

## Sheet: Supplementary Figure 10b
Another two biological replicates used in Supplementary Figure 10b
Replicate 2			Uncropped image of blot of replicate 2						Raw data (image J) of replicate 2
									α-His
										His-TaSG-D1E286K+GST-TaPIF4	His-TaSG-D1+GST-TaPIF4
									His-TaSG-D1/E286K intensity	172862	109606
									Relative His-TaSG-D1/E286K intensity	1	0.634066
Replicate 3			Uncropped image of blot of replicate 3						Raw data (image J) of replicate 3
									α-His
										His-TaSG-D1E286K+GST-TaPIF4	His-TaSG-D1+GST-TaPIF4
									His-TaSG-D1/E286K intensity	288178	169755
									Relative His-TaSG-D1/E286K intensity	1	0.589063
Uncropped image of blot of Supplementary Figure 10b
									Raw data (image J) of Supplementary Figure 10b
									α-His
										His-TaSG-D1E286K+GST-TaPIF4	His-TaSG-D1+GST-TaPIF4
									His-TaSG-D1/E286K intensity	241725	117174
									Relative His-TaSG-D1/E286K intensity	1	0.484741
Full length protein stained gels of His-TaSG-D1(pet-28a,48KDa) and His-TaSG-D1E286K(pet-32a,60KDa)

## Sheet: Supplementary Figure 10c
Another two biological replicates used in Supplementary Figure 10c
Replicate 2						Uncropped image of blot of replicate 2
Replicate 3						Uncropped image of blot of replicate 3
Uncropped image of blot of Supplementary Figure 10c

## Sheet: Supplementary Figure 10d
Another two biological replicates used in Supplementary Figure 10d
Replicate 2					Uncropped image of blot of replicate 2										Raw data (image J) of replicate 2
															α-GST
															GST-TaPIF4							GST-TaPIF4D
																Control		TaSG-D1-GFP		TaSG-D1E286K-GFP		Control
															Time (min)	0	60	0	60	0	60	0	60
															GST-TaPIF4/D intensity	189790	24961	187896	43956	190836	103208	209786	111361
															Relative GST-TaPIF4/D intensity	1	0.131519	1	0.233938	1	0.54082	1	0.530831
Replicate 3					Uncropped image of blot of replicate 3										Raw data (image J) of replicate 3
															α-GST
															GST-TaPIF4							GST-TaPIF4D
																Control		TaSG-D1-GFP		TaSG-D1E286K-GFP		Control
															Time (min)	0	60	0	60	0	60	0	60
															GST-TaPIF4/D intensity	258109	21809	267178	67744	253566	124260	273271	145747
															Relative GST-TaPIF4/D intensity	1	0.0844953	1	0.253554	1	0.49005	1	0.533342
Uncropped image of blot of Supplementary Figure 10d															Raw data (image J) of Supplementary Figure 10d
															α-GST
															GST-TaPIF4							GST-TaPIF4D
																Control		TaSG-D1-GFP		TaSG-D1E286K-GFP		Control
															Time (min)	0	60	0	60	0	60	0	60
															GST-TaPIF4/D intensity	238476	16942	236286	59599	247968	129081	256995	138874
															Relative GST-TaPIF4/D intensity	1	0.0710428	1	0.252232	1	0.520555	1	0.540376
Full length protein stained gels of GST-TaPIF4D
