# Supplementary material for: Natural variation of STKc_GSK3 kinase TaSG-D1 contributes to heat stress tolerance in Indian dwarf wheat
Source: Nat Commun. 2024 Mar 7;15:2097. doi: 10.1038/s41467-024-46419-0 (PMC10920922; doi:10.1038/s41467-024-46419-0)
Supplement: Supplementary file 11 — Source Data [file 41467_2024_46419_MOESM11_ESM.zip › Source data file/Source data file_Supplementary Figure 11.xlsx]

## Sheet: Supplementary Figure 11a
Another two biological replicates used in Supplementary Figure 11a
Replicate 2				Uncropped image of blot of replicate 2									Raw data (image J) of replicate 2
													α-Myc
														TaPIF4-Myc		TaSG-D1+TaPIF-Myc		TaSG-D1E286K+TaPIF-Myc
													Time (h)	0	3	0	3	0	3
													TaPIF4-myc intensity	512453	101688	485124	234614	459933	444927
													Relative TaPIF4-Myc intensity	1	0.198434	1	0.483617	1	0.967374
Replicate 3				Uncropped image of blot of replicate 3									Raw data (image J) of replicate 3
													α-Myc
														TaPIF4-Myc		TaSG-D1+TaPIF-Myc		TaSG-D1E286K+TaPIF-Myc
													Time (h)	0	3	0	3	0	3
													TaPIF4-myc intensity	346918	45917	420432	96004	422671	399433
													Relative TaPIF4-Myc intensity	1	0.132357	1	0.228346	1	0.945021
Uncropped image of blot of Supplementary Figure 11a													Raw data (image J) of Supplementary Figure 11a
													α-Myc
														TaPIF4-Myc		TaSG-D1+TaPIF-Myc		TaSG-D1E286K+TaPIF-Myc
													Time (h)	0	3	0	3	0	3
													TaPIF4-myc intensity	164671	20064	163540	37519	178372	156876
													Relative TaPIF4-Myc intensity	1	0.121843	1	0.229418	1	0.879488

## Sheet: Supplementary Figure 11b
Another two biological replicates used in Supplementary Figure 11b
Replicate 2				Uncropped image of blot of replicate 2							Raw data (image J) of replicate 2
											α-Myc
												TaPIF4-Myc		TaPIF4D-Myc
											Time (h)	0	3	0	3
											TaPIF4-myc intensity	454464	123069	470576	411841
											Relative TaPIF4-Myc intensity	1	0.2708	1	0.875185
Replicate 3				Uncropped image of blot of replicate 3							Raw data (image J) of replicate 3
											α-Myc
												TaPIF4-Myc		TaPIF4D-Myc
											Time (h)	0	3	0	3
											TaPIF4-myc intensity	565946	67928	539354	438165
											Relative TaPIF4-Myc intensity	1	0.120026	1	0.812389
Uncropped image of blot of Supplementary Figure 11b											Raw data (image J) of Supplementary Figure 11b
											α-Myc
												TaPIF4-Myc		TaPIF4D-Myc
											Time (h)	0	3	0	3
											TaPIF4-myc intensity	458803	83275	430336	371350
											Relative TaPIF4-Myc intensity	1	0.181505	1	0.86293
