# Supplementary material for: Natural variation of STKc_GSK3 kinase TaSG-D1 contributes to heat stress tolerance in Indian dwarf wheat
Source: Nat Commun. 2024 Mar 7;15:2097. doi: 10.1038/s41467-024-46419-0 (PMC10920922; doi:10.1038/s41467-024-46419-0)
Supplement: Supplementary file 11 — Source Data [file 41467_2024_46419_MOESM11_ESM.zip › Source data file/Source data file_Supplementary Figure 2.xlsx]

## Sheet: Supplementary Figure 2
Supporting data for Supplementary Figure 2.
Survival rate (%)
	shumai1671	shumai1613	chuanmai83	chuanmai93	chuanmai605	PI 272581	PI 42013	PI 42014	PI 115818	PI 191301
Replicate1	20.83	10.42	25	15.625	10.42	60.42	70.83	70.83	85.42	80.21
Replicate2	8.33	11.46	27.08	10.42	15.625	70.83	76.04	80.21	78.125	82.29
Replicate3	11.46	15.625	15.625	25	17.71	82.29	80.21	86.46	70.83	90.625
Repeated measures ANOVA
Tukey's multiple comparisons test	Mean 1	Mean 2	Mean Diff.	95.00% CI of diff.	SE of diff.	n1	n2	q	DF	Significant?	Adjusted P Value
shumai1671 vs. shumai1613	13.54	12.5	1.038	-18.21 to 20.28	5.435	3	3	0.2702	20	No	1
shumai1671 vs. chuanmai83	13.54	22.57	-9.028	-28.27 to 10.22	5.435	3	3	2.349	20	No	0.803485
shumai1671 vs. chuanmai93	13.54	17.02	-3.475	-22.72 to 15.77	5.435	3	3	0.9042	20	No	0.999606
shumai1671 vs. chuanmai605	13.54	14.59	-1.045	-20.29 to 18.20	5.435	3	3	0.2719	20	No	1
shumai1671 vs. PI 272581	13.54	71.18	-57.64	-76.89 to -38.39	5.435	3	3	15	20	Yes	4.52618e-08
shumai1671 vs. PI 42013	13.54	75.69	-62.15	-81.40 to -42.91	5.435	3	3	16.17	20	Yes	1.23649e-08
shumai1671 vs. PI 42014	13.54	79.17	-65.63	-84.87 to -46.38	5.435	3	3	17.08	20	Yes	4.7611e-09
shumai1671 vs. PI 115818	13.54	78.13	-64.59	-83.83 to -45.34	5.435	3	3	16.81	20	Yes	6.31421e-09
shumai1671 vs. PI 191301	13.54	84.38	-70.84	-90.08 to -51.59	5.435	3	3	18.43	20	Yes	1.22087e-09
shumai1613 vs. chuanmai83	12.5	22.57	-10.07	-29.31 to 9.179	5.435	3	3	2.619	20	No	0.697733
shumai1613 vs. chuanmai93	12.5	17.02	-4.513	-23.76 to 14.73	5.435	3	3	1.174	20	No	0.997028
shumai1613 vs. chuanmai605	12.5	14.59	-2.083	-21.33 to 17.16	5.435	3	3	0.5421	20	No	0.999995
shumai1613 vs. PI 272581	12.5	71.18	-58.68	-77.92 to -39.43	5.435	3	3	15.27	20	Yes	3.33782e-08
shumai1613 vs. PI 42013	12.5	75.69	-63.19	-82.44 to -43.95	5.435	3	3	16.44	20	Yes	9.25948e-09
shumai1613 vs. PI 42014	12.5	79.17	-66.67	-85.91 to -47.42	5.435	3	3	17.35	20	Yes	3.60519e-09
shumai1613 vs. PI 115818	12.5	78.13	-65.62	-84.87 to -46.38	5.435	3	3	17.08	20	Yes	4.76538e-09
shumai1613 vs. PI 191301	12.5	84.38	-71.87	-91.12 to -52.63	5.435	3	3	18.7	20	Yes	9.4054e-10
chuanmai83 vs. chuanmai93	22.57	17.02	5.553	-13.69 to 24.80	5.435	3	3	1.445	20	No	0.98709
chuanmai83 vs. chuanmai605	22.57	14.59	7.983	-11.26 to 27.23	5.435	3	3	2.077	20	No	0.889161
chuanmai83 vs. PI 272581	22.57	71.18	-48.61	-67.86 to -29.37	5.435	3	3	12.65	20	Yes	7.56939e-07
chuanmai83 vs. PI 42013	22.57	75.69	-53.13	-72.37 to -33.88	5.435	3	3	13.82	20	Yes	1.78036e-07
chuanmai83 vs. PI 42014	22.57	79.17	-56.6	-75.84 to -37.35	5.435	3	3	14.73	20	Yes	6.16704e-08
chuanmai83 vs. PI 115818	22.57	78.13	-55.56	-74.80 to -36.31	5.435	3	3	14.46	20	Yes	8.43561e-08
chuanmai83 vs. PI 191301	22.57	84.38	-61.81	-81.05 to -42.56	5.435	3	3	16.08	20	Yes	1.36286e-08
chuanmai93 vs. chuanmai605	17.02	14.59	2.43	-16.82 to 21.68	5.435	3	3	0.6323	20	No	0.99998
chuanmai93 vs. PI 272581	17.02	71.18	-54.17	-73.41 to -34.92	5.435	3	3	14.09	20	Yes	1.28997e-07
chuanmai93 vs. PI 42013	17.02	75.69	-58.68	-77.92 to -39.43	5.435	3	3	15.27	20	Yes	3.33782e-08
chuanmai93 vs. PI 42014	17.02	79.17	-62.15	-81.40 to -42.91	5.435	3	3	16.17	20	Yes	1.23707e-08
chuanmai93 vs. PI 115818	17.02	78.13	-61.11	-80.36 to -41.86	5.435	3	3	15.9	20	Yes	1.65914e-08
chuanmai93 vs. PI 191301	17.02	84.38	-67.36	-86.61 to -48.11	5.435	3	3	17.53	20	Yes	2.99842e-09
chuanmai605 vs. PI 272581	14.59	71.18	-56.6	-75.84 to -37.35	5.435	3	3	14.73	20	Yes	6.17319e-08
chuanmai605 vs. PI 42013	14.59	75.69	-61.11	-80.35 to -41.86	5.435	3	3	15.9	20	Yes	1.65993e-08
chuanmai605 vs. PI 42014	14.59	79.17	-64.58	-83.83 to -45.34	5.435	3	3	16.8	20	Yes	6.31995e-09
chuanmai605 vs. PI 115818	14.59	78.13	-63.54	-82.79 to -44.29	5.435	3	3	16.53	20	Yes	8.40962e-09
chuanmai605 vs. PI 191301	14.59	84.38	-69.79	-89.04 to -50.54	5.435	3	3	18.16	20	Yes	1.59311e-09
PI 272581 vs. PI 42013	71.18	75.69	-4.513	-23.76 to 14.73	5.435	3	3	1.174	20	No	0.997028
PI 272581 vs. PI 42014	71.18	79.17	-7.987	-27.23 to 11.26	5.435	3	3	2.078	20	No	0.888929
PI 272581 vs. PI 115818	71.18	78.13	-6.945	-26.19 to 12.30	5.435	3	3	1.807	20	No	0.947674
PI 272581 vs. PI 191301	71.18	84.38	-13.2	-32.44 to 6.050	5.435	3	3	3.434	20	No	0.360681
PI 42013 vs. PI 42014	75.69	79.17	-3.473	-22.72 to 15.77	5.435	3	3	0.9038	20	No	0.999608
PI 42013 vs. PI 115818	75.69	78.13	-2.432	-21.68 to 16.81	5.435	3	3	0.6328	20	No	0.99998
PI 42013 vs. PI 191301	75.69	84.38	-8.682	-27.93 to 10.56	5.435	3	3	2.259	20	No	0.83464
PI 42014 vs. PI 115818	79.17	78.13	1.042	-18.20 to 20.29	5.435	3	3	0.2711	20	No	1
PI 42014 vs. PI 191301	79.17	84.38	-5.208	-24.45 to 14.04	5.435	3	3	1.355	20	No	0.991677
PI 115818 vs. PI 191301	78.13	84.38	-6.25	-25.50 to 13.00	5.435	3	3	1.626	20	No	0.972203
