# Supplementary material for: Natural variation of STKc_GSK3 kinase TaSG-D1 contributes to heat stress tolerance in Indian dwarf wheat
Source: Nat Commun. 2024 Mar 7;15:2097. doi: 10.1038/s41467-024-46419-0 (PMC10920922; doi:10.1038/s41467-024-46419-0)
Supplement: Supplementary file 11 — Source Data [file 41467_2024_46419_MOESM11_ESM.zip › Source data file/Source data file_Supplementary Figure 3.xlsx]

## Sheet: Supplementary Figure 3a
Supporting data for Supplementary Figure 3a.
Survival rate (%)					Repeated measures ANOVA
	Fielder	TaSG-D1E286K-OE-30	TaSG-D1E286K-OE-26		Tukey's multiple comparisons test	Mean 1	Mean 2	Mean Diff.	95.00% CI of diff.	SE of diff.	n1	n2	q	DF	Significant?	Adjusted P Value
Replicate1	37.5	37.5	75		Fielder vs. TaSG-D1E286K-OE-30	27.08	25	2.083	-20.67 to 24.83	7.415	3	3	0.3974	6	No	0.9577
Replicate2	18.75	18.75	87.5		Fielder vs. TaSG-D1E286K-OE-26	27.08	81.25	-54.17	-76.92 to -31.42	7.415	3	3	10.33	6	Yes	0.000820023
Replicate3	25	18.75	81.25		TaSG-D1E286K-OE-30 vs. TaSG-D1E286K-OE-26	25	81.25	-56.25	-79.00 to -33.50	7.415	3	3	10.73	6	Yes	0.000667534
Relative expression					Repeated measures ANOVA
	TaSG-D1	TaActin	Relative expression		Tukey's multiple comparisons test	Mean 1	Mean 2	Mean Diff.	95.00% CI of diff.	SE of diff.	n1	n2	q	DF	Significant?	Adjusted P Value
Fielder	23.1815	20.2037	0.126843		Fielder vs. TaSG-D1E286K-OE-30	0.1332	0.1736	-0.04045	-0.06675 to -0.01415	0.008572	3	3	6.674	6	Yes	0.0078
	23.089	20.1709	0.135243		Fielder vs.TaSG-D1E286K-OE-26	0.1332	0.3799	-0.2467	-0.2730 to -0.2204	0.008572	3	3	40.71	6	Yes	4.613e-07
	23.0652	20.2332	0.137485		TaSG-D1E286K-OE-30 vs. TaSG-D1E286K-OE-26	0.1736	0.3799	-0.2063	-0.2326 to -0.1800	0.008572	3	3	34.03	6	Yes	9.97037e-07
TaSG-D1E286K-OE-30	24.5418	22.0529	0.173536
	24.5019	21.9428	0.178403
	24.5801	22.0496	0.168989
TaSG-D1E286K-OE-26	22.0687	20.787	0.362755
	21.9979	20.4636	0.381
	21.9423	20.5668	0.395989

## Sheet: Supplementary Figure 3b
Supporting data for Supplementary Figure 3b.
Survival rate (%)					Repeated measures ANOVA
	Fielder	TaSG-D1-OE	TaSG-D1E286K-OE-31		Tukey's multiple comparisons test	Mean 1	Mean 2	Mean Diff.	95.00% CI of diff.	SE of diff.	n1	n2	q	DF	Significant?	Adjusted P Value
Replicate1	25	18.75	62.5		Fielder vs. TaSG-D1-OE	27.08	27.08	0	-16.53887580 to 16.53887580	5.39029	3	3	0	6	No	>0.9999
Replicate2	31.25	37.5	71.43		Fielder vs. TaSG-D1E286K-OE-31	27.08	65.48	-38.3933	-54.93220913 to -21.85445753	5.39029	3	3	10.073	6	Yes	0.000940651
Replicate3	25	25	62.5		TaSG-D1-OE vs. TaSG-D1E286K-OE-31	27.08	65.48	-38.3933	-54.93220913 to -21.85445753	5.39029	3	3	10.073	6	Yes	0.000940651
Relative expression					Repeated measures ANOVA
	TaSG-D1	TaActin	Relative expression		Tukey's multiple comparisons test	Mean 1	Mean 2	Mean Diff.	95.00% CI of diff.	SE of diff.	n1	n2	q	DF	Significant?	Adjusted P Value
Fielder	23.1815	20.2037	0.126843		Fielder vs. TaSG-D1-OE	0.1332	0.2228	-0.08957	-0.1157 to -0.06341	0.008525	3	3	14.86	6	Yes	0.000107654
	23.089	20.1709	0.135243		Fielder vs.TaSG-D1E286K-OE-31	0.1332	0.2278	-0.09458	-0.1207 to -0.06842	0.008525	3	3	15.69	6	Yes	7.88121e-05
	23.0652	20.2332	0.137485		TaSG-D1-OE vs. TaSG-D1E286K-OE-31	0.2228	0.2278	-0.005009	-0.03117 to 0.02115	0.008525	3	3	0.831	6	No	0.8316
TaSG-D1-OE	22.2957	20.1896	0.222312
	22.3487	20.1611	0.214291
	22.2362	20.0285	0.231674
TaSG-D1E286K-OE-31	22.2884	20.1833	0.23667
	22.2926	20.2138	0.235983
	22.4564	20.231	0.210652
