# Supplementary material for: Natural variation of STKc_GSK3 kinase TaSG-D1 contributes to heat stress tolerance in Indian dwarf wheat
Source: Nat Commun. 2024 Mar 7;15:2097. doi: 10.1038/s41467-024-46419-0 (PMC10920922; doi:10.1038/s41467-024-46419-0)
Supplement: Supplementary file 11 — Source Data [file 41467_2024_46419_MOESM11_ESM.zip › Source data file/Source data file_Supplementary Figure 4.xlsx]

## Sheet: Supplementary Figure 4a
Supporting data for Supplementary Figure 4a.
Average temperature (℃)
date	Heat	Normal
21.5.5	17.1667	17.5
21.5.6	19.7042	18.0542
21.5.7	27.5833	21.3833
21.5.8	28.6333	19.9542
21.5.9	23.9042	21.875
21.5.10	26.375	24.4708
21.5.11	19.3625	17.975
21.5.12	31.9042	18.9917
21.5.13	26.5917	12.9542
21.5.14	20.0125	19.9083
21.5.15	23.1625	23.0292
21.5.16	24.3708	24.8375
21.5.17	22.5875	20.6833
21.5.18	24.25	23.3042
21.5.19	24.5292	22.7458
21.5.20	22.5917	21.8
21.5.21	24.1	18.25
21.5.22	23.4708	23.4083
21.5.23	25.5208	22.6167
21.5.24	23.525	22.9458
21.5.25	28.5167	22.4333
21.5.26	30.05	24.075
21.5.27	31.0125	21.1167
21.5.28	27.75	21.825
21.5.29	29.1167	25.975
21.5.30	31.5958	26.0458
21.5.31	31.8625	25.9875
21.6.1	28.0833	27.0542
21.6.2	29.7375	27.1958
21.6.3	30.3042	29.9208
21.6.4	32.4875	30.6333
21.6.5	31.2	28.1458
21.6.6	41.3333	30.9125
21.6.7	35.7542	26.7167
