# Supplementary material for: Natural variation of STKc_GSK3 kinase TaSG-D1 contributes to heat stress tolerance in Indian dwarf wheat
Source: Nat Commun. 2024 Mar 7;15:2097. doi: 10.1038/s41467-024-46419-0 (PMC10920922; doi:10.1038/s41467-024-46419-0)
Supplement: Supplementary file 11 — Source Data [file 41467_2024_46419_MOESM11_ESM.zip › Source data file/Source data file_Supplementary Figure 5.xlsx]

## Sheet: Supplementary Figure 5
Supporting data for Supplementary Figure 5.
Survival rate (%)					Repeated measures ANOVA
	KN199	TaPIF4-OE #1	TaPIF4-OE #2		Tukey's multiple comparisons test	Mean 1	Mean 2	Mean Diff.	95.00% CI of diff.	SE of diff.	n1	n2	q	DF	Significant?	Adjusted P Value
Replicate1	31.25	75	68.75		KN199 vs. TaPIF4-OE #1	31.25	68.75	-37.5	-51.31 to -23.69	4.501	3	3	11.78	6	Yes	0.000398007
Replicate2	37.5	68.75	75		KN199 vs. TaPIF4-OE #2	31.25	70.83	-39.58	-53.39 to -25.77	4.501	3	3	12.44	6	Yes	0.000294423
Replicate3	25	62.5	68.75		TaPIF4-OE #1 vs. TaPIF4-OE #2	68.75	70.83	-2.083	-15.89 to 11.73	4.501	3	3	0.6547	6	No	0.890645
Relative expression
	TaPIF4	TaActin	Relative expression	Relative expression (*114.976435771116)
KN199	26.7773	20.064	0.00865959	0.995649
	26.8439	19.8554	0.00826902	0.950743
	26.6957	19.8581	0.00916368	1.05361
TaPIF4-OE #1	25.2527	20.2217	0.0303745	3.49236
	25.5034	20.1568	0.025529	2.93523
	25.7136	20.2566	0.0220684	2.53734
TaPIF4-OE #2	24.9105	19.7538	0.0285589	3.2836
	24.8247	19.7879	0.0303106	3.485
	25.0317	19.8002	0.0262582	3.01907
Repeated measures ANOVA
Tukey's multiple comparisons test	Mean 1	Mean 2	Mean Diff.	95.00% CI of diff.	SE of diff.	n1	n2	q	DF	Significant?	Adjusted P Value
KN199 vs. TaPIF4-OE #1	1	2.99	-1.988	-2.764 to -1.213	0.2527	3	3	11.13	6	Yes	0.000546581
KN199 vs. TaPIF4-OE #2	1	3.26	-2.263	-3.038 to -1.487	0.2527	3	3	12.66	6	Yes	0.000266512
TaPIF4-OE #1 vs. TaPIF4-OE #2	2.99	3.26	-0.2742	-1.050 to 0.5011	0.2527	3	3	1.535	6	No	0.556365
