# Supplementary material for: Natural variation of STKc_GSK3 kinase TaSG-D1 contributes to heat stress tolerance in Indian dwarf wheat
Source: Nat Commun. 2024 Mar 7;15:2097. doi: 10.1038/s41467-024-46419-0 (PMC10920922; doi:10.1038/s41467-024-46419-0)
Supplement: Supplementary file 11 — Source Data [file 41467_2024_46419_MOESM11_ESM.zip › Source data file/Source data file_Supplementary Figure 7.xlsx]

## Sheet: Supplementary Figure 7a
Another two biological replicates used in Supplementary Figure 7a
Replicate 2				Uncropped image of Supplementary Figure 7a and replicates
Replicate 3

## Sheet: Supplementary Figure 7b
Supporting data for Supplementary Figure 7b.
Raw data (image J) of Supplementary Figure 7b
		TaPIF4-P intensity	TaPIF4 intensity	TaPIF4-P/Total TaPIF4	Mean	SD	SEM	P value (t–test)	P value summary
His-TaSG-D1E286K+GST-TaPIF4	Rep1	1760037	150840	0.921062	0.7825	0.1411	0.08146	0.0291	*
	Rep2	241718	65199	0.787568
	Rep3	778027	439515	0.639015
His-TaSG-D1+GST-TaPIF4	Rep1	1522138	1498425	0.503925	0.4852	0.06318	0.03647
	Rep2	164813	142175	0.536871
	Rep3	225718	318494	0.414761
Statistical analysis
Unpaired t test
Significantly different (P < 0.05)?	Yes
One- or two-tailed P value?	Two-tailed
t, df	t=3.332, df=4
How big is the difference?
95% confidence interval	-0.5452 to -0.04956
R squared (eta squared)	0.7351
F test to compare variances
F, DFn, Dfd	4.988, 2, 2
P value	0.334014
P value summary	ns
Significantly different (P < 0.05)?	No
Data analyzed
Sample size, column A	3
Sample size, column B	3

## Sheet: Supplementary Figure 7c
Supporting data for Supplementary Figure 7c.
Raw data (image J) of Supplementary Figure 7c
		TaPIF4-P intensity	TaPIF4 intensity	TaPIF4-P/Total TaPIF4	Mean	SD	SEM	P value (t–test)	P value summary
His-TaSG-D1+GST-TaPIF4	Rep1	1253586	1164993	0.518315	0.5372	0.1586	0.09154	0.0154	*
	Rep2	426290	669938	0.38887
	Rep3	80087	33626	0.704291
His-TaSG-D1+GST-TaPIF4A	Rep1	165198	1425879	0.103828	0.1405	0.06	0.03464
	Rep2	97940	809665	0.10791
	Rep3	285657	1076354	0.209732
Statistical analysis
Unpaired t test
Significantly different (P < 0.05)?	Yes
One- or two-tailed P value?	Two-tailed
t, df	t=4.053, df=4
How big is the difference?
95% confidence interval	-0.6684 to -0.1249
R squared (eta squared)	0.8042
F test to compare variances
F, DFn, Dfd	6.983, 2, 2
P value	0.250531
P value summary	ns
Significantly different (P < 0.05)?	No
Data analyzed
Sample size, column A	3
Sample size, column B	3
