# Supplementary material for: Natural variation of STKc_GSK3 kinase TaSG-D1 contributes to heat stress tolerance in Indian dwarf wheat
Source: Nat Commun. 2024 Mar 7;15:2097. doi: 10.1038/s41467-024-46419-0 (PMC10920922; doi:10.1038/s41467-024-46419-0)
Supplement: Supplementary file 11 — Source Data [file 41467_2024_46419_MOESM11_ESM.zip › Source data file/Source data file_Supplementary Figure 8.xlsx]

## Sheet: Supplementary Figure 8
Another two biological replicates used in Supplementary Figure 8
Replicate 2						Uncropped image of blot of replicate 2
Replicate 3						Uncropped image of blot of replicate 3
Uncropped image of blot of Supplementary Figure 8
Raw data (image J) of replicate 2
α-Myc
	Lane 1	Lane 2	Lane 3	Lane 4	Lane 5	Lane 6	Lane 7	Lane 8
TaPIF4-Myc intensity	207001	342789	490519	501453	247220	286812	180599	175683
Relative TaPIF4-Myc intensity	1	1.65598	2.36965	2.42247	1	1.16015	0.730519	0.710634
Raw data (image J) of replicate 3
α-Myc
	Lane 1	Lane 2	Lane 3	Lane 4	Lane 5	Lane 6	Lane 7	Lane 8
TaPIF4-Myc intensity	301075	545979	673105	619175	283274	313558	235559	240379
Relative TaPIF4-Myc intensity	1	1.81343	2.23567	2.05655	1	1.10691	0.831559	0.848574
Raw data (image J) of Supplementary Figure 8
α-Myc
	Lane 1	Lane 2	Lane 3	Lane 4	Lane 5	Lane 6	Lane 7	Lane 8
TaPIF4-Myc intensity	246163	564288	1006913	998887	196893	244349	145446	182005
Relative TaPIF4-Myc intensity	1	2.29233	4.09043	4.05783	1	1.24102	0.738706	0.924385
