# Supplementary material for: Natural variation of STKc_GSK3 kinase TaSG-D1 contributes to heat stress tolerance in Indian dwarf wheat
Source: Nat Commun. 2024 Mar 7;15:2097. doi: 10.1038/s41467-024-46419-0 (PMC10920922; doi:10.1038/s41467-024-46419-0)
Supplement: Supplementary file 11 — Source Data [file 41467_2024_46419_MOESM11_ESM.zip › Source data file/Source data file_Supplementary Figure 9.xlsx]

## Sheet: Supplementary Figure 9a
Supporting data for Supplemental Figure 9a.
LUC/REN
	1	2	3	4	5	6	7	8	9	10
Control	0.0230148	0.0250275	0.0207404	0.024684	0.019663	0.0211149	0.0182369	0.0182807	0.0196979	0.0207291
TaPIF4	0.0317027	0.029882	0.0278838	0.0217873	0.0377534	0.0293075	0.0250932	0.030654	0.0332469	0.032798
TaPIF4D	0.0334094	0.036889	0.0426533	0.0356286	0.0359414	0.0469949	0.048651	0.0423728	0.0473202	0.048406
Repeated measures ANOVA
Tukey's multiple comparisons test	Mean 1	Mean 2	Mean Diff.	95.00% CI of diff.	SE of diff.	n1	n2	q	DF	Significant?	Adjusted P Value
Control vs. TaPIF4	0.02112	0.03001	-0.008892	-0.01388 to -0.003902	0.002012	10	10	6.249	27	Yes	0.000414137
Control vs. TaPIF4D	0.02112	0.04183	-0.02071	-0.02570 to -0.01572	0.002012	10	10	14.55	27	Yes	2e-10
TaPIF4 vs. TaPIF4D	0.03001	0.04183	-0.01182	-0.01681 to -0.006826	0.002012	10	10	8.304	27	Yes	8.6737e-06

## Sheet: Supplementary Figure 9b
Supporting data for Supplementary Figure 9b.
Survival rate (%)					Repeated measures ANOVA
	Fielder	TaPIF4D-OE-3	TaPIF4D-OE-9		Tukey's multiple comparisons test	Mean 1	Mean 2	Mean Diff.	95.00% CI of diff.	SE of diff.	n1	n2	q	DF	Significant?	Adjusted P Value
Replicate1	31.25	75	81.25		Fielder vs. TaPIF4D-OE-3	29.17	79.17	-50	-61.67 to -38.33	3.804	3	3	18.59	6	Yes	2.93974e-05
Replicate2	25	81.25	75		Fielder vs. TaPIF4D-OE-9	29.17	81.25	-52.08	-63.75 to -40.41	3.804	3	3	19.36	6	Yes	2.30729e-05
Replicate3	31.25	81.25	87.5		TaPIF4-OE-3 vs. TaPIF4-OE-9	79.17	81.25	-2.083	-13.75 to 9.587	3.804	3	3	0.7746	6	No	0.851398
Relative expression
	TaPIF4	TaActin	Relative expression	Relative expression (*155.892053992914)
Fielder	26.0247	18.8524	0.00651286	1.0153
	25.9389	18.7291	0.00691207	1.07754
	26.1872	18.7051	0.00581916	0.90716
TaPIF4D-OE-3	23.4275	17.9113	0.0200167	3.12044
	23.4379	17.7291	0.019872	3.09789
	23.587	17.714	0.0179209	2.79372
TaPIF4D-OE-9	25.1103	19.2729	0.0174805	2.72508
	24.9405	19.2831	0.0196634	3.06536
	24.8978	19.2605	0.0202538	3.15741
Repeated measures ANOVA
Tukey's multiple comparisons test	Mean 1	Mean 2	Mean Diff.	95.00% CI of diff.	SE of diff.	n1	n2	q	DF	Significant?	Adjusted P Value
Fielder vs. TaPIF4D-OE-3	1	3	-2.004	-2.444 to -1.564	0.1434	3	3	19.76	6	Yes	2.04609e-05
Fielder vs. TaPIF4D-OE-9	1	2.98	-1.983	-2.423 to -1.542	0.1434	3	3	19.55	6	Yes	2.18205e-05
TaPIF4-OE-3 vs. TaPIF4-OE-9	3	2.98	0.0214	-0.4187 to 0.4615	0.1434	3	3	0.211	6	No	0.987831
